# Supplementary material for: Identification of dynamic undifferentiated cell states within the male germline
Source: Nat Commun. 2018 Jul 19;9:2819. doi: 10.1038/s41467-018-04827-z (PMC6053434; doi:10.1038/s41467-018-04827-z)
Supplement: Supplementary file 3 — Supplementary Data 1 [file 41467_2018_4827_MOESM3_ESM.xlsx]

## Sheet: Oct4-GFP pos enriched
Supplementary Data 1. Gene expression analysis of Oct4-GFP+ and Oct4-GFP- Aundiff.
ProbeName	FC ([GFP+] vs [GFP-])	Log FC ([GFP+] vs [GFP-])	FC (abs) ([GFP+] vs [GFP-])	Regulation ([GFP+] vs [GFP-])	[GFP+](normalized)	[GFP-](normalized)	GeneSymbol	Description	Sequence
A_55_P2129498	16.3444	4.03073	16.3444	up	1.86562	-2.1651	Gm5712	Mus musculus predicted gene 5712 (Gm5712), non-coding RNA [NR_033594]	AGATCAAGTATTGAGTATTCCCAACGAGAAAAGTATGAGGCTTTCCGGGGATGCCTTTCG
A_51_P202340	15.8764	3.98881	15.8764	up	1.84382	-2.14499	Pou5f1	Mus musculus POU domain, class 5, transcription factor 1 (Pou5f1), transcript variant 1, mRNA [NM_013633]	AAGTATTGAGTATTCCCAACGAGAAGAGTATGAGGCTACAGGACACCTTTCCCAGGGGGG
A_30_P01023779	12.488	3.64247	12.488	up	2.09778	-1.5447		lincRNA:chr4:135138014-135174889 reverse strand	ATTCTACTACTTCAGCCAGGCAGCTCTGTTTTTCAATAGAGTCTGGGCTTGAAGCAACTG
A_30_P01032679	9.71571	3.28032	9.71571	up	1.51429	-1.76603		lincRNA:chr4:88745770-88774130 reverse strand	CTGGGAATGTCTTAGACCTGGTTTCCCAACTTAAATATCCAGAATGGTCTTTTATCTCTG
A_51_P302738	8.26874	3.04767	8.26874	up	1.48304	-1.56463	Upp1	Mus musculus uridine phosphorylase 1 (Upp1), transcript variant 1, mRNA [NM_009477]	CTTGGGTAGCCATACAGCGACTTCCAGATCTTTTCTTCGACAGTGGAACAGAGATAGCAG
A_66_P108267	8.26754	3.04746	8.26754	up	1.54194	-1.50551	Foxn4	Mus musculus forkhead box N4 (Foxn4), mRNA [NM_148935]	TCATGCAGTTTAAGTGTGAAGACCCCGTGTCCGGGTAGTGCCAAGACTCTGTAGGTGTAG
A_30_P01028741	7.79019	2.96166	7.79019	up	1.52388	-1.43778		lincRNA:chr10:94900849-94928059 forward strand	ACTTTTTCTCTTTCCACAAAGCCAAATGTAACTGATTGGTCATGACGGCATCCCACCTCG
A_51_P136781	7.66242	2.9378	7.66242	up	1.45046	-1.48734	Pnliprp1	Mus musculus pancreatic lipase related protein 1 (Pnliprp1), mRNA [NM_018874]	CAGTGTGATATCTTCAGGGGAATTATCAAGCCCGGTGCTACGCATTCCAATGAGTTTGAT
A_55_P2096370	6.79468	2.76441	6.79468	up	1.20929	-1.55512	Plce1	phospholipase C, epsilon 1 [Source:MGI Symbol;Acc:MGI:1921305] [ENSMUST00000181994]	AGCCACAAGTCGCAGAATGTGATCCCGAACCAAATCCTTCTAAAAATTAGCTTCGGGCAA
A_51_P205779	6.78852	2.7631	6.78852	up	1.60418	-1.15892	Cd5l	Mus musculus CD5 antigen-like (Cd5l), mRNA [NM_009690]	ATGGTAGAGACTTGAGGAGTTGGGACCTCGTTAGAAGAAGAAGGTCGTTGGAGTGTGCCT
A_30_P01027010	6.7223	2.74896	6.7223	up	1.18202	-1.56693		lincRNA:chr17:29183003-29217681 reverse strand	TCGTAGTTTCTACCTGGTGTGGTTTTCAAATCTCTTTTGTAGTTTAGAGCACACAGGGCA
A_51_P291224	6.48207	2.69645	6.48207	up	1.25122	-1.44524	Mobp	Mus musculus myelin-associated oligodendrocytic basic protein (Mobp), transcript variant 3, mRNA [NM_001039365]	ACCCTTCACCTTCCTCAACTCCAAGCGTGAGATCGTGGACCGCAAGTACAGCATCTGCAA
A_55_P2171863	6.30663	2.65687	6.30663	up	0.993574	-1.66329	Ube2t	Mus musculus ubiquitin-conjugating enzyme E2T (putative) (Ube2t), transcript variant 1, mRNA [NM_026024]	TAGAAAACTTTTAAACTTGAAAAATAAATAATACTTAATGTTAAGTGTGTGTTTATATGA
A_55_P2148210	6.29561	2.65435	6.29561	up	0.896346	-1.758	Havcr1	Mus musculus hepatitis A virus cellular receptor 1 (Havcr1), transcript variant 2, mRNA [NM_001166631]	GCAGCGGTTGTGCATTCCCGAGCTGAAGACAACATCTACATTGTTGAAGATAGACCTTGA
A_30_P01029896	6.27522	2.64967	6.27522	up	1.41076	-1.23891		lincRNA:chr6:52046805-52072744 forward strand	TGACTTCCATACTCATGTAGAGACCCTGAAGATGACACTCAGATCCACTAACAGGAGAAC
A_30_P01028616	6.18695	2.62923	6.18695	up	1.11971	-1.50952		lincRNA:chr10:62347876-62374346 reverse strand	ACAGATTTACTGGATTTCAACCTTCACACCTTTCTACCAACTTCCTGGAAAGAGGGTGGG
A_55_P2018106	6.09095	2.60667	6.09095	up	1.10947	-1.49719	Gm14085	Mus musculus predicted gene 14085 (Gm14085), mRNA [NM_001085518]	GGTGGAGGTGAGGGGAGATATTTTTAAAGTTATATTGGAAACATGTGTGAATTTAAAGAC
A_51_P277756	6.0822	2.60459	6.0822	up	1.35576	-1.24884	Tas1r2	Mus musculus taste receptor, type 1, member 2 (Tas1r2), mRNA [NM_031873]	CTGTTAATCTGTGTTTCATTCCGGTTCCTGGGGAGCACAGACTGGGACTCCTGTGTTCTA
A_30_P01020035	6.04879	2.59665	6.04879	up	1.10386	-1.49279		lincRNA:chr4:88745770-88774130 reverse strand	GGCTTATGAACAAAATCGAGGACTTACTGAAGTAACTGAAGGTATGCATTGGAGTGAAAC
A_52_P408391	5.89695	2.55997	5.89695	up	1.28597	-1.274	Neurod1	Mus musculus neurogenic differentiation 1 (Neurod1), mRNA [NM_010894]	TTTGTTGTGATTTTGTACAGAATTTTTAATGACTTTTTATAACGTGGATTTCCTATTTTA
A_52_P227919	5.87637	2.55493	5.87637	up	1.37675	-1.17818	Olfr1036	Mus musculus olfactory receptor 1036 (Olfr1036), mRNA [NM_207142]	TACTTTTTCATTGCTCTGGTGCTCGTGGAGGTTTTTATTCTGGCAGTGATGGCCTTCGAT
A_52_P216226	5.85853	2.55054	5.85853	up	1.13474	-1.4158	Masp1	Mus musculus mannan-binding lectin serine peptidase 1 (Masp1), mRNA [NM_008555]	GAGTCTATTCTTACATCTATCCCAACAAGGACTGGATCCAGAGGATCACTGGGGTGAGGA
A_30_P01030099	5.73955	2.52094	5.73955	up	1.10631	-1.41463		lincRNA:chr10:94900849-94928059 forward strand	AGCACACGAAGGTTCCTTTCTGGATAAATAAAAGAGATTGACCACAACAAAGAGTAGAGT
A_55_P2091496	5.73438	2.51964	5.73438	up	1.233	-1.28664	Dppa3	Mus musculus developmental pluripotency-associated 3 (Dppa3), mRNA [NM_139218]	CCCAGGGCTGAGGAATAAAGTAAATAGAATTTGGAGTATGTACTTTCTAATTTCCAGAAA
A_55_P2017597	5.71449	2.51463	5.71449	up	1.01252	-1.5021	Gm10471	Mus musculus predicted gene 10471 (Gm10471), mRNA [NM_001177579]	CCTAACCACTTAGCATGGATTGGGTTTTGTTTTTATGTTTTGTTGTTTTGGTTTTGGGTT
A_30_P01024392	5.67218	2.5039	5.67218	up	1.08563	-1.41828		lincRNA:chr10:94900849-94928059 forward strand	TCTACTTTCCAAGGAACCCAGTGTGTCAATCTTGTCAGCGTTATCAGTACAGGGTTCTTG
A_30_P01032944	5.67206	2.50387	5.67206	up	1.22899	-1.27488		lincRNA:chr1:195332659-195335997 reverse strand	TGGCTGTTGTGTTGCTTTTGTGTTTGTCTTAAACAACGCATCTCTCCTTTAGAGAAAAAG
A_30_P01023915	5.66129	2.50113	5.66129	up	1.39533	-1.1058		lincRNA:chr11:97457180-97487074 reverse strand	CCTCAGAACTTAAGGCTAATGCTAAATGCTATGCATGAGTTGTTTTGCTTTCTAAACATT
A_55_P2022421	5.65794	2.50028	5.65794	up	1.32438	-1.17589	D030018L15Rik	Mus musculus RIKEN cDNA D030018L15 gene (D030018L15Rik), non-coding RNA [NR_003627]	CTGCTTCACAGTTTCTTTTAAGATGGCACATTTATCAGGTTTGAAATTGAAGTTGTCGAT
A_30_P01030585	5.65093	2.49849	5.65093	up	1.44989	-1.04859		lincRNA:chr1:160888257-160910594 reverse strand	CCTATCCTGGCAGACTGGAAGCTGAATGGACACCTAGCTGAGGACCTCTGAGGAAAGAAG
A_55_P1994042	5.6289	2.49285	5.6289	up	1.26092	-1.23194	Zbp1	Mus musculus Z-DNA binding protein 1 (Zbp1), transcript variant 2, mRNA [NM_001139519]	CAAGCTGGTCTTGAACCCACAGAGATCTTCTTGCTTCTGCCTATTAAATTCTGGGATTAA
A_55_P2052385	5.58073	2.48045	5.58073	up	1.31666	-1.16379	Gbp6	Mus musculus guanylate binding protein 6 (Gbp6), mRNA [NM_194336]	GGCTCTCTTAAATGGATTTTCTACAGTTCTTTTTCATTACCTTGTCCGTTATCTAAAGCA
A_30_P01017712	5.56644	2.47676	5.56644	up	1.02402	-1.45274		lincRNA:chr15:102100397-102105872 forward strand	GATGGGAACCATAAAGATGTCTTAGAAGTCGAGAACATTTAACTGTAGACTGGGTTGTAG
A_52_P313217	5.53764	2.46927	5.53764	up	1.26837	-1.2009	Gpr133	Mus musculus G protein-coupled receptor 133 (Gpr133), mRNA [NM_001081342]	TTTTTTAATACTCGCTCTTATGTAGCTGATATATCAAGGGAAGTCAAGAGCAAAACCTGT
A_30_P01024210	5.47746	2.45351	5.47746	up	1.08713	-1.36638		lincRNA:chr4:88745770-88774130 reverse strand	CCGAGTTCCCACTATCTTAAGCACAATGACTTTTACAAATTTCAAGTAAAAACTTGCAGA
A_55_P2073035	5.43351	2.44188	5.43351	up	1.21089	-1.23099	1700091H14Rik	Mus musculus RIKEN cDNA 1700091H14 gene (1700091H14Rik), long non-coding RNA [NR_073362]	TATCATCTGTAACATCTCTCATGCTCAGACTTGAACATCTCTCATGCTTCAGCAGAACAC
A_30_P01025477	5.42904	2.4407	5.42904	up	1.65631	-0.78439		lincRNA:chr5:149801336-149806799 reverse strand	TTTGTTGTTGTTTTTCACAGTGTCTCGGGTTACAGGTTGGCCTCAACTTTTCTAGCCGAG
A_30_P01026144	5.3628	2.42299	5.3628	up	1.30193	-1.12105		lincRNA:chr10:62347876-62374346 reverse strand	ATCCTGTTAATCGCTGGGGAGTTTATGTTAAAGAGCTTCAGGGTGGAACATCTGTAGCCT
A_30_P01028086	5.36008	2.42225	5.36008	up	0.964916	-1.45734		lincRNA:chr10:6103888-6104114 forward strand	ATTTTCTGGGAGACAGTTTCAGGAACCCCACGATGGCCTTCGACGCTGTGCAGCCAGTGA
A_55_P2004972	5.31205	2.40927	5.31205	up	0.969155	-1.44011	Neurod1	Mus musculus neurogenic differentiation 1 (Neurod1), mRNA [NM_010894]	CGCTCAGCATCAATGGCAACTTCTCTTTCAAACACGAACCATCCGCCGAGTTTGAAAAAA
A_55_P2071236	5.27191	2.39833	5.27191	up	1.14935	-1.24897	Aqp5	Mus musculus aquaporin 5 (Aqp5), mRNA [NM_009701]	CCGTGTGGCTGTGGTCAAAGGCACATATGAGCCAGAGGAGGACTGGGAAGATCATAGAGA
A_30_P01031828	5.25587	2.39393	5.25587	up	1.2568	-1.13713		lincRNA:chr8:91471819-91551119 reverse strand	AGCCTAACAAACGGCTGTTAGGGCAAGGGGAGGCAACAGCATTTTAAAGTTATATATTTG
A_55_P1965079	5.25466	2.3936	5.25466	up	1.17853	-1.21507		predicted gene 10499 [Source:MGI Symbol;Acc:MGI:3702919] [ENSMUST00000174778]	TCTGTAATGGAATCCCATGTACCCTTATAGTATATGTCTGGAGCTAGGTGCAGTATATTT
A_55_P2015877	5.1991	2.37826	5.1991	up	1.02879	-1.34947	Clps	Mus musculus colipase, pancreatic (Clps), mRNA [NM_025469]	TGAGATCTGTTTGAACAGTATGCAGTGTAAGAGCAGATGCTGCCAACATGACACCATCCT
A_51_P226711	5.14893	2.36427	5.14893	up	1.21732	-1.14695	Ptf1a	Mus musculus pancreas specific transcription factor, 1a (Ptf1a), mRNA [NM_018809]	AGGACCCCAGAAAACTCAACAGTAAATCTTTCGACAACATAGAGAACGAACCACCCTTTG
A_66_P139683	5.13865	2.36139	5.13865	up	1.0768	-1.28459	Zbp1	Mus musculus Z-DNA binding protein 1 (Zbp1), transcript variant 1, mRNA [NM_021394]	ACAGATGTGACATGAAAGTACATGTAACACCAACCAGGGGATGAGGATGGTGCATGGGGA
A_66_P138072	5.06844	2.34154	5.06844	up	1.37684	-0.964701	Esr1	Mus musculus 2 days pregnant adult female oviduct cDNA, RIKEN full-length enriched library, clone:E230025M07 product:estrogen receptor 1 (alpha), full insert sequence. [AK054182]	AAGATGCTGTTCAAGAACCACAAATGGAAAGTGGATGTGCAATAAGTATTTTGTATGAAA
A_66_P122719	5.04334	2.33438	5.04334	up	1.02808	-1.3063		Mus musculus 16 days embryo head cDNA, RIKEN full-length enriched library, clone:C130088G20 product:Hypothetical phenylalanine-rich region containing protein, full insert sequence. [AK081938]	CAATAGGGTCAAAATATATGGGAATTGAACTTGGGGAATGCTTGGGAAATCAATGTTAGC
A_55_P2042813	5.04179	2.33394	5.04179	up	1.18375	-1.15019	Gbp11	Mus musculus guanylate binding protein 11 (Gbp11), mRNA [NM_001039647]	CTGGAAACTACTTAAACATCCCTGAGTTAGATTGGCAACAAATTTTTATATGGCTTGATC
A_55_P2146254	5.03645	2.33241	5.03645	up	1.09435	-1.23806	Ifitm1	Mus musculus interferon induced transmembrane protein 1 (Ifitm1), transcript variant 2, mRNA [NM_001112715]	TGTGACACTCACAAATCTGTCCATGGTGGACTCAATAAAGTGCACGTGCTGTGACTTTCT
A_55_P2087265	5.03293	2.3314	5.03293	up	1.05312	-1.27828	Ifitm1	Mus musculus interferon induced transmembrane protein 1, mRNA (cDNA clone MGC:102334 IMAGE:4982747), complete cds. [BC090258]	ATGTGACACTCACAAATCTGTCCATGGTGGACTCAATAAAGTGCACGTGCTGTGAAAAAA
A_55_P2055262	5.03226	2.33121	5.03226	up	1.14463	-1.18657	Chrm1	Mus musculus cholinergic receptor, muscarinic 1, CNS (Chrm1), transcript variant 1, mRNA [NM_001112697]	CTCTCATATACTAGGCCAACACTCTACAAATGAGCTATATGTCTCATCCATAAACTTTTT
A_52_P270429	5.03051	2.33071	5.03051	up	1.32754	-1.00316	Fam25c	Mus musculus family with sequence similarity 25, member C (Fam25c), mRNA [NM_183278]	TGGAGAGAAGGCCATTAATGACGCCCTAAAGAAAGCCCAAGAATCAGGAGACAGGGTGGT
A_51_P287691	5.0149	2.32622	5.0149	up	1.16106	-1.16516	Kremen2	Mus musculus kringle containing transmembrane protein 2 (Kremen2), mRNA [NM_028416]	TCCAGATGACTGAAGCCAAAGGACAAAGGGAATCCAACACCCTAATTCATGGACCTTGAT
A_30_P01026677	4.98929	2.31884	4.98929	up	1.03376	-1.28508		lincRNA:chr5:26333765-26338143 forward strand	CCACAGTCTTCCTATGTATAGAGGCATACACAGGTATTTATCCTGATCTGCACACATGTG
A_55_P2016952	4.98152	2.31659	4.98152	up	1.43654	-0.880042	Gm5607	Mus musculus predicted gene 5607 (Gm5607), long non-coding RNA [NR_027975]	CTGCCTTTGAGATGTTGAACCATCTTGCCAATTCAAGTAAACTTGATTATTAAAGATTCC
A_30_P01032468	4.97784	2.31552	4.97784	up	1.10851	-1.20701		lincRNA:chr11:95644899-95658549 reverse strand	CTCAACTATAGTCCTGTGCACCGAACTGGGTCTGTTCTATAGGATTTCTGGAAGCTGGCA
A_30_P01020542	4.91807	2.29809	4.91807	up	1.02134	-1.27676		lincRNA:chr5:26333765-26338143 forward strand	CCTGTCTTCCTGATCTGAACTAATGTGCCTGTCTTTATTTCCTGATTATATAACTTGAAT
A_55_P2208579	4.91637	2.29759	4.91637	up	0.858518	-1.43907	Onecut2	Mus musculus one cut domain, family member 2 (Onecut2), mRNA [NM_194268]	TCCAGCACTTGTACCAAAGCATGATGCAAGGACTCTCCACCTGGGCACAAGTCATCTCCA
A_66_P114229	4.90896	2.29542	4.90896	up	1.0159	-1.27952	Zic5	zinc finger protein of the cerebellum 5 [Source:MGI Symbol;Acc:MGI:1929518] [ENSMUST00000039118]	ATCCTGGACTGTACCTGTATCCAAAAGTCTTTGTATAACAATCAAACAAACAACTTTGGT
A_55_P2155853	4.90863	2.29532	4.90863	up	1.14786	-1.14746			CTGCTCAGGCCTATCTTATCTGTTCTGACGAGTCTTTTTCTAATGAAAGCCTTGCTTTGA
A_55_P2316863	4.85338	2.27899	4.85338	up	1.00845	-1.27054	4930524C18Rik	Mus musculus RIKEN cDNA 4930524C18 gene (4930524C18Rik), long non-coding RNA [NR_045661]	CCATAACAAGGTTTTCCCAGTTGACCATCATGGAGCTCACAATAAAATCAAATATCCTGC
A_30_P01026668	4.83547	2.27366	4.83547	up	1.28301	-0.990649		lincRNA:chr10:94900849-94928059 forward strand	GCAGGAATTCTCTTTACACAATGGTCTGATTCATACAAGAAGTATTAAGCTTGAAACTTG
A_51_P261569	4.76139	2.25138	4.76139	up	1.1953	-1.05608	Fbxw26	Mus musculus F-box and WD-40 domain protein 26 (Fbxw26), mRNA [NM_198674]	TCATTGGCAGAACATGAGGGGAGACCAGAATGCTTTGGAGTCAGTGATAAGGACGTTTTT
A_51_P516741	4.74986	2.24789	4.74986	up	0.984834	-1.26305	Tmprss5	Mus musculus transmembrane protease, serine 5 (spinesin) (Tmprss5), mRNA [NM_030709]	GACGCTATTTTTCAAATGATGTTTCTGTAAATTGGTTGAGAGAGTTTTGTTATTAAACAG
A_55_P1958798	4.73684	2.24393	4.73684	up	1.2049	-1.03902	Mobp	Mus musculus myelin-associated oligodendrocytic basic protein (Mobp), transcript variant 1, mRNA [NM_008614]	GATTTATCCTGTCTCCAGTTATCTGGCACTAACAAGAACTCAATAAATACTTGCTGACTG
A_51_P496720	4.62776	2.21031	4.62776	up	1.04316	-1.16716	Dnmt3l	Mus musculus DNA (cytosine-5-)-methyltransferase 3-like (Dnmt3l), transcript variant 1, mRNA [NM_019448]	ATGAAAGTCTTTCCTAGAACCAGGGCAGATTTCTTCCTAAGGTCTCTTCCCTCCACAGTT
A_52_P350786	4.60947	2.2046	4.60947	up	1.07302	-1.13158	Phlda2	Mus musculus pleckstrin homology-like domain, family A, member 2 (Phlda2), mRNA [NM_009434]	ACCATTCCGTGTTAATATTTTTTATACCATATTTTCATTCCAAATAAACAATGTCACTTT
A_51_P492266	4.60736	2.20394	4.60736	up	1.20178	-1.00216	Spint4	Mus musculus serine protease inhibitor, Kunitz type 4 (Spint4), mRNA [NM_030058]	CGTTCTCTAAGAGCATTGGCAACCAAGAACCTTGCTACGGATTGGAGATTGACCACTTTA
A_52_P554703	4.60456	2.20306	4.60456	up	1.15682	-1.04624	Gprin3	Mus musculus GPRIN family member 3 (Gprin3), mRNA [NM_183183]	GATCGTCACTGTGGTTTTTAAGGACATTATTTATACACAGAAGTCATTCGGTATTTTCAC
A_30_P01024079	4.58748	2.1977	4.58748	up	1.47123	-0.726468		lincRNA:chr5:92556322-92558910 forward strand	TATACTTTCATGGAATCTTGGCAGCAGCCAATGAGAACTTCAAAGGCTTGGCCTAGCTGT
A_55_P2003414	4.57402	2.19346	4.57402	up	1.18752	-1.00594	Kng1	Mus musculus kininogen 1 (Kng1), transcript variant 2, mRNA [NM_023125]	AGCGCGGGACCATCGTCTTCATCACCCTGATCCTAGTGGAAATAAAATTCAGACTTGATG
A_30_P01017694	4.56795	2.19155	4.56795	up	1.15129	-1.04026		lincRNA:chr10:56151791-56184966 forward strand	CGATTAACATGCTCGGTGGATCCAAACATTCCAGGGGAAATAGCGGCAGCCTGCAGTAAT
A_55_P2145543	4.56556	2.19079	4.56556	up	0.940844	-1.24995	Eef2k	Mus musculus eukaryotic elongation factor-2 kinase (Eef2k), transcript variant 1, mRNA [NM_007908]	AGGCTTTGATTACTTACTGAAGGCGGCAGAAGCTGGTGACAGGCATTCCATGATTTTAGT
A_30_P01019700	4.53527	2.18119	4.53527	up	1.14031	-1.04088		lincRNA:chr18:3003075-3016150 forward strand	TTGTCTTTCATCTTGGTGAGGTCAATGTGCAACCGAGTGACAGGACAAGGAAGTAGACAT
A_30_P01022798	4.52037	2.17644	4.52037	up	1.03789	-1.13855		lincRNA:chr8:91471819-91551119 reverse strand	CAGTAGGTTATTTGCTTATTGTTTTTGGCGTGTAGCGAATGTCAAGAAAGAGATGTATAA
A_30_P01026338	4.50874	2.17272	4.50874	up	0.999666	-1.17306		lincRNA:chr16:3111550-3130500 reverse strand	GGCAGAGGGAGATGGATCACTGTAACTTTGCAGCTAGCTTAGCCTTCAGTCTGAGTTACA
A_30_P01021328	4.49206	2.16738	4.49206	up	1.0031	-1.16427		lincRNA:chr15:102100397-102105872 forward strand	CTGATGGGGACAGGGAACCGCTCCTTGGACATTTGATTTTGTGTGTCATCCTGCTGGTTC
A_52_P569375	4.48541	2.16524	4.48541	up	0.948575	-1.21667	Fgf5	Mus musculus fibroblast growth factor 5 (Fgf5), transcript variant 1, mRNA [NM_010203]	ATGGAGATCTATGAAGTATAAGTGTTCACCTTATATTCCTAAATGCTGCAATAAAGAGGC
A_52_P169181	4.48218	2.1642	4.48218	up	1.00149	-1.16271	Auts2	Mus musculus autism susceptibility candidate 2 (Auts2), mRNA [NM_177047]	TATCGGTAGTCTGGACAGGACACGTATGGTGACCCCATTTATGGGCCTCAGTCCGATCCC
A_66_P102910	4.46793	2.15961	4.46793	up	1.01669	-1.14292	Rcvrn	Mus musculus recoverin (Rcvrn), mRNA [NM_009038]	GTAGCCCTGTGATAATCCCAAGCTTAGGGCGTAGGAGTCCTAAATATCATTCCTGCTTAA
A_52_P236709	4.45721	2.15614	4.45721	up	1.34	-0.81614	Sp7	Mus musculus Sp7 transcription factor 7 (Sp7), mRNA [NM_130458]	TTTCTTTTTCAGTTGAGTTTTGGGTTGTTCGGCCTCTTTTAGAGTTTCTGTGGGTGTCTC
A_52_P138926	4.42817	2.14671	4.42817	up	1.15249	-0.994223	Slc32a1	Mus musculus solute carrier family 32 (GABA vesicular transporter), member 1 (Slc32a1), mRNA [NM_009508]	AAACTCATCTTGTGCAATGTATCCGGTCGTGGAACTGTATACTGTGCGTGTGGTGTGCTC
A_55_P2001250	4.36501	2.12599	4.36501	up	1.24254	-0.883442	Cpz	Mus musculus carboxypeptidase Z (Cpz), mRNA [NM_153107]	GAGCCTGGCAGCCACAGACATCATACACAGCCTCTGAAGCTTATTAAAGTATGTTCACCC
A_55_P2091916	4.34909	2.12071	4.34909	up	1.2302	-0.890516			TAACATCTCTCATGCTCAGACTTGGAAGGACGAGTCCATCAGCAAAAAACCCACACCAAT
A_51_P508259	4.33764	2.11691	4.33764	up	1.01587	-1.10104	Ppm1n	Mus musculus protein phosphatase, Mg2+/Mn2+ dependent, 1N (putative) (Ppm1n), mRNA [NM_177691]	TTTTTTAACCTATGCTACAAGGAGGTGGTGATAGACGTGATTATGAAATTTTACTTAATA
A_55_P2079630	4.31662	2.1099	4.31662	up	1.00616	-1.10374	Cdk6	Mus musculus cyclin-dependent kinase 6 (Cdk6), mRNA [NM_009873]	TCCTATCTTTAAGTGTATGTTGTCAGTGTAATGTCTGAGGAAATGTCTTTTCCTCTCTTC
A_52_P237077	4.31222	2.10843	4.31222	up	0.994881	-1.11355	Esr1	Mus musculus estrogen receptor 1 (alpha) (Esr1), mRNA [NM_007956]	TTTTTTGTAGACGTTTCAAACTACCGTGTCATGTATGCAGTTATTAATGCCTAAAGCCTT
A_55_P2036450	4.28401	2.09896	4.28401	up	1.3122	-0.786768	Magi1	Mus musculus 4 days neonate male adipose cDNA, RIKEN full-length enriched library, clone:B430214A18 product:guanylate kinase membrane-associated inverted 1, full insert sequence. [AK046635]	AGTTGTAAGTCATTTGCTTCATATTACTGTCTGTGGAGGCAATCTTGTGAGAAGCACTAG
A_52_P429876	4.27632	2.09637	4.27632	up	1.09393	-1.00244	Tbx20	Mus musculus T-box 20 (Tbx20), transcript variant 1, mRNA [NM_194263]	GTAGTTGGTTTCCAGACAAAATACAGATGTGCATTTCTCTTAAAAACCCATTGTGAGTGG
A_30_P01030328	4.27322	2.09532	4.27322	up	1.32338	-0.77194		lincRNA:chr1:92412246-92423471 forward strand	AATGGCTTCACAAGGATGGAGGTCCCGAAACAAAAACCTGAACTCCAAATCATGAATGTC
A_30_P01032089	4.27234	2.09503	4.27234	up	0.925571	-1.16946		lincRNA:chr5:26333765-26338143 forward strand	TTCCAAGCATCTAGCAAGGAATATTATTATGCTAATGATTATGCCCTCTTGCTCAGGAGT
A_51_P305003	4.26818	2.09362	4.26818	up	0.802924	-1.2907	Ntrk1	Mus musculus neurotrophic tyrosine kinase, receptor, type 1 (Ntrk1), mRNA [NM_001033124]	GGACTAGTGGTGAAGATTGGAGACTTTGGCATGAGCAGAGACATCTATAGCACAGACTAT
A_55_P2096174	4.26561	2.09275	4.26561	up	1.10425	-0.988505	5830473C10Rik	Mus musculus RIKEN cDNA 5830473C10 gene (5830473C10Rik), mRNA [NM_001252661]	TTAGTCTTAAAGAGGACTTGTGCCAAGCTCAGGACGAGGAACTGCAAATGGAAAAGCAGA
A_55_P2016084	4.26253	2.09171	4.26253	up	1.03511	-1.0566			CAAAGACAAGAAATTCTCCTGTAGTGTCTTCTTCAGCTTAAAATAAACCTTGTGACAGTG
A_30_P01023361	4.26237	2.09166	4.26237	up	1.08776	-1.00389		lincRNA:chr15:102100964-102104552 forward strand	TGTTAGTGAACTAGCTTACTTGGTTTAAAATGTCTCAGTGCAGAGGGCAGAAGTGGGAGC
A_30_P01029053	4.25973	2.09076	4.25973	up	0.860198	-1.23056		lincRNA:chr15:102920547-102933472 reverse strand	TACAAGAAGTCCAAATAGTGCCAGGTTGCATTTGTTGAATGAGTGGATGAGGGATGATTC
A_30_P01017455	4.25412	2.08886	4.25412	up	1.19276	-0.896104		lincRNA:chr8:110197171-110206546 forward strand	TTTAACTTCTACTGGTAGTGGCTAATGTTTGCTGGTACTTCCTGTGCTGAGTGCTGTGCT
A_55_P2388428	4.25411	2.08886	4.25411	up	1.11188	-0.976981	4631405K08Rik	Mus musculus 0 day neonate skin cDNA, RIKEN full-length enriched library, clone:4631405K08 product:unclassifiable, full insert sequence. [AK014513]	GGCCTTTCTTCCTAAAACCAATGCTTCGGAAATGTGTATTTTTCTGTAACTTGCAAAATT
A_55_P2073452	4.24046	2.08422	4.24046	up	1.04519	-1.03903	Glp2r	Mus musculus glucagon-like peptide 2 receptor (Glp2r), mRNA [NM_175681]	CTGCAATGCTGATAATGTGTTCCTTTTATCAATGATTTTGGTGTTGAACGACTGCATTAA
A_52_P152030	4.23653	2.08288	4.23653	up	0.901858	-1.18103	Fbxw24	Mus musculus F-box and WD-40 domain protein 24 (Fbxw24), mRNA [NM_001013776]	AGAACCACCCATGTATTTATCCAAAGGTGTTTTACATGAGCAGCTTACTGAGGACATCAG
A_55_P2143765	4.22735	2.07975	4.22735	up	1.03233	-1.04743	Ugt1a6b	Mus musculus UDP glucuronosyltransferase 1 family, polypeptide A6B (Ugt1a6b), mRNA [NM_201410]	TCCTTACACCAGAATTCTCTGTGGCTGTTACGGTACGATTTTGTGTTCGAATATCCCAGG
A_30_P01028483	4.22331	2.07837	4.22331	up	0.778901	-1.29947		lincRNA:chr5:26323150-26357875 forward strand	TCCTTCTCCTTTAATTTCAGTTCTTTATAATGTCGAGTTTGCCTGTGGTAGGGCCTGGCC
A_51_P283507	4.21954	2.07709	4.21954	up	0.757408	-1.31968	Abca13	Mus musculus ATP-binding cassette, sub-family A (ABC1), member 13 (Abca13), mRNA [NM_178259]	CCAAGAGGACCTAGGATATCCAAGCTGCACATTGCATCTTCCTTTTAAATATACCGAGTC
A_30_P01020047	4.20557	2.0723	4.20557	up	0.819724	-1.25258		lincRNA:chr10:94900849-94928059 reverse strand	TGGGAGAAGCAACACAAAGTGAAAATAGAGATCTTCTGTGTGAAAGTTCCTTTGAGGTGG
A_55_P2119249	4.19894	2.07002	4.19894	up	1.12396	-0.946068	Srrm3	Mus musculus serine/arginine repetitive matrix 3 (Srrm3), mRNA [NM_021403]	TTCCCTCTTTCTCCGCAGTGCGGGAAAACATTTGGACTGTAATAAAAAACACTAGGTGCC
A_55_P2036903	4.19636	2.06914	4.19636	up	0.990695	-1.07844			ATGACAGAGAAAGAACCAAAAGCCATCATCACTGGGAAACACTCTGGCTGTGGTAGAACA
A_51_P338031	4.17484	2.06172	4.17484	up	1.14469	-0.91703	Trpm1	Mus musculus transient receptor potential cation channel, subfamily M, member 1 (Trpm1), transcript variant 1, mRNA [NM_018752]	AAGTAGGACATGTTTGTGGCAGTTTATTTACTATATATACCTTTGTCATTCTGTGGAAGC
A_30_P01020068	4.16094	2.05691	4.16094	up	0.856527	-1.20038		lincRNA:chr5:14921737-14978834 forward strand	TAAGGTAGGAACTGTCACAAACAGGAGGTCAGAGTAGTTCTGAGAACATGAGGTCATGGT
A_55_P2173947	4.15844	2.05604	4.15844	up	1.04993	-1.00611	Zar1l	Mus musculus zygote arrest 1-like (Zar1l), mRNA [NM_001159693]	CTCTGTGGCCACTGCAAAGACAAGAAATTCTCCTGTAGTGTCTTCTTCAGCTTAAAATAA
A_66_P107818	4.15487	2.0548	4.15487	up	1.03166	-1.02314	Gdf3	Mus musculus growth differentiation factor 3 (Gdf3), mRNA [NM_008108]	CTATCAGGATAGTGATAAGAACGTCATTCTCCGACATTATGAAGACATGGTAGTCGATGA
A_55_P2035741	4.12706	2.04511	4.12706	up	0.915339	-1.12977	Nkx1-1	PREDICTED: Mus musculus NK1 transcription factor related, locus 1 (Drosophila) (Nkx1-1), mRNA [XM_001473635]	AGATCTGGTTCCAGAACCGCCGAACCAAGTGGAAGAAGCAAAACCCAGGCGCTGACACCA
A_51_P140690	4.11695	2.04158	4.11695	up	1.05086	-0.990719	Stmn3	Mus musculus stathmin-like 3 (Stmn3), mRNA [NM_009133]	CAGCGGCGACAAGAACGTTTTCGGGTTTTGTTTTTGTTTTCAATTCTGTCTAGATGCGAA
A_66_P125883	4.10938	2.03892	4.10938	up	1.01362	-1.0253	Hrh1	Mus musculus histamine receptor H1 (Hrh1), transcript variant 1, mRNA [NM_001252643]	TGAGTACTTGCCGGCGGATCAGTGAGACATCAGAGGACCAGACCTTGGTGGATCGACAGT
A_52_P229924	4.10682	2.03802	4.10682	up	0.91316	-1.12486	Pgm5	Mus musculus phosphoglucomutase 5 (Pgm5), mRNA [NM_175013]	TGGAGATTGTGGACCCCGTTGACATCTATCTCAACCTCCTCCGGAATATCTTTGACTTTA
A_30_P01022262	4.09849	2.03509	4.09849	up	0.997737	-1.03736		lincRNA:chr15:102100964-102104552 forward strand	GGCAGACTGTATCATTGTTGGATTAAATGTGAACGGGATCGTGAACATTTTAGTAATAAA
A_51_P142421	4.08217	2.02934	4.08217	up	1.14646	-0.882878	Rspo1	Mus musculus R-spondin homolog (Xenopus laevis) (Rspo1), mRNA [NM_138683]	CCGTGGTACACGTCACGGATGACCTGACTTGGAAACTGCTTAAAGGTTTATTTCAAATTA
A_51_P429335	4.07559	2.02701	4.07559	up	0.930327	-1.09668	Prss16	Mus musculus protease, serine, 16 (thymus) (Prss16), mRNA [NM_019429]	AATGTAGGCAAATGATTACTGTCCTTTGTAGGTAGTGATATTCTGTATGGTAAATGTCAG
A_55_P1965812	4.06802	2.02433	4.06802	up	1.01838	-1.00594		predicted gene 7945 [Source:MGI Symbol;Acc:MGI:3646596] [ENSMUST00000164948]	AGGACTAGTCCATCAGCAGAACACCTACTCCAATGAGGCATGCCTATATTTATCCTGAAC
A_66_P132861	4.0642	2.02297	4.0642	up	1.03921	-0.983757	Gm9918	PREDICTED: Mus musculus predicted gene 9918 (Gm9918), misc_RNA [XR_168542]	ACTGTATCATTGTTGGATTAAATGTGAACGGGATCGTGAACATTTTAGTAATAAAATACT
A_55_P2109397	4.05524	2.01979	4.05524	up	1.02615	-0.993634	Scn10a	Mus musculus sodium channel, voltage-gated, type X, alpha (Scn10a), transcript variant 1, mRNA [NM_001205321]	TGCTCGCAGTTGCCGGACAATACCTGAGGGTCGGCCATTAAAATTGATATTTTTAAAGGT
A_66_P105965	4.04524	2.01623	4.04524	up	1.02225	-0.993973	Drp2	Mus musculus dystrophin related protein 2 (Drp2), mRNA [NM_010078]	TTCCTCCCGTGTCTTTGATTTATCCTGCCACAGTACATACCAGAGCTTCTCTGGTGAAGG
A_52_P49378	4.02278	2.00819	4.02278	up	0.969846	-1.03835	Kif1a	Mus musculus kinesin family member 1A (Kif1a), transcript variant 1, mRNA [NM_008440]	TGTGTCATAACCACCTGACGTAATGACTAGTATCCTGCTGTTTACACCCGAGTGTTAGCT
A_30_P01017599	4.00598	2.00216	4.00598	up	1.05979	-0.94237		lincRNA:chr1:135061034-135070387 forward strand	TTGCCTAAGGGTTGGGAGATGGATTCTACCCCGGAAGGAGCTGCATACTTCATCAAGTGA
A_52_P574720	3.99012	1.99643	3.99012	up	0.721766	-1.27467	Oit3	Mus musculus oncoprotein induced transcript 3 (Oit3), mRNA [NM_010959]	GACTAAGAGCATAACTCATGATCTCCTAGATACCTAATAATTGTGACCTAAAATCTCAAC
A_55_P2186170	3.98922	1.99611	3.98922	up	1.11131	-0.884798	Oprd1	Mus musculus opioid receptor, delta 1 (Oprd1), mRNA [NM_013622]	GCAGGTTTGACAGAAAGGACCTTTATCCACCAACCCCAATTAAAAGAAATTATTTATTTG
A_51_P184385	3.98276	1.99377	3.98276	up	1.12464	-0.869132	Pla2g12b	Mus musculus phospholipase A2, group XIIB (Pla2g12b), mRNA [NM_023530]	GTTTCAGAGACAGCTGTGTGACAAGAGAGCCGTCCTTTCTTCAAACCCTTCGGAAATCAC
A_30_P01025491	3.96971	1.98903	3.96971	up	1.08533	-0.903702		lincRNA:chr11:119250824-119286324 forward strand	AACATGCCAATGGAGGATGGCTTCGTTCACACTGAGGGCAGCGGCAGCCCTCTGCAGGGT
A_30_P01028633	3.96529	1.98743	3.96529	up	1.00702	-0.980412		lincRNA:chr12:110074255-110075707 forward strand	TGAAGGACGTAGAAACGTTTTCAAACAGAAGGGGCCTGTGGATGGGGCCTGAGGATGGAA
A_30_P01029034	3.94841	1.98127	3.94841	up	1.00967	-0.971596		lincRNA:chr2:154244616-154245900 reverse strand	TGGATGTGAGGAGAACCACAGAAAGGGGGAGCTGTGTGTGTAACTAGGGGCAGGCTTTTA
A_55_P2056566	3.9415	1.97874	3.9415	up	0.956012	-1.02273	Nkx1-1	PREDICTED: Mus musculus NK1 transcription factor related, locus 1 (Drosophila) (Nkx1-1), mRNA [XM_001473635]	TTGGACATCCTAGATCCCAACAAGTTCAACAGTAGGAGACGCCGCTGCGTGCTACTGGGC
A_55_P2205226	3.92167	1.97147	3.92167	up	0.83447	-1.137	6430519N07Rik	Mus musculus adult male olfactory brain cDNA, RIKEN full-length enriched library, clone:6430519N07 product:unclassifiable, full insert sequence. [AK032319]	TTTGGTATCATTCTACCGAAGACTTTGAGCCACAAAATAAACAGTCACGCTTATCTTTGC
A_55_P2140592	3.91004	1.96718	3.91004	up	0.893063	-1.07412	Dmkn	Mus musculus dermokine (Dmkn), transcript variant 3, mRNA [NM_001166173]	GGCATCTGGAGCTTCCTACTCTCCAGTTTCTCTGTGGAAATAAAACATGACTCTTTGTTT
A_55_P2106364	3.90475	1.96523	3.90475	up	0.825499	-1.13973		UI-M-BH3-awk-a-10-0-UI.r1 NIH_BMAP_M_S4 Mus musculus cDNA clone UI-M-BH3-awk-a-10-0-UI 5'. [BF471249]	ACTGATTTCATGTGTGACATCTGGCAGTTTTCTGTTTCTATTTCTCTGGTTCAAACAAGC
A_55_P2109927	3.89357	1.96109	3.89357	up	1.11639	-0.844702	Myo19	myosin XIX [Source:MGI Symbol;Acc:MGI:1913446] [ENSMUST00000020837]	AAGGGTGTTGTTTTGGTTTGTTTGGGATTTTGTGAGTTTTTGGTTTGTTGTCTTCCCCCC
A_55_P2133405	3.86123	1.94906	3.86123	up	0.892583	-1.05648	Dmkn	Mus musculus dermokine (Dmkn), transcript variant 3, mRNA [NM_001166173]	AACGAGGCATCTGGAGCTTCCTACTCTCCAGTTTCTCTGTGGAAATAAAACATGACTCTT
A_30_P01026578	3.85869	1.94811	3.85869	up	0.918518	-1.02959		lincRNA:chr8:110196655-110390197 forward strand	TATCTGTCTTTGATCCGGAGATCGGGGCTGCTAAAACTGATGGCCACAATTAAAGACAGT
A_30_P01021626	3.84434	1.94273	3.84434	up	1.1635	-0.779234		lincRNA:chr7:91558475-91733625 reverse strand	TTTGGCACAGCGGATGATCATGACTACGAGGAAGAGGCAAAGGAAAACGAAGCAAGCCAA
A_30_P01020987	3.81533	1.93181	3.81533	up	1.12249	-0.809315		lincRNA:chr12:16833551-16901804 reverse strand	TATTGCTGAAAATCAAACGATGGGCACATGATTCACCCACACTGGATGGGGCACATGATT
A_55_P2062523	3.81416	1.93137	3.81416	up	1.09013	-0.841235	Awat2	Mus musculus acyl-CoA wax alcohol acyltransferase 2 (Awat2), mRNA [NM_177746]	CCCTTGCTTACCTCAAAGGTTTCTGTCAAAATTAAATGCTACTGCATGTGCCTGAACATG
A_55_P2244355	3.81171	1.93044	3.81171	up	1.07028	-0.860164	2410024N13Rik	Mus musculus ES cells cDNA, RIKEN full-length enriched library, clone:2410024N13 product:hypothetical protein, full insert sequence. [AK010586]	TTGTACTGCAATCAAGAGCATGTCTGCCTTCCAGCAGGATCATACTGCAATTGAGAGCAT
A_52_P377723	3.7972	1.92494	3.7972	up	0.785565	-1.13937	Peg10	Mus musculus paternally expressed 10 (Peg10), transcript variant 1, mRNA [NM_001040611]	TTAGATCACATAGGATAAGTTAGATCAAATACCTCAACAAGTGGACGAGTGTACTTATTG
A_55_P2100212	3.79381	1.92365	3.79381	up	0.73928	-1.18437	Cfc1	Mus musculus cripto, FRL-1, cryptic family 1 (Cfc1), mRNA [NM_007685]	ATAACAGATTCACTGGAATATGCTGGATTCTCATGCTGTACAATAAAGAGGCTTAATGGT
A_55_P1957043	3.79334	1.92347	3.79334	up	0.868697	-1.05477	Speer8-ps1	Mus musculus spermatogenesis associated glutamate (E)-rich protein 8, pseudogene 1 (Speer8-ps1), non-coding RNA [NR_001584]	GTCTCATTCTGTCCCCATGTAACACCCACAATACCCAGTGCAAGTAAATACTTGAAGTTC
A_51_P491635	3.78937	1.92196	3.78937	up	0.961311	-0.960647	Ly6g6e	Mus musculus lymphocyte antigen 6 complex, locus G6E (Ly6g6e), mRNA [NM_027366]	TACCCGAGGGTCTCAAGAACAGAGGGCTACCTTGGGGAACCATAAAGAGTGTATTTAATA
A_55_P2104769	3.78016	1.91845	3.78016	up	0.897119	-1.02133	Utf1	Mus musculus undifferentiated embryonic cell transcription factor 1 (Utf1), mRNA [NM_009482]	TGTCCCCATCCCCATCTCAAACCTAGGTTCTTACCAAAATAAAGATTGTGTTTTCTACTT
A_30_P01022855	3.76638	1.91318	3.76638	up	0.97216	-0.941019		lincRNA:chr11:96175764-96176029 forward strand	CAAAATTCAATATGACCGAGCGAACTGCGTGAGCATATTATACTAACTGCCTGCTCGTGG
A_55_P2106454	3.73426	1.90082	3.73426	up	0.736759	-1.16406	N28178	expressed sequence N28178 [Source:MGI Symbol;Acc:MGI:2140712] [ENSMUST00000107976]	GATCTCCACGTGTGTCATAGCATGCGTACATACACAAAATAAACATGACACTAAAAAATT
A_55_P2060592	3.71397	1.89296	3.71397	up	1.11798	-0.774982	Hoxa1	Mus musculus homeobox A1 (Hoxa1), mRNA [NM_010449]	ATGTGGTCCAGAGCAGAGTTTACGGGTCTTAAGATGTCTGTAATAAAAGTATTCAAGTTT
A_55_P2097938	3.71166	1.89207	3.71166	up	0.834316	-1.05775	Nkx1-1	PREDICTED: Mus musculus NK1 transcription factor related, locus 1 (Drosophila) (Nkx1-1), mRNA [XM_001473635]	ACCGAGACGCAGGTGAAGATCTGGTTCCAGAACCGCCGAACCAAGTGGAAGAAGCAAAAC
A_55_P2172545	3.69689	1.88631	3.69689	up	1.08346	-0.802857	Btn2a2	Mus musculus butyrophilin, subfamily 2, member A2 (Btn2a2), mRNA [NM_175938]	CATGCCTAACTAATGTCTGTTGCTGCATATGACATTTGAACTTTAGAACAGAAAAACAAC
A_51_P381584	3.67238	1.87672	3.67238	up	0.737642	-1.13907	Stx6	Mus musculus syntaxin 6 (Stx6), mRNA [NM_021433]	AGTTGAAGCAAATCCTAGAAAATTCAACTTGGATGCAACTGAATTGAGCATAAGAAAAGC
A_30_P01032743	3.66984	1.87572	3.66984	up	0.922302	-0.953417		lincRNA:chr5:14960146-14978541 forward strand	GTCTCATTCTGTCCCCATGTAACACCCACAATACCCAGTGCAAGTAAAGACTTGAAGTTC
A_55_P2117559	3.66197	1.87262	3.66197	up	0.632915	-1.23971	Siglec15	Mus musculus sialic acid binding Ig-like lectin 15 (Siglec15), mRNA [NM_001101038]	CGTGTTTGCTGTGAGGAACTCCTCAGCCATCACCATCTAGTCATTCACCATGAGAAATAA
A_55_P2040270	3.64982	1.86783	3.64982	up	0.908921	-0.958906	Gm9763	PREDICTED: Mus musculus predicted pseudogene 9763 (Gm9763), mRNA [XM_003688939]	AAAGTCTGTTCCTGGGGTCAGCGAGACAGATGACTTCAAGGGCCAGGGCAAGTCTGATCC
A_51_P337523	3.64747	1.8669	3.64747	up	0.82101	-1.04589	Adcy2	Mus musculus adenylate cyclase 2 (Adcy2), mRNA [NM_153534]	ATCCTGCAGACGCTTGGCTACACGTGTACATGTCGAGGTATCATCAACGTGAAGGGGAAA
A_51_P143712	3.63396	1.86154	3.63396	up	0.881818	-0.979725	Tdh	Mus musculus L-threonine dehydrogenase (Tdh), mRNA [NM_021480]	CACAAAGGCCAGAGAAATGAAGTCCTGAGTGGTGGTGGCTATCTCTCGGGATCTGCAGCA
A_55_P1960172	3.62821	1.85926	3.62821	up	0.802331	-1.05693	Wfdc11	Mus musculus WAP four-disulfide core domain 11 (Wfdc11), mRNA [NM_001161806]	AAATGCTGTTTATTGGGGGTACAAAGGCAAGCATACTTGAAAAATAAAACACGAAAGACT
A_30_P01017462	3.611	1.8524	3.611	up	1.02917	-0.823228		lincRNA:chr17:79042382-79051807 reverse strand	GAACTTTGGAATCTAGCCGTAACTTTGCAGTGAATCAGTTAAAATGTGTTAATACCCAAG
A_30_P01019808	3.6024	1.84896	3.6024	up	0.712899	-1.13606		lincRNA:chr10:56151791-56184966 forward strand	CAGAGCTGTGCTATCAGCTTTGGGCAGGACTGAGTCTGGTGGTGGGGATTTTAGGGCAGA
A_55_P2118552	3.60221	1.84888	3.60221	up	1.01713	-0.831753	Sycp2l	PREDICTED: Mus musculus synaptonemal complex protein 2-like (Sycp2l), mRNA [XM_001472337]	AAGAATCTTCAGACACTGAAATGCCTCGAGAAGGATGCTCTGGCAAGTTTGCTGTTTGTG
A_51_P248865	3.59441	1.84575	3.59441	up	0.965013	-0.880741	Foxf2	Mus musculus forkhead box F2 (Foxf2), mRNA [NM_010225]	TTTTATGATCTTCGTATACTCACACTTCGCTTGTATTGTAAAAGGAGGGTATATTTGCAC
A_30_P01022377	3.59144	1.84456	3.59144	up	0.64495	-1.19961		lincRNA:chr1:139713316-139913366 forward strand	TAGATAAAGAAAGCAAAAGCAAAAGCCAGCAAGAGCTCAACATGCCCAGATGACAGCAGG
A_51_P259009	3.59051	1.84419	3.59051	up	0.881363	-0.962824	Cacnb3	Mus musculus calcium channel, voltage-dependent, beta 3 subunit (Cacnb3), transcript variant 1, mRNA [NM_007581]	CTTAGCATCTGGTGAGACTGGGGAACTGGGGCATATTCAAGCCAAGAGCCAGCCTGGACT
A_55_P2164085	3.58871	1.84347	3.58871	up	0.700003	-1.14346	Raet1a	Mus musculus retinoic acid early transcript 1, alpha (Raet1a), mRNA [NM_009016]	TTGATACCCGAATGCAGACAGGAAGTTGATGAATTCTTAAAGCAGCCCAAGGAAAAGCCA
A_65_P05152	3.58799	1.84318	3.58799	up	0.78539	-1.05779	Flrt2	Mus musculus fibronectin leucine rich transmembrane protein 2 (Flrt2), mRNA [NM_201518]	TAAAAGTTAAAGTAAGCGAAGAAAGGAAGCTGTATCTACACTGCTTTCCAGTTTAATCAG
A_55_P2073739	3.58668	1.84265	3.58668	up	0.901508	-0.941139	Gm5	Mus musculus predicted gene 5 (Gm5), long non-coding RNA [NR_024513]	GCTGTCTATGCATGTGTCTGTGTATCTACACATACACACCCATAATAAAACTACATATAT
A_52_P353541	3.57576	1.83825	3.57576	up	0.903343	-0.934907	Fbxw13	Mus musculus F-box and WD-40 domain protein 13 (Fbxw13), mRNA [NM_177598]	TCAATGGGTGTTATCAGCTGCAAAGCAGGAGAAGGCTACCACAGCAAAGCTTCATTAACA
A_52_P1194572	3.56245	1.83287	3.56245	up	0.937159	-0.895712	Fbxw22	Mus musculus F-box and WD-40 domain protein 22 (Fbxw22), mRNA [NM_001014395]	TACTGCTCTCCTCAGAAGAAATGGGTCTTTCTGATGGGGAAACGCCTACATGACTTGATA
A_30_P01031045	3.56194	1.83266	3.56194	up	0.836095	-0.996569		lincRNA:chr5:14921737-14978834 forward strand	TCATTCTGTCCCCATGTAACACCCACAATACCCAGTGCAAGTAAAGACTTGAAGTTCATA
A_52_P182118	3.55788	1.83102	3.55788	up	0.759671	-1.07135			TATTTTCCCAAGAAGATCTCAGAGCTGGATGTGTTCTTAAAGAAGCCAGCTCTCAATGAC
A_55_P1952394	3.54677	1.82651	3.54677	up	0.792211	-1.0343	Cphx1	Mus musculus cytoplasmic polyadenylated homeobox 1 (Cphx1), mRNA [NM_175342]	CCCTCCTAACTCCCTTGAGGGTTTTTTGTTTTATTTTATCTTAGGATGCTGCTTAGATTA
A_55_P2291796	3.53682	1.82245	3.53682	up	0.866912	-0.955542	2810403G07Rik	Mus musculus 10, 11 days embryo whole body cDNA, RIKEN full-length enriched library, clone:2810403G07 product:unclassifiable, full insert sequence. [AK012974]	GTAGCCAACCAACCATTCTCATCCAAATTGATATTGCTGGAAATTAAGTGCTTAAGAAAA
A_55_P2041095	3.52305	1.81682	3.52305	up	0.85585	-0.960974	Six4	Mus musculus sine oculis-related homeobox 4 (Six4), mRNA [NM_011382]	CACACTGACCTTAACTCTCTGTATGTACCCTTGTTATTCTGCATGTTAAAGCTGGAATTC
A_55_P2078960	3.51097	1.81187	3.51097	up	0.808722	-1.00315	Tdh	Mus musculus L-threonine dehydrogenase (Tdh), mRNA [NM_021480]	TTACACACTGCCTTTGTCCTGTGCCTAAATTGGTCCAAGCACAAAGGCCAGAGAAATGAA
A_55_P2090060	3.50965	1.81133	3.50965	up	1.06074	-0.750584	Mab21l3	Mus musculus mab-21-like 3 (C. elegans) (Mab21l3), mRNA [NM_172295]	CATTGGCTTTTTATTTAGAGGCTGGATCTCACTAAGTTACCCAGGATGGCTCTATTTTTT
A_52_P312467	3.5089	1.81102	3.5089	up	0.850764	-0.960254	Hoxb3	Mus musculus homeobox B3 (Hoxb3), transcript variant 1, mRNA [NM_001079869]	TATTGTATTCTAGACAAGAGCTGTAGATTTATGTTAAACTCGTACATATGAGGAATTGTA
A_66_P111011	3.50008	1.80739	3.50008	up	1.01729	-0.7901	Gata3	Mus musculus GATA binding protein 3 (Gata3), mRNA [NM_008091]	TTAAGGAATATAGGGGGATTAAAGTATGGAGATACAGAAGAAACCACTAAGTCTGATGTC
A_55_P2108109	3.49176	1.80396	3.49176	up	0.82592	-0.978036	Fgf8	Mus musculus fibroblast growth factor 8 (Fgf8), transcript variant 1, mRNA [NM_010205]	TGGAGAACAACTACACGGCGCTGCAGAACGCCAAGTACGAGGGCTGGTACATGGCCTTTA
A_55_P1973362	3.49057	1.80346	3.49057	up	0.887661	-0.915803	Kcnj12	Mus musculus potassium inwardly-rectifying channel, subfamily J, member 12 (Kcnj12), transcript variant 1, mRNA [NM_010603]	TCAGGCTGCTTGTGACCATGTTAACGATTCTAATAAAGTGTCTGGATGTCTCTTGGGGGT
A_55_P2091468	3.4904	1.80339	3.4904	up	0.857525	-0.945866	Dio3	Mus musculus deiodinase, iodothyronine type III (Dio3), mRNA [NM_172119]	CTTTTGTGTTTATTTCTTATCCCTGGGTTGGGGGAGGGGCTCGAGATAGGGAAAGGGTGG
A_30_P01019818	3.4755	1.79722	3.4755	up	0.922339	-0.874883		lincRNA:chr11:96175764-96176029 forward strand	CGCGCCTGCTGTTTAACAAAGACTGCCAAAGTATGAGATTAATACGAAAACTTGCTCTTC
A_55_P1988368	3.46201	1.79161	3.46201	up	0.846806	-0.944806	Upp1	Mus musculus uridine phosphorylase 1 (Upp1), transcript variant 1, mRNA [NM_009477]	TTTCCGCCCCGGAGAAGCCTCTGCAACTCCTGGGCAATAAATCTATTTTTTCATAACACA
A_66_P104945	3.45638	1.78926	3.45638	up	1.17063	-0.618634	Krt24	Mus musculus keratin 24 (Krt24), mRNA [NM_029393]	AAGTGCTGGACGAAATGACCATGACTCGCTGTGACCTGGAGATGCAGATTGAGGGTCTGA
A_55_P2002287	3.45552	1.7889	3.45552	up	0.906645	-0.882259	Msx3	Mus musculus msh homeobox 3 (Msx3), mRNA [NM_010836]	TGAGCCTCACTGAGACTCAGGTCAAGATCTGGTTTCAGAACCGCCGAGCCAAAGCCAAGC
A_52_P15300	3.44016	1.78247	3.44016	up	0.82626	-0.956215	Hoxb2	Mus musculus homeobox B2 (Hoxb2), mRNA [NM_134032]	TGGTAAAACTCCTTCCAACGAAATCTCAGGAATAATTAAACTCTAGTGGGAGAGGGTTTT
A_30_P01027858	3.43997	1.78239	3.43997	up	0.862653	-0.919741		lincRNA:chr9:68349343-68411643 forward strand	AACTGAGGATATCTGAAAACCTTGACAAGTCCCATGTAGATGAAGCAGGAGAGGCAGAGT
A_55_P1993168	3.43993	1.78238	3.43993	up	0.863291	-0.919088	Ppargc1b	Mus musculus peroxisome proliferative activated receptor, gamma, coactivator 1 beta (Ppargc1b), mRNA [NM_133249]	ATGTTTACGTTTTCAAAGAAAAGAGTATATGAGAAGGAGAGCGAGCGAGCGAGCGAGCGA
A_55_P1972719	3.43174	1.77894	3.43174	up	0.665274	-1.11367	Pmm1	Mus musculus phosphomannomutase 1 (Pmm1), transcript variant 1, mRNA [NM_013872]	ATTGAGAAGTTTGACTACGTGTTTGCTGAGAATGGGACAGTGCAGTATAAACACGGACGG
A_30_P01026590	3.43164	1.7789	3.43164	up	0.927216	-0.851684		lincRNA:chr11:95644899-95658549 reverse strand	ATGGGGAAACTGAGGCCTGGACGTGGTGAGGGGGGACTGATTTATTTGAGTCCTTACTGT
A_52_P329451	3.42841	1.77754	3.42841	up	0.774273	-1.00327	Mbp	Mus musculus myelin basic protein (Mbp), transcript variant 7, mRNA [NM_010777]	AGCACGGCCGGACCCAAGATGAAAACCCAGTAGTCCATTTCTTCAAGAACATTGTGACAC
A_51_P501803	3.42751	1.77716	3.42751	up	0.92019	-0.85697	Hoxa2	Mus musculus homeobox A2 (Hoxa2), mRNA [NM_010451]	TCTATGTGATTTTCCTGAAAAACAAAACAGGAGGCCTGCAAGAAAGTGACCATAAATTGT
A_55_P2002517	3.42417	1.77575	3.42417	up	0.767961	-1.00779	Fhl1	Mus musculus four and a half LIM domains 1 (Fhl1), transcript variant 1, mRNA [NM_001077361]	TATTAAGATTTAGCAAAGAGCAACCTTGCAGCAAAAATAATTTCTCTGTTGCTGCACTGG
A_55_P2158251	3.40646	1.76828	3.40646	up	0.969792	-0.798483	Grik3	Mus musculus glutamate receptor, ionotropic, kainate 3 (Grik3), mRNA [NM_001081097]	TCTTGTCTATGGCTTTCTGAAGCTGTGAAGGCCAGCGGAAGCACATGCCTCTCAGGCTCC
A_30_P01020836	3.38975	1.76118	3.38975	up	0.925525	-0.835654		lincRNA:chr15:102926581-102932542 reverse strand	TTGATGGACACGAGCAACTGTCGGCACAATCTATTTAAGAGTATTCTGAGCCCTCAGAGA
A_55_P2064659	3.38905	1.76088	3.38905	up	0.912358	-0.848522	Trim12a	Mus musculus tripartite motif-containing 12A (Trim12a), mRNA [NM_023835]	AATTGCAGAAGCTGAGGCAAGAGAAGGAAGACATTCTCAACAACCTGGCAGAGTCTGAAA
A_55_P2002018	3.3876	1.76026	3.3876	up	0.926743	-0.833521			TTACCATCAGTGACTGCCTTTGCACTATTTACAAGGCCAGAAACAGGCTGTAGGTCTTTG
A_30_P01028472	3.37523	1.75499	3.37523	up	0.752263	-1.00272		lincRNA:chr4:114627748-114632898 forward strand	TATAATCTTCCAAGAACCAAGACAGACTGAATGTAAGTGTGTGGTCAATATGCTATAGTA
A_52_P128134	3.36955	1.75255	3.36955	up	1.02249	-0.730061	Foxd1	Mus musculus forkhead box D1 (Foxd1), mRNA [NM_008242]	GAAATAAGTCGAAATTTACCATTTCCTATTTTTAACCTGTGTTTTGTATCATAATGGACA
A_55_P2125376	3.36283	1.74967	3.36283	up	1.15063	-0.59904	Cacna1d	Mus musculus calcium channel, voltage-dependent, L type, alpha 1D subunit (Cacna1d), transcript variant 2, mRNA [NM_001083616]	GACCCTGGGCGAGAGGAAGAGGACCTGGCAGATGAGATGATTTGCATTACCACCTTGTAG
A_55_P2038086	3.35659	1.74699	3.35659	up	0.557382	-1.18961	Fbxo47	Mus musculus F-box protein 47 (Fbxo47), mRNA [NM_001081435]	CAGTAAAGCTGTAAATGGACGAGCCGTTGAACTGGCAAGACTTGTAGTCTTTTTGGCTTT
A_55_P2051778	3.35455	1.74612	3.35455	up	0.886556	-0.859562	Sult2b1	Mus musculus sulfotransferase family, cytosolic, 2B, member 1 (Sult2b1), mRNA [NM_017465]	TTTACCGAGAGCAAATGCACGGGGTGCAGAGGTTCCCCTGGGACACGTCTGAAGAGGATA
A_30_P01022154	3.34459	1.74183	3.34459	up	1.11026	-0.631573		lincRNA:chr1:195332659-195335997 reverse strand	ACATAGGATTGAGCCTGAAGGCGCAAGTCCAAAAGAAGTCCACTTAGTATGAAGTACCTG
A_52_P146513	3.34138	1.74045	3.34138	up	0.822138	-0.918308	Speer4b	spermatogenesis associated glutamate (E)-rich protein 4b [Source:MGI Symbol;Acc:MGI:1920776] [ENSMUST00000124535]	GCTGAGAGATCGCCTGATCTACGTGACCGAGGGATCCATGAACAAGAGGTATACATTGCT
A_55_P2075067	3.33424	1.73736	3.33424	up	0.874673	-0.862684	Gm5862	Mus musculus predicted gene 5862 (Gm5862), mRNA [NM_001281525]	TCATCAAAGTTTGGTGGAGTTGAACCTGAGTGGTAAAGACGAACAGGAGAAGACCAGCAA
A_55_P2141172	3.32639	1.73396	3.32639	up	0.737883	-0.996072	Zbtb49	Mus musculus zinc finger and BTB domain containing 49 (Zbtb49), mRNA [NM_029162]	TGGGGAGAAGCCCTATAGCTGTGAGGTCTGCAGCAAGTGTTTCACACGCTCGGCTGTGTT
A_55_P1992160	3.3228	1.7324	3.3228	up	0.708515	-1.02389	Mbp	Mus musculus myelin basic protein (Mbp), transcript variant 7, mRNA [NM_010777]	GGAAAGAAGAGAAGCGTGGGCAAGCTTTCTCAGACGGCCTCAGAGGACAGTGATGTGTTT
A_30_P01027181	3.31482	1.72893	3.31482	up	0.693493	-1.03544		lincRNA:chr5:14921737-14978834 forward strand	TAATGTCAGATAACTACAGGAGCTAAAAGGAGCCATGGACTGAAGTGCAGGATTTCCCTC
A_55_P2138966	3.31429	1.7287	3.31429	up	0.892508	-0.836191	Nab2	Mus musculus Ngfi-A binding protein 2 (Nab2), transcript variant 2, mRNA [NM_001122895]	AGCTGAATAAGAAGCTGGCGCGGAGCGTGGGGCACATCTTTGAGATGGACGATCATGACG
A_55_P2053236	3.30896	1.72638	3.30896	up	0.750298	-0.976078		BB247860 RIKEN full-length enriched, 7 days neonate cerebellum Mus musculus cDNA clone A730021L09 3'. [BB247860]	CCCTTAGAAAGAAGTCAAGAATGGTGATGGACAAATGTAATAAAGGTATTCTTCCTATGT
A_52_P237997	3.30822	1.72605	3.30822	up	0.966159	-0.759895	Negr1	Mus musculus neuronal growth regulator 1 (Negr1), transcript variant 2, mRNA [NM_177274]	GTGGAGCTTCCATATCCAAAATCGTGCAACTGGGATTTTTCTACAGACACACAAGTTAGC
A_55_P1969698	3.30347	1.72398	3.30347	up	0.94179	-0.782194	5430402E10Rik	Mus musculus RIKEN cDNA 5430402E10 gene (5430402E10Rik), mRNA [NM_027768]	GCTTCATGGATTTGTTTCCCATACTCCTACCATGGTACTGATTCTTTTGTTGATAAAATA
A_51_P517430	3.2865	1.71655	3.2865	up	0.842687	-0.873867	Cd1d1	Mus musculus CD1d1 antigen (Cd1d1), mRNA [NM_007639]	TAATGACCATCTTAGGACACAGTCTCTATGGAAATTTTGCATTAATGACTGAAAGGTGTT
A_55_P2002019	3.28447	1.71566	3.28447	up	0.911363	-0.8043		predicted gene 6401 [Source:MGI Symbol;Acc:MGI:3645739] [ENSMUST00000163566]	TAGTACATCAGCAAAAACCCACCCCAATGAGGCATGCCTATATTCATCCTGAACAGATTA
A_30_P01031149	3.28307	1.71505	3.28307	up	0.866281	-0.848766		lincRNA:chr16:3337275-3355950 forward strand	TCAAAGTGCAACCAAGTGACAGAACAAGGAAGTAGACATGCAAACAACAGACATGCAGGC
A_55_P2004896	3.28102	1.71414	3.28102	up	0.810725	-0.903418			TCATCTGTAACATCTCTCATGCTTATACTTGGAAGACCTAGTCCATCAGCAGAACACCCA
A_55_P1973688	3.27682	1.7123	3.27682	up	0.912714	-0.799583		predicted gene 15482 [Source:MGI Symbol;Acc:MGI:3705142] [ENSMUST00000152691]	TATGGCCAGAGTGTTCCCATTCCATAGGTGAGTTCTGTTTGTCATCCTTATAGACTGCCT
A_30_P01024216	3.27218	1.71025	3.27218	up	1.14658	-0.563675		lincRNA:chr14:115423660-115463160 forward strand	TACTTTGTTTTTTATGCTAATGAGGGAGTGGGGCTTGTCCGTATTTACGTTGAGGCGGGA
A_55_P2034864	3.27023	1.70939	3.27023	up	0.762889	-0.946503	Tubb2b	Mus musculus tubulin, beta 2B class IIB (Tubb2b), mRNA [NM_023716]	ACTTGAGATCTTTCTGAACTCCTGTTGTAATGGCTAAAATCACATAAACCTTTGTGTCCT
A_51_P495269	3.26817	1.70848	3.26817	up	0.835429	-0.873055	Lor	Mus musculus loricrin (Lor), mRNA [NM_008508]	TCATCTTGGTTTCTGAATGACTACCTCCCAATTCTAGTGTCTCCTCAGTCAATAAATTTG
A_55_P2350372	3.25267	1.70162	3.25267	up	0.879361	-0.822263	Gm14858	Mus musculus 2 days neonate sympathetic ganglion cDNA, RIKEN full-length enriched library, clone:7120469F04 product:hypothetical protein, full insert sequence. [AK148969]	CATGTGGTGTACATACATACATGCAGGCAGAATATATATGCCCAGAAATTCAACAAATAT
A_30_P01021572	3.2522	1.70141	3.2522	up	0.971483	-0.729932		lincRNA:chr15:95965249-96114921 reverse strand	TTCACTGTGTTTAATACGTCAAATGTCTGACGGTAGTGGCCAAGTGAATGGCCACTTGCT
A_30_P01027987	3.24447	1.69798	3.24447	up	0.99288	-0.705104		lincRNA:chr8:91569369-91594119 forward strand	AGTAAAAAGGCAGAGACTGCTGGCAGGAGCTGCTATGGCACCGTGAGCTGCAGCTGATCT
A_55_P2048383	3.23607	1.69424	3.23607	up	0.910496	-0.783747	Umodl1	Mus musculus uromodulin-like 1 (Umodl1), mRNA [NM_177465]	TAAGAATGACAACCGGGAGTCTGTGTGGCTAGCCACCTTTGAGCAATAAATTTTTCCTGG
A_55_P1992749	3.23127	1.6921	3.23127	up	0.720175	-0.971928	Epb4.1l1	Mus musculus erythrocyte protein band 4.1-like 1 (Epb4.1l1), transcript variant 2, mRNA [NM_001003815]	ACTACAGCATCCAGACATGCTGGTAACCAAAGCTGTTGTCTATAGAGAAACAGACCCATC
A_55_P2183513	3.22621	1.68984	3.22621	up	0.899023	-0.790819	Gm10614	PREDICTED: Mus musculus predicted gene 10614 (Gm10614), misc_RNA [XR_140900]	ATCTGGTTAATAGATAGGACCTTGAGATATCTGGCTCAGTGGCTAGAATTCTCAGAGCCC
A_30_P01026818	3.2262	1.68983	3.2262	up	0.692941	-0.996893		lincRNA:chr10:94900849-94928059 reverse strand	TTCTTGTTTTGAGCATTAGCTCTTTCCATTAGCCAGTGTAGGCAGCCCTGACTCTATGAT
A_51_P400366	3.2239	1.68881	3.2239	up	0.780832	-0.907975	Rhbg	Mus musculus Rhesus blood group-associated B glycoprotein (Rhbg), mRNA [NM_021375]	GGGAGTCAGACACCCGGGCCTAATTGCTGCCAGCGTGAGACTGTTCTCAGAGAAGACAAT
A_55_P2142211	3.21132	1.68316	3.21132	up	0.676759	-1.00641	Gm15246	Mus musculus 12 days embryo eyeball cDNA, RIKEN full-length enriched library, clone:D230009N02 product:mitochondria located 1 homolog (human), full insert sequence. [AK051847]	CTGTTAATTCTGTTTTGATGTTTCTGCGTCTATGATTTCACAGGTAACAACGTAATTGCA
A_55_P2131433	3.20318	1.67951	3.20318	up	0.648562	-1.03094			GGATGCCTGGCACAGAAGATTGATAGATTCCAACCCTCTTTTTTATTTTCCTTTTCTTTT
A_52_P453785	3.19679	1.67662	3.19679	up	0.827778	-0.848844	Cthrc1	Mus musculus collagen triple helix repeat containing 1 (Cthrc1), mRNA [NM_026778]	GCCCTTGAATGGTTCATTTAAATGACATTTAAGAAATCACTTAAATGAAGTGCTCAGCTG
A_30_P01023416	3.19593	1.67623	3.19593	up	0.843702	-0.832533		lincRNA:chr8:91569369-91594119 reverse strand	ATAATTAGAAAACTTTGCGGGTAGAAGAACCAGGCCTCAGAACAGAAGGCCTTCATGCGA
A_55_P2162792	3.19401	1.67537	3.19401	up	0.659144	-1.01622			TGTAAGAGCCTGTTTATATTAACTTCCAAATAAAATGTTAATAAATATGTGAGTGGCAAA
A_55_P2019294	3.18986	1.67349	3.18986	up	1.00054	-0.672954		predicted gene 6401 [Source:MGI Symbol;Acc:MGI:3645739] [ENSMUST00000163566]	AGGACTAGTCCATCAGCAGAACACCCACCCCAATGAAGCATGCATATATTCATCTTGAAC
A_55_P2047617	3.18839	1.67283	3.18839	up	0.60608	-1.06675			GATGACGAGGAGGACGACGAGGAGGACGACAAGGAGGATGATAGGGTGGCCTCCACTTAA
A_30_P01021809	3.18077	1.66938	3.18077	up	0.789091	-0.880286		lincRNA:chr4:89048647-89066563 forward strand	GGAATTGCAGTTCTACATCATCACCTAAAGTCTTCCAGATTTTCCTGAAGAGAGGCAAAT
A_30_P01023594	3.17828	1.66824	3.17828	up	0.856556	-0.811688		lincRNA:chr1:13058312-13099826 forward strand	CCAAACCACTGTTCTAAGATGGGAGACATGTCTGTTTAACTCTTATGTTAGTATGATATT
A_55_P1987354	3.17355	1.6661	3.17355	up	0.781974	-0.884125	Speer4a	Mus musculus spermatogenesis associated glutamate (E)-rich protein 4a (Speer4a), mRNA [NM_029376]	GGTATAAAAGGTGATGATCTTTTGTGTCAATGATATTACTTACCCCATGGAAACACACTT
A_55_P1985428	3.16817	1.66365	3.16817	up	0.776311	-0.887337	Atg16l2	Mus musculus autophagy related 16-like 2 (S. cerevisiae) (Atg16l2), mRNA [NM_001111111]	CAGGACCTGGCCTGTTTGTTAAAAATCAAAGTGTGGGTTAGGAACTACAGTTTTGTTTTT
A_30_P01028506	3.16664	1.66295	3.16664	up	0.742822	-0.920131		lincRNA:chr8:44232164-44267061 reverse strand	AGCTGATCAACAGGAAGTTGTGGCTCTGAGTCTGGCTCAGCCAAGACAGGAAGGCGGACT
A_55_P2048441	3.16258	1.6611	3.16258	up	0.503234	-1.15787	Syt3	Mus musculus synaptotagmin III (Syt3), transcript variant 1, mRNA [NM_016663]	ACTCTGAGCAGCTTCACAAAGGGTGGCAAAGGATTGTCAGAGAAAGAGAATTCAGAGTGA
A_55_P2019293	3.15878	1.65937	3.15878	up	0.888508	-0.77086			AGATTATTACCATCAGTGACTGCCTTTGCACTATTTCACCAAGGAGAGGAACAGGCTGTG
A_55_P1959648	3.15578	1.658	3.15578	up	1.01439	-0.643606	Hspg2	Mus musculus perlecan (heparan sulfate proteoglycan 2) (Hspg2), mRNA [NM_008305]	TTCTCTTCTGGGATCACAGGCTGTATCAAGAATCTGGTGTTGCACACGGCCCGGCCTGGA
A_51_P194249	3.15577	1.65799	3.15577	up	0.749081	-0.908909	Stmn4	Mus musculus stathmin-like 4 (Stmn4), mRNA [NM_019675]	CGGGTGGGATAAGGTCTGTGTGCGTCTGTTCATTGTCATCTTTTGATCATCATGACCAAT
A_55_P2045642	3.15107	1.65584	3.15107	up	0.732897	-0.922944	Stmn4	Mus musculus stathmin-like 4 (Stmn4), mRNA [NM_019675]	GAGACCTGCCCTGCAGCGGGTGGGATAAGGTCTGTGTGCGTCTGTTCATTGTCATCTTTT
A_55_P1977782	3.15037	1.65552	3.15037	up	0.651523	-1.004	Prdm14	Mus musculus PR domain containing 14 (Prdm14), mRNA [NM_001081209]	GGAAGACTGGCAATTCTTGTTGATGTCTAACTTTTACCAACAGAGAAGGAAAATTATATC
A_55_P1954555	3.14199	1.65168	3.14199	up	0.711587	-0.940092		BY718677 RIKEN full-length enriched, adult male medulla oblongata Mus musculus cDNA clone 6330562O08 5'. [BY718677]	TAAACGGCATTTGATGGATCCAAGAAGGCAGAGCCACGGATGCCTGGAGAGATGGAGAAG
A_55_P2031611	3.13832	1.64999	3.13832	up	0.779822	-0.870169	2210008F06Rik	Mus musculus adult male stomach cDNA, RIKEN full-length enriched library, clone:2210008F06 product:unclassifiable, full insert sequence. [AK008669]	ACTAGGAGAGGCCGCGAGAATGCCTGTACAATTCCTCATTAAATCGTTTTCAAAACCTTG
A_55_P2026360	3.13546	1.64868	3.13546	up	0.769701	-0.878976	Fbxw20	Mus musculus F-box and WD-40 domain protein 20 (Fbxw20), mRNA [NM_001008428]	GAAAACTGAGTGAGTTATGTGTCCTCTTCCTCAATGATAATAAAGGTCTTTTTGCAAAGA
A_51_P461504	3.13181	1.64699	3.13181	up	0.857049	-0.789946	Eef2k	Mus musculus eukaryotic elongation factor-2 kinase (Eef2k), transcript variant 1, mRNA [NM_007908]	GGATTTGGACTGGACAAGAACCCCCAAAGATCAGGAGATTTGTACACCCAGGCAGCTGAG
A_55_P2180415	3.1316	1.6469	3.1316	up	0.794064	-0.852836	Cd72	Mus musculus CD72 antigen (Cd72), transcript variant 1, mRNA [NM_001110320]	TGAGTGGATGGATGGCCCGGAGCCAGCCAGGCAGTTTTATTGAAATATTTTTAAATACTT
A_30_P01029257	3.12509	1.6439	3.12509	up	0.780196	-0.863703		lincRNA:chr3:145270309-145270779 forward strand	TATCCAGTTTTCCAGGTAATAGACTCCATAAGGAAGCTACTGTGTGGCTTGACCCATGTG
A_55_P1958379	3.12407	1.64343	3.12407	up	0.804367	-0.839061	Slit1	Mus musculus slit homolog 1 (Drosophila) (Slit1), mRNA [NM_015748]	GCCATGCCCTCTCTCAAAGTGCCTTGCACAGATAGGCGCTTAATAAATATTTGTTGAATG
A_52_P202142	3.1225	1.6427	3.1225	up	0.833962	-0.808741	Sv2a	Mus musculus synaptic vesicle glycoprotein 2 a (Sv2a), mRNA [NM_022030]	AGGGGTACCACTCTACTGTCTAATATAAGCCAAGAGTAGTAGTTTCAGTGAACACACACA
A_55_P2182187	3.119	1.64108	3.119	up	0.786054	-0.85503	Neurog3	Mus musculus neurogenin 3 (Neurog3), mRNA [NM_009719]	GTCTCCCGTGTCTAAAGTGTGAGTTGCAGGGACGGTTCCTGAAGCACTGTTTGTCTCCCT
A_30_P01029724	3.11464	1.63907	3.11464	up	0.95069	-0.688378		lincRNA:chr1:138520504-138521227 reverse strand	AATACTGGCCATCGTTCTTGTTTAAAATCTCTGTTAGGATACATACCCCACTCTCCCAAC
A_30_P01025039	3.11055	1.63717	3.11055	up	0.441725	-1.19544		lincRNA:chr17:12941161-12944859 forward strand	AATGTTTCCTAAACTGAAACCTGATGACCTGCAGGCTATTAACACTTGAGAAGGCCTAAT
A_55_P2176145	3.10915	1.63652	3.10915	up	0.998034	-0.638484	Rgs17	Mus musculus regulator of G-protein signaling 17 (Rgs17), transcript variant 1, mRNA [NM_001161822]	AGCTTTTGTGGAAAGTACCACCAGCTGTACTTCTGAATCCTAATTTTCAGTTGACAGGCC
A_51_P480602	3.10565	1.6349	3.10565	up	0.660393	-0.974504	Tff2	Mus musculus trefoil factor 2 (spasmolytic protein 1) (Tff2), mRNA [NM_009363]	TTCCACCCACTTCCAAACCAAGAATCGGAGCAGTGTGTCATGGAAGTGTCAGCTCGCAAG
A_51_P266248	3.10489	1.63454	3.10489	up	0.869415	-0.765127	Ighv14-2	Mus musculus adult male olfactory brain cDNA, RIKEN full-length enriched library, clone:6430508A06 product:Ig delta chain C region membrane-bound form, full insert sequence. [AK134885]	TGTGCTGGCCTCAGAACTGAACCTCAACCACACTTGCACCATAAATAAACCCAAAAGGAA
A_51_P204387	3.09738	1.63105	3.09738	up	1.04507	-0.585979	Tmem63c	Mus musculus transmembrane protein 63c (Tmem63c), mRNA [NM_172583]	CCTCTGATCAAGGGGCAGCTGGAACAAGCCTGGGAAGTGACTGAGGCCTTCTGTGTTTCT
A_55_P1997574	3.09575	1.63029	3.09575	up	0.699582	-0.930708	Gm4850	Mus musculus predicted pseudogene 4850 (Gm4850), non-coding RNA [NR_015347]	GAGCGTTTGGTGGTGGATGGTGGATTCATCTTTTGATTCTTGTTATTTCATTTCTTATTT
A_51_P371745	3.09543	1.63014	3.09543	up	0.585991	-1.04415	Havcr1	Mus musculus strain BALB/c TIM1 mRNA, complete cds. [AF399829]	AGCTACAGGAAGACCCACGACTATTTCAACAAGATCCACACATGTACCAACATCAATCAG
A_55_P2112882	3.09393	1.62944	3.09393	up	0.720201	-0.90924	Adh6a	Mus musculus alcohol dehydrogenase 6A (class V) (Adh6a), mRNA [NM_026945]	AGTGCAGCTGTTCTCCTGAAACGAGGACTTCTAGACCATACTGATAATAAAATAAGTTGG
A_30_P01028091	3.0938	1.62938	3.0938	up	0.664892	-0.964488		lincRNA:chr8:91569369-91594119 forward strand	TGCGTAGGTGCCAAGCTATACTTTCAGGCTCTCTTTATTTGCCTTTATTGGATGGAGTCC
A_55_P1960018	3.08061	1.62322	3.08061	up	0.829585	-0.793632		F-box and WD-40 domain protein 25 [Source:MGI Symbol;Acc:MGI:3588266] [ENSMUST00000163839]	GAAAACTGAGTGGGTTGTGTGTCTCTTCCTCAATGATAATAAAGGTCTATTTGCAAGCCC
A_51_P457196	3.07769	1.62185	3.07769	up	0.793701	-0.828145	Sfrp4	Mus musculus secreted frizzled-related protein 4 (Sfrp4), mRNA [NM_016687]	CACAGTTGTCTGTGTGCATACTGTGTAAGACCTCCTGTTTTAAGAGTTTGACCTAAAATG
A_55_P1961270	3.06808	1.61734	3.06808	up	0.784443	-0.832892	Cd72	Mus musculus CD72 antigen (Cd72), transcript variant 1, mRNA [NM_001110320]	ATGGCCCGGAGCCAGCCAGGCAGTTTTATTGAAATATTTTTAAATACTTTGCACGTGTTA
A_51_P200517	3.06441	1.61561	3.06441	up	0.803905	-0.811705	Rasgef1a	Mus musculus RasGEF domain family, member 1A (Rasgef1a), mRNA [NM_027526]	CCATACGCAGGATGTCAGTTGTGGTGTGACTGAATGTACTTGCATCAATAAAAGAACATG
A_55_P2184501	3.06151	1.61424	3.06151	up	0.817124	-0.79712	Esco1	establishment of cohesion 1 homolog 1 (S. cerevisiae) [Source:MGI Symbol;Acc:MGI:1925055] [ENSMUST00000127099]	TTCTGCTCATTAATCACCACGAGTGTGGATCTGAAGAAGAGTTTATTACCTCTCTTTTTT
A_30_P01030086	3.05379	1.6106	3.05379	up	0.73854	-0.872059		lincRNA:chr12:74135916-74142780 forward strand	GTTTAATACCTCCTGCTGACAGTTCCAGTGGTCTTGAAATCCCAGTTCTTGAGTCCCTAT
A_55_P2099677	3.05267	1.61007	3.05267	up	0.785633	-0.824437	Lrp2	low density lipoprotein receptor-related protein 2 [Source:MGI Symbol;Acc:MGI:95794] [ENSMUST00000100051]	CCTCTGTGACTTTATATCCCTGTAGGAGTAACTATAAATTCCAATAAATGATGACTGCAT
A_55_P2210876	3.04745	1.6076	3.04745	up	0.713174	-0.89443		predicted gene 14066 [Source:MGI Symbol;Acc:MGI:3649728] [ENSMUST00000134801]	GTCACCGATGGGCATTTGCATGATTTCCAGTTTATAGAAATTATCAAGAACTTTCCAATA
A_52_P618774	3.04734	1.60755	3.04734	up	0.707494	-0.900056	Hs1bp3	Mus musculus HCLS1 binding protein 3 (Hs1bp3), mRNA [NM_021429]	GCCCGAAGATGTCGTCCAGTTCTTGGTCTCTAAAAAATACAGCGAGATCGAGGAGTTTTA
A_55_P2018116	3.04266	1.60533	3.04266	up	0.799983	-0.80535	Pabpc4l	Mus musculus poly(A) binding protein, cytoplasmic 4-like (Pabpc4l), mRNA [NM_001101479]	GCTGCTTAATTTACTGCAATCGTGCAAGGAAATGTCTATACGAAAACATTTCGTTTTATG
A_66_P100496	3.04148	1.60478	3.04148	up	0.784335	-0.820441	Speer4b	Mus musculus spermatogenesis associated glutamate (E)-rich protein 4b (Speer4b), mRNA [NM_028561]	GGCCAGAGCCATGTGCCTCAGTTTACTTGCAATAGACCATCAGTGATTGAGGAGAGCAAT
A_52_P522255	3.03381	1.60113	3.03381	up	0.612914	-0.988215	Pitx1	Mus musculus paired-like homeodomain transcription factor 1 (Pitx1), mRNA [NM_011097]	TAAATCTGTCTATATCAACTTGTCCATGTACGTCTATTAAAACCATAGTCGGAGCGTGCT
A_55_P1973514	3.03265	1.60058	3.03265	up	0.541334	-1.05924	Duxbl1	Mus musculus double homeobox B-like 1 (Duxbl1), mRNA [NM_183389]	TGATCAAAATCCCAATAAAGGTCACTTATCACCGACAACAACTCCAGGAGAGCAGGGCTT
A_55_P2258757	3.03002	1.59933	3.03002	up	0.781225	-0.818101	1700042O10Rik	Mus musculus RIKEN cDNA 1700042O10 gene (1700042O10Rik), long non-coding RNA [NR_045178]	CTGTTCCACTGTTGTCATTTGGTAACCGAGAATAAGTGAATAAATAAATGAATGAATCCG
A_30_P01017571	3.02733	1.59805	3.02733	up	0.882465	-0.715583		lincRNA:chr6:86476240-86513483 forward strand	CCATGGTGACTGCATCAGCCTGAGAAGACTGTGATGTTACGTCTCTGCTTGAGATGTTAG
A_55_P2158314	3.02478	1.59683	3.02478	up	0.731886	-0.864942	7330403C04Rik	Mus musculus adult male adrenal gland cDNA, RIKEN full-length enriched library, clone:7330403C04 product:unclassifiable, full insert sequence. [AK078618]	TCTTGTCTTCGCTTGTCTCTGGATGGAACCAGATTTGGTTCTGAGTAGCTGTCAGCGTCT
A_52_P668855	3.0189	1.59402	3.0189	up	0.587359	-1.00667	9330154J02Rik	PREDICTED: Mus musculus RIKEN cDNA 9330154J02 gene (9330154J02Rik), misc_RNA [XR_035460]	AAGGCACACTATATACAAATTTGTTATTTTATCTAGCTAAGACAGTAATTGATGGGAAAT
A_55_P2094262	3.01763	1.59342	3.01763	up	0.882576	-0.71084	Tph1	Mus musculus tryptophan hydroxylase 1 (Tph1), transcript variant 1, mRNA [NM_009414]	TACTTCTGTTTTGTCTTCTGGAACCTGCTGAGGGAAATATAGTTCACGTGCCACGTGATG
A_30_P01026410	3.00911	1.58934	3.00911	up	0.634537	-0.954801		lincRNA:chr14:65431652-65437902 reverse strand	TAGCTGGACTTGGACATCCTAACAAGAGCCAAATGCACGCCTGTTGAGGGCAGCATGTGT
A_51_P218682	3.00332	1.58656	3.00332	up	0.692055	-0.894501	Tex26	Mus musculus testis expressed 26 (Tex26), mRNA [NM_029464]	ATTTAAAGTTCCAATTTCCCCCATGACATACCTTTAGCTGTGTCCCCAAGGTTTGGATGT
A_51_P498631	3.00202	1.58594	3.00202	up	0.784565	-0.801371	Dfna5	Mus musculus deafness, autosomal dominant 5 (human) (Dfna5), mRNA [NM_018769]	ATGCTTTAATGAACATATTATGTCTGGGGCAATTCCAGTGCGTTCTGGGAATTTGTCACA
A_51_P206235	2.99962	1.58478	2.99962	up	0.792534	-0.792247	Slc39a5	Mus musculus solute carrier family 39 (metal ion transporter), member 5 (Slc39a5), transcript variant 1, mRNA [NM_028051]	GCACAGAGGGCTCAGGCCAAGATGCTGCAGGAACAAAAGGGATCTTGGAGAACCAAACCC
A_55_P2269894	2.99933	1.58464	2.99933	up	0.906159	-0.678482	4833417C18Rik	Mus musculus 8 days embryo whole body cDNA, RIKEN full-length enriched library, clone:5730529D01 product:unclassifiable, full insert sequence. [AK133925]	AGAACCCCTGTCAATTTCCACATCGAATAGGAGGAAGGTAGAATAAACTAGCACTTCGTT
A_55_P1992849	2.99896	1.58446	2.99896	up	0.873669	-0.710791	Adrb3	Mus musculus adrenergic receptor, beta 3 (Adrb3), mRNA [NM_013462]	GGGTTCATAGGAAGAAGTCAAACTATTGGAATGGGTCCTTTTTCCACTTAAAATCAAATT
A_51_P391454	2.99836	1.58417	2.99836	up	0.815784	-0.76839	Il7	Mus musculus interleukin 7 (Il7), mRNA [NM_008371]	AAGATAGAAATGCACTTATTCCAAAGATACTGAACCTTAGTATTCAGTCGCTTTTGACAC
A_30_P01025257	2.99809	1.58404	2.99809	up	0.886546	-0.697496		lincRNA:chr2:156654675-156665430 reverse strand	CTGAGGCTCAGTCGGCTCAGAGTAACTCCCAGGTGCTAAAGGACCAGTTGTTTTGTCCGC
A_55_P2053561	2.99259	1.5814	2.99259	up	0.824727	-0.756669	Gm13011	Mus musculus predicted gene 13011 (Gm13011), mRNA [NM_001126318]	CGGCTGGCAGAGAGGACCCCCAGGTCCTCTAAAGAATAAAGACCTTTCTGAAAGTCCCAA
A_55_P2388118	2.99084	1.58055	2.99084	up	0.655681	-0.92487	Gm5089	Mus musculus adult male corpus striatum cDNA, RIKEN full-length enriched library, clone:C030005G22 product:unclassifiable, full insert sequence. [AK047660]	GAAGGGAAAAATCCTGAAAAGATTTCTAAACTGTTCATATTTTGGAGAGCTGGTCAATGA
A_52_P260994	2.9906	1.58043	2.9906	up	0.780948	-0.799486	Fgd2	Mus musculus FYVE, RhoGEF and PH domain containing 2 (Fgd2), transcript variant 2, mRNA [NM_013710]	CCACCTGATGTCTATACCGAGACAATTCATCCTGACTCTGTATCCAGCAGACACAGGCCC
A_51_P370717	2.99014	1.58021	2.99014	up	0.711302	-0.868912	Gsc	Mus musculus goosecoid homeobox (Gsc), mRNA [NM_010351]	CCGTAGTATTTATAGTTAAGTTAACGGTGACAATACAATAAAGTGATGGCAATGTAGACC
A_51_P253984	2.99006	1.58017	2.99006	up	0.818815	-0.761359	Pcp4	Mus musculus Purkinje cell protein 4 (Pcp4), mRNA [NM_008791]	CAAACCTGAAATGCATGAAGAGAAACCCATAGTATTTATGCCCCCTATAGGCAGGTATCC
A_55_P2134597	2.98033	1.57547	2.98033	up	0.512622	-1.06285			ATGGAACCTGGTAACAAAGATTGCAGAACGTCAATATCACACTGAGCATCCTCTTCCAGC
A_52_P146711	2.97547	1.57312	2.97547	up	0.837647	-0.735469	Tshb	Mus musculus thyroid stimulating hormone, beta subunit (Tshb), transcript variant 1, mRNA [NM_009432]	CTGGGTATTGTATGACACGGGATATCAATGGCAAACTGTTTCTTCCCAAATATGCACTCT
A_55_P2042606	2.97214	1.5715	2.97214	up	0.842293	-0.72921	Pls1	plastin 1 (I-isoform) [Source:MGI Symbol;Acc:MGI:104809] [ENSMUST00000119760]	TTGGATTTTCAAGTTTCTGAGTTTGTTTCTCAGGACCCCTGACTGCCAGGCGCTAAGTAA
A_55_P2033308	2.96925	1.5701	2.96925	up	0.785133	-0.784967	Six2	Mus musculus sine oculis-related homeobox 2 (Six2), mRNA [NM_011380]	CCATTTTACGCCCTCATGTGAATGTTCGTCGGGAGATATTTCTGCTTTTATTTTATAATA
A_30_P01019259	2.96705	1.56903	2.96705	up	0.729704	-0.839325		lincRNA:chr5:33773382-33776739 reverse strand	CCAGGAGGGCTGGTGTGTGCTGCGCAGCTGCCCTTCCTGTCCAGCCCGGCCGTGCTGTCG
A_51_P318497	2.9637	1.5674	2.9637	up	0.60425	-0.96315	Ap1ar	Mus musculus adaptor-related protein complex 1 associated regulatory protein (Ap1ar), mRNA [NM_145964]	AGTGAATGATCTTTGAAAGATTTTTACACAGAACATATTCTGTGAATGATTTAAGAAAAC
A_55_P2056403	2.9636	1.56735	2.9636	up	0.744318	-0.823033	Speer4f	Mus musculus spermatogenesis associated glutamate (E)-rich protein 4f (Speer4f), mRNA [NM_027609]	TCTTATATCACTTGTCCTGAGTGGGAATAGGCCCTAACTAGGAAGCCATGGCTGATTTAG
A_55_P1967950	2.95114	1.56127	2.95114	up	0.790713	-0.77056	Wdr96	Mus musculus WD repeat domain 96 (Wdr96), mRNA [NM_027559]	TTTAGTTTTTTAATGAGACAGAAAGAGGGTGGATCTGGATGAGAGGGGAAGGAAGAACTA
A_52_P173442	2.95083	1.56112	2.95083	up	0.724026	-0.837095	Wscd2	Mus musculus WSC domain containing 2 (Wscd2), mRNA [NM_177292]	TGGCCTCCTCTGGTCACGAACTTTCTGTTCGAAGATTCCTCAGGTCAACACTATCATTAA
A_55_P2086507	2.95078	1.5611	2.95078	up	0.918639	-0.642457	Bglap3	Mus musculus bone gamma-carboxyglutamate protein 3 (Bglap3), mRNA [NM_031368]	AAACCAGTATGGCTTAAAGACCGCCTACAGACGCATCTACGGTATCACTATTTAGGACCT
A_66_P115623	2.94876	1.56011	2.94876	up	0.878666	-0.68144	G630018N14Rik	Mus musculus 16 days neonate male diencephalon cDNA, RIKEN full-length enriched library, clone:G630018N14 product:unclassifiable, full insert sequence. [AK090209]	ATAAGCAACACAGCTGTGCTGGAGAAAAGTGTAAGCTTCGAGACTGATCTTCAAGATGCT
A_55_P2083297	2.94847	1.55997	2.94847	up	0.785011	-0.774956	E230025N22Rik	Mus musculus Riken cDNA E230025N22 gene (E230025N22Rik), mRNA [NM_172831]	AGGTGGGGCATACCGACCAAGATGGCTTTCATTACAGAAACCTACCAATACCACCACTAA
A_55_P2011570	2.94783	1.55965	2.94783	up	0.693301	-0.866354			CAAACCAGAATGAGGCATGACCCTGATGTCAGAGACTTCTTTATCCCTGAGGGTCCCTGG
A_55_P2090254	2.9408	1.55621	2.9408	up	0.81794	-0.738271	Sntg2	Mus musculus syntrophin, gamma 2 (Sntg2), mRNA [NM_172951]	CACCTTTGTGTGGTTTTATAATGAGCCTATAGTTGTGATACCAATAAAGACATCACTAGT
A_55_P2235426	2.93838	1.55502	2.93838	up	0.617405	-0.937615	1700069L16Rik	Mus musculus RIKEN cDNA 1700069L16 gene (1700069L16Rik), long non-coding RNA [NR_033216]	CACATCTATCTAGTGTATCTCTGTAGTTATGTTCTTGGAGCCACTGAGAATAATTACATT
A_30_P01024062	2.93169	1.55173	2.93169	up	0.777254	-0.77448		lincRNA:chr9:113648970-113715170 reverse strand	AAAGCAATACTGCCACCAGAAGACTAAAAAGAAAAGTAACCACTAACAACTCCAACTAAT
A_55_P2080446	2.92963	1.55072	2.92963	up	0.799295	-0.751424	6430710C18Rik	Mus musculus RIKEN cDNA 6430710C18 gene (6430710C18Rik), transcript variant 2, long non-coding RNA [NR_102349]	GTTACCCCCCACACTTTGAAAGTTAGATAATTACATTTACCAGTTCAAGAATTGGCATTT
A_51_P347859	2.92698	1.54941	2.92698	up	0.685214	-0.864198	Irx6	Mus musculus Iroquois related homeobox 6 (Drosophila) (Irx6), mRNA [NM_022428]	CAATCACTGTGTAACTTTCTTGCTGAAATGGTCTCCAAGGACTGTCTGTGTCTCCTTCCT
A_55_P1962523	2.92297	1.54743	2.92297	up	0.823489	-0.723945	Zic2	Mus musculus zinc finger protein of the cerebellum 2 (Zic2), mRNA [NM_009574]	CGTTAGCTTTTTTCCGAAATAACACCCTTCTGTAAATATCCGTTGCCATATTTATCCATT
A_30_P01031759	2.92065	1.54629	2.92065	up	0.624571	-0.921719		lincRNA:chr7:140011140-140018815 reverse strand	GTTTGTATTCATTTGGTCATAAAGATGACTTGACTAGTAAATCAAGAAATCTTTTGTTCA
A_55_P2030883	2.91983	1.54589	2.91983	up	0.607942	-0.937943	Esr1	Mus musculus estrogen receptor 1 (alpha) (Esr1), mRNA [NM_007956]	TTATTGACCAACCTAGCAGATAGGGAGCTGGTTCATATGATCAACTGGGCAAAGAGAGTG
A_30_P01030482	2.91143	1.54173	2.91143	up	0.820443	-0.721283		lincRNA:chr9:113648970-113715170 reverse strand	TACAGAATATTCACTTTTCTCCATCGGTGGCTACATAACAACTCCCTGATGCTGACCGGA
A_51_P211260	2.90501	1.53854	2.90501	up	0.838875	-0.699665	Dscaml1	Mus musculus Down syndrome cell adhesion molecule like 1 (Dscaml1), mRNA [NM_001081270]	TATTCCAAATCCTACACCCTGGTGTAGGATGGCCGACAAATGGAGAAGGGCTCCACACTG
A_55_P2076916	2.89587	1.534	2.89587	up	0.542624	-0.991374	A230065H16Rik	Mus musculus RIKEN cDNA A230065H16 gene (A230065H16Rik), mRNA [NM_001101503]	ATCTGGAACATACCCCTCTTTGTTCAGTGGCTTGAAGCAGAAATAAAGGCATCCTTCCTG
A_52_P291071	2.89362	1.53288	2.89362	up	1.02582	-0.507052	Fbxw18	Mus musculus F-box and WD-40 domain protein 18 (Fbxw18), mRNA [NM_001033794]	AAACTTTATGTGACGAAGTGAGCATAATTCGGATGGTGAGAAATGGTCGCAATCCCTGCT
A_51_P264825	2.89335	1.53274	2.89335	up	0.66885	-0.863891	Lag3	Mus musculus lymphocyte-activation gene 3 (Lag3), mRNA [NM_008479]	GGAGAAAACAGTTGCTACTGAGAAGATTTTCTGCCTTAGAACATGGGATTCAGCCATTTC
A_51_P206405	2.89301	1.53257	2.89301	up	0.530465	-1.0021	Ptprz1	Mus musculus protein tyrosine phosphatase, receptor type Z, polypeptide 1 (Ptprz1), mRNA [NM_001081306]	TCTGGACAGTAATGGTGCAGCTTTGCCTGATGGAGATATAGCTGAAGCCTGGAATCTTTA
A_55_P2089219	2.89038	1.53126	2.89038	up	0.649198	-0.88206			TATTCGGGTTGGGCGTTTCCCAATAAACCACCAATCTTCATATTGTGCCTTCATCTCCCT
A_55_P2052145	2.8881	1.53012	2.8881	up	0.86918	-0.660942	Ly6g6d	Mus musculus lymphocyte antigen 6 complex, locus G6D (Ly6g6d), mRNA [NM_033478]	AGACAAACACTCCCTTGTGTGCCGTTAAAATTGATGAACTATTCTAGAGAGGACTGTAAA
A_55_P2151056	2.88804	1.53009	2.88804	up	0.745747	-0.784345	Rarg	Mus musculus retinoic acid receptor, gamma (Rarg), transcript variant 1, mRNA [NM_011244]	ACCCCGCTGTTCGCATATTGCTGAGTTTTCTATTTTTGCAAAATAAAGTGATGGAAACTC
A_55_P2117649	2.88506	1.5286	2.88506	up	0.522923	-1.00568	Slfn9	Mus musculus schlafen 9 (Slfn9), mRNA [NM_172796]	GATAGACTTTAAGAAGGACATAAGTAACTCCCTTAAAGAAATACAGGAGAACACAGGTAT
A_55_P2068312	2.88122	1.52668	2.88122	up	0.737257	-0.789422	Gm17019	Mus musculus predicted gene 17019 (Gm17019), mRNA [NM_182957]	AGAAAAAGCTGATCAAAGAGATCCAGCTCACTACCGAGGAGACAAATGAGCTGAGAGATC
A_30_P01023227	2.87963	1.52588	2.87963	up	0.730996	-0.794887		lincRNA:chr12:76769763-76770169 reverse strand	ATTTTTTCATTTGGTACGCGGAGCCAAGTCGTACAGTATGTGCTGTGATGCAGGCTACTA
A_30_P01033556	2.87863	1.52538	2.87863	up	0.74731	-0.778072		lincRNA:chr6:86477309-86537554 reverse strand	ATTACTCAGTTTTTTAAAAATCCCGTGTCAGGCCTGCATTTTATTTATTCTCCTGCCCAC
A_30_P01023977	2.8724	1.52226	2.8724	up	0.669053	-0.853204		lincRNA:chr5:33773382-33776739 reverse strand	TCGCCTCCCATGGGCGCTCCGCTCGCCTTGCACGGCCCGGCCGGGTACCCGGCGCACAGC
A_51_P514256	2.8658	1.51894	2.8658	up	0.636332	-0.882604	Tubb2b	Mus musculus tubulin, beta 2B class IIB (Tubb2b), mRNA [NM_023716]	GGCTAAAATCACATAAACCTTTGTGTCCTAACGGTGTCCTCTTTTCTTTCTCTTCCTTTC
A_55_P2101508	2.86469	1.51838	2.86469	up	0.61805	-0.900329	Fgf8	Mus musculus fibroblast growth factor 8 (Fgf8), transcript variant 1, mRNA [NM_010205]	AAGGGGAGGGGCTGGGGAGCTGCCTTCTAGTTGTGCATATTGTTTGCTGTTGGGTTTTTT
A_30_P01029460	2.86378	1.51792	2.86378	up	0.65327	-0.86465		lincRNA:chr2:145492995-145523670 reverse strand	TCTGGGAGATGGGGTTGGCCCTACTCTCCAAAGTCTAACCTTCGCAGGAAGGAAGGGAAG
A_52_P279557	2.86354	1.5178	2.86354	up	0.685245	-0.832554	Fbxo40	F-box protein 40 [Source:MGI Symbol;Acc:MGI:2443753] [ENSMUST00000075869]	CGAGAGGAAAGCGAGCTCTTTGGGTCTCGACTCTGTGCGTTGGGAATCTGGTTCTTCCCA
A_52_P106766	2.84752	1.50971	2.84752	up	0.530514	-0.979193	Gk5	Mus musculus glycerol kinase 5 (putative) (Gk5), mRNA [NM_177352]	CATGAGGATTTGGTGAATATAGTCACATTCCCAATAGTCTATGCACTGTTTTCTCCTGGG
A_55_P2083121	2.84645	1.50917	2.84645	up	0.668214	-0.840951	Vill	Mus musculus villin-like (Vill), transcript variant 1, mRNA [NM_001164567]	ACATACCCTGAAATTCCTCCTGGGGTAACTCCCACTTCCTAATAAAAGCCAGTGGCTGGC
A_55_P2124741	2.84588	1.50887	2.84588	up	0.714826	-0.794048	Cyp2j13	Mus musculus cytochrome P450, family 2, subfamily j, polypeptide 13 (Cyp2j13), mRNA [NM_145548]	AAATTCTGAGAATGGGCAATAGTGTCCCTCTGAATATTCCCAGGGAAGTGGCAGTTGACA
A_51_P413910	2.84251	1.50717	2.84251	up	0.71898	-0.788187	Hmx3	Mus musculus H6 homeobox 3 (Hmx3), mRNA [NM_008257]	ATTTGAGGCGCTTCTCCTCTTATTTTTGGTTTTGCTTACCATTGAGAGAAAACGGGGTGG
A_51_P176474	2.83857	1.50517	2.83857	up	0.653009	-0.852156	Kndc1	Mus musculus kinase non-catalytic C-lobe domain (KIND) containing 1 (Kndc1), mRNA [NM_177261]	CTGTTTTGGGACTTTTCTATAAGGATTATGTTCTGTTGATCAACGCCTACATTTTCAGAT
A_55_P2155161	2.83733	1.50453	2.83733	up	0.693554	-0.81098			AAAGATGAGGAAGAAAGAGCTGCAGCTGCAGTCATTGAAACAACAACAGATGCCAATTAA
A_30_P01018170	2.83441	1.50305	2.83441	up	0.754127	-0.74892		lincRNA:chr15:95965249-96114921 reverse strand	GAAGGTAATGTGTCAATATGTAACAGTTGTGCGTGCTTGGGTTATAGACATTTTTCTTTA
A_51_P521155	2.82896	1.50027	2.82896	up	0.710017	-0.790253	Fbxw27	PREDICTED: Mus musculus F-box and WD-40 domain protein 27 (Fbxw27), mRNA [XM_003084806]	ATGTATATGCATGGGAGGAGAGAAGCCTGCTGCTCAGGAAGTGTTATCGACTGAAAAACA
A_51_P185763	2.82798	1.49977	2.82798	up	0.682493	-0.81728	Slc46a2	Mus musculus solute carrier family 46, member 2 (Slc46a2), mRNA [NM_021053]	CGTGCTAGTTCTATGGAAGACTGTGACTAAAGCCTAAATTTAACCAACCCAAGGGGAATG
A_55_P1964734	2.82747	1.49951	2.82747	up	0.655685	-0.843825	Bai3	Mus musculus mRNA for mKIAA0550 protein. [AK129162]	AATTGCTCACATCAAAGCTCAAGGAAAGAACAAATGAGCATATGCATGAAGGTGCTGTGA
A_55_P2129437	2.82664	1.49909	2.82664	up	0.721567	-0.777519	Ppap2c	Mus musculus phosphatidic acid phosphatase type 2C (Ppap2c), mRNA [NM_015817]	ACTTCAAGTTACTGTTTCATGGGAGGGTGTGTTATAAACTTTGTACCAAATGTCTCTGCC
A_55_P1953402	2.82592	1.49872	2.82592	up	0.722118	-0.776603	Mlana	Mus musculus melan-A (Mlana), mRNA [NM_029993]	CCTGAGAACGCTGAACAACTTCCCTCACACTTCCGCTTTAAGGCTGAGTAGACGCCGGTG
A_55_P2045007	2.82345	1.49746	2.82345	up	0.710601	-0.786856	Hrh1	Mus musculus histamine receptor H1 (Hrh1), transcript variant 1, mRNA [NM_001252643]	CTGTCCAAACGAGATATTTTTGCTTACCTAAAACATGACATTCGGAAGGATACTGTTACA
A_51_P485014	2.82334	1.4974	2.82334	up	0.601238	-0.896164	Hoxb1	Mus musculus homeobox B1 (Hoxb1), mRNA [NM_008266]	TTGAATTGAACTTCCTAAGTAACTGGGCTTCCAACGTTGACCAGTTCTCTCGAAGACTTT
A_55_P2075065	2.81982	1.4956	2.81982	up	0.782109	-0.713492	Gm10471	Mus musculus predicted gene 10471 (Gm10471), mRNA [NM_001177579]	AATCTTCCTCAGATGAATCTTCTTATAGCACATGTCCTGAGTGGGAATAGGCCCTACCGA
A_55_P2141395	2.81967	1.49552	2.81967	up	0.875596	-0.619929	Ly6g6c	Mus musculus lymphocyte antigen 6 complex, locus G6C (Ly6g6c), mRNA [NM_023463]	GGCTTACCAGACCCTCTGCTTGTCCCCTTCTATCTTGAGAAATAAACATCAGTGTCTAAT
A_55_P2087681	2.81396	1.4926	2.81396	up	0.787477	-0.705127	Hpcal4	Mus musculus hippocalcin-like 4 (Hpcal4), mRNA [NM_174998]	TCTTTGGAACGTTCAGTGAGTCCTTTCTTCAGCTAATGCTTGTTGAACACTTGCCCCATG
A_55_P1990121	2.8127	1.49196	2.8127	up	0.660611	-0.831345	Aqp5	Mus musculus aquaporin 5 (Aqp5), mRNA [NM_009701]	AGATAGATGGTTCGTCGAGTGCCATCTTATTTATTTCTGGTTAAGATGGGGCGGAGGATG
A_55_P2160691	2.80298	1.48696	2.80298	up	0.660021	-0.826942		AGENCOURT_16650705 NIH_MGC_203 Mus musculus cDNA clone IMAGE:30789569 5', mRNA sequence [CK031974]	GCTGTTTTGTGTGCTGTTGCTATTCAGTACTTCCTGTTCATATAGTCAATTATTTAGAAG
A_52_P209944	2.80232	1.48662	2.80232	up	0.72197	-0.764652		Mus musculus strain C57BL/6 Visc-1a lncRNA, complete sequence. [KF032589]	GGGGTGCTATTTACCTAGAACCATTGTCTACTACAATTAACATTTACATTACAAAGTGTG
A_55_P2123123	2.79903	1.48493	2.79903	up	0.529317	-0.955612	Zic5	zinc finger protein of the cerebellum 5 [Source:MGI Symbol;Acc:MGI:1929518] [ENSMUST00000039118]	GTACCTCCCTTAGAAAGAAGTCAAGAATGGTGATGGACAAATGTAATAAAGGTATTCTTC
A_55_P2013356	2.79504	1.48287	2.79504	up	0.630439	-0.852429	Renbp	Mus musculus renin binding protein (Renbp), transcript variant 1, mRNA [NM_023132]	TTCACATGTCTTGGCCGTGATGGGAAGGTATATGATCACCTCAAATATGTTTGGCTGCAG
A_51_P509263	2.78967	1.4801	2.78967	up	0.713162	-0.766934	Hoxa7	Mus musculus homeobox A7 (Hoxa7), mRNA [NM_010455]	GACAGTTGGAAAAGCGTCTTTAAGAGACTCATTGATTTTAGTTACAAAAATGGGGGGAAA
A_55_P1968718	2.78758	1.47901	2.78758	up	0.672742	-0.806269	Plekha6	Mus musculus pleckstrin homology domain containing, family A member 6 (Plekha6), transcript variant 1, mRNA [NM_182930]	CTCACCTACATTTCATAAAGCTGGCTCTTTATGTTGCTTTACATGGCCTTAATATATGTT
A_55_P2377645	2.78661	1.47851	2.78661	up	0.659093	-0.819419	Armcx4	Mus musculus armadillo repeat containing, X-linked 4 (Armcx4), mRNA [NM_001202500]	AGACCAACTCAGTGGAGGGTTCTTGGTTGGGCCTTTGGACCAGGCCAATGGAGAGTCTCA
A_55_P1999511	2.78401	1.47717	2.78401	up	0.740707	-0.73646	Aurkc	Mus musculus aurora kinase C (Aurkc), transcript variant 2, mRNA [NM_001080966]	AGGAAGCTCTCCAGGCTCTGTTTGTTAGTGCATGTGGATTGCTTGTTTTCTCTTTTATGA
A_52_P19532	2.78134	1.47578	2.78134	up	0.746675	-0.729106	Fgd3	Mus musculus FYVE, RhoGEF and PH domain containing 3 (Fgd3), mRNA [NM_015759]	CAAGATATTGTGAAACCAAACGCAGCCTGCACGTTCATCATAACAGGAAGAAAAAGGTCC
A_30_P01030946	2.77776	1.47392	2.77776	up	0.759187	-0.714733		lincRNA:chr13:3497296-3500441 forward strand	ATTTCAGCAAACAGTAGAATCATGCCAACGTAATCTGTGTTAAAATGCTTGGAATGTGGG
A_55_P2016114	2.77714	1.4736	2.77714	up	0.812966	-0.660636	Fasl	Mus musculus Fas ligand (TNF superfamily, member 6) (Fasl), transcript variant 1, mRNA [NM_010177]	GCAATGATGTCTGTGTGTTTGTATGTATGAGAGCAAACAGATTCTAAGGAGTCATATAAA
A_51_P451052	2.77637	1.4732	2.77637	up	0.85237	-0.620829	Pgm5	Mus musculus phosphoglucomutase 5 (Pgm5), mRNA [NM_175013]	GCGCCTTAAGGAAAGATTTCCAGCAAGGTGTTTGTTTCCGTTTTCTCTCTGTGCTTCTGT
A_55_P2073557	2.77594	1.47298	2.77594	up	0.65616	-0.816819	Slc27a5	Mus musculus solute carrier family 27 (fatty acid transporter), member 5 (Slc27a5), mRNA [NM_009512]	TGTCCGGGTTCCAGATGCCCATGGCCCAGTAGTACTTAGAGAATAAACTTGAATGTGTAT
A_30_P01026901	2.77554	1.47277	2.77554	up	0.583708	-0.889059		lincRNA:chr16:3111550-3130500 reverse strand	AGGTCAAAGTGCAACCAAGTGACAGAACAAGGAAGTAGACATGCAGACAACAGACATGCA
A_51_P507787	2.77541	1.4727	2.77541	up	0.649418	-0.823283	Sergef	Mus musculus secretion regulating guanine nucleotide exchange factor (Sergef), mRNA [NM_013789]	TCTTGTGGCTCGGAGCACAACTTGGCAGTAATTAGGGACAAGTGCTGCTCCTGGGGTTGG
A_55_P2020607	2.7753	1.47264	2.7753	up	0.660807	-0.811834	Pacsin1	Mus musculus protein kinase C and casein kinase substrate in neurons 1 (Pacsin1), transcript variant 3, mRNA [NM_001286743]	TATATATTATATCTATATCTATCAGTTGTGACCGTATGGCTGTCGATAAAACCAGAATTC
A_51_P402160	2.77471	1.47234	2.77471	up	0.809285	-0.663053	Zfp750	Mus musculus zinc finger protein 750 (Zfp750), mRNA [NM_178763]	CACCAGGGAAATACACAGAACTAGCTCAGCAATGTGAGTAGACTCACAGAAAGGACCTTA
A_30_P01021442	2.77273	1.47131	2.77273	up	0.821039	-0.65027		lincRNA:chr10:83980790-83986015 reverse strand	TAACTCACATAGGAGTACTGCAATGGGTAAAAGGCCCTAGAGACCTAGAAAATGGGCTGT
A_55_P2140016	2.77039	1.47009	2.77039	up	0.773118	-0.696971	Pou3f2	Mus musculus POU domain, class 3, transcription factor 2 (Pou3f2), mRNA [NM_008899]	ATAATGGTTTTTTGACCTTTGCAGGCGAGAGTACCCAGGCAATGAAGTAGAATGAATGTC
A_55_P2058957	2.76468	1.46711	2.76468	up	0.781117	-0.685994	Syt1	Mus musculus synaptotagmin I (Syt1), transcript variant 1, mRNA [NM_001252341]	AGGGGCTTTCCTACTTAAGGGACCAAGTCCTACCAAAGAGAAGGAGTTGACTTTAAAAAA
A_66_P110707	2.76303	1.46625	2.76303	up	0.475127	-0.991123	Lrcol1	Mus musculus leucine rich colipase-like 1 (Lrcol1), mRNA [NM_001033459]	AGGAATTAGAGCTCTCTGTCGCTTGCTGTTAATGTGAATTCCATGAGTCCCACACATGAA
A_55_P2082464	2.75943	1.46437	2.75943	up	0.604914	-0.859455	Kidins220	Mus musculus kinase D-interacting substrate 220 (Kidins220), mRNA [NM_001081378]	AAATTTTCAGAATTTCCAGGCAGCCCTTATTGTCTTTCTGAGAGAGGTTGGCTCCGAAGC
A_66_P113346	2.75645	1.46281	2.75645	up	0.772403	-0.690408	Gm5103	Mus musculus 3 days neonate thymus cDNA, RIKEN full-length enriched library, clone:A630062H14 product:unclassifiable, full insert sequence. [AK042136]	TTCAATTAGTTGCTCTTCTTTACAGCAGAAACTATCTCAGCTAAAACAGTGACCAAGAGC
A_30_P01020519	2.75508	1.4621	2.75508	up	0.667925	-0.794172		lincRNA:chr9:96664617-96683617 reverse strand	ACCCACAGACTCTGGAAGGTACAGAAAGATAAGGAGTTCTAGAAATGTCTTACTAAAATG
A_66_P106148	2.74737	1.45805	2.74737	up	0.750747	-0.707305	Raet1c	Mus musculus retinoic acid early transcript gamma (Raet1c), mRNA [NM_009018]	AACGATGATGGGGACCTTGTGCAACGATTGAAATACTTCATACCCGAATGCAGACAGAAA
A_52_P116006	2.747	1.45786	2.747	up	0.773432	-0.684423	Gda	Mus musculus guanine deaminase (Gda), mRNA [NM_010266]	CCTATGTGGCTAGACACTCTGTGCTAATGACTAAGAAAATTAGGAAACTCCAGTATGGAC
A_30_P01032465	2.74399	1.45628	2.74399	up	0.557595	-0.898682		lincRNA:chr8:13507348-13543773 reverse strand	GATCTGGGGCCTGTACAATCTGGGCCAACCCTGAAGTGTGGATTTTCCTGCCTACCCTTT
A_55_P1977008	2.74297	1.45574	2.74297	up	0.788636	-0.667104	Gfi1	Mus musculus growth factor independent 1 (Gfi1), transcript variant 1, mRNA [NM_010278]	GTGAGGGTTGTAGACGTTCCTAAATCTTCTTGAGTGCATTATGTATTAGCATAATCATAT
A_55_P2177243	2.73703	1.45261	2.73703	up	0.610161	-0.842453	Evc2	Mus musculus Ellis van Creveld syndrome 2 (Evc2), mRNA [NM_145920]	GAGCGTGCACAGACAGAAACCTTTTCTATAAAACAGAAGCTGGACAATGACTTAAAGCAG
A_55_P2135769	2.73676	1.45247	2.73676	up	0.836501	-0.615967	LOC101056136	PREDICTED: Mus musculus disks large homolog 5-like (LOC101056136), mRNA [XM_003945535]	TGAACAGATTATTACCATCAGTGACTGCCTTTGCACTATTTCACCAAGGCCAGCAAGAGG
A_55_P1970349	2.73674	1.45246	2.73674	up	0.659293	-0.793167	Zim2	Mus musculus imprinted zinc-finger 2 gene, partial sequence. [AF401983]	ATTTAAGTTGTTTTACCCAGCCAGTCAAATTCATTTCTTCCTTCTGTTGTTAGGAACAGG
A_55_P1978371	2.73507	1.45158	2.73507	up	0.71771	-0.733865	Chd5	Mus musculus chromodomain helicase DNA binding protein 5 (Chd5), transcript variant 1, mRNA [NM_001081376]	GTGTGTATGTTTTGGTTTCTGTGTTTTAATAAACCCTTTGGGAAGGGATGGAATCGCTGT
A_52_P491273	2.73319	1.45058	2.73319	up	0.870933	-0.579651	Tet3	Mus musculus tet methylcytosine dioxygenase 3 (Tet3), mRNA [NM_183138]	ACCAAGGCTGAGAACCCACTCACACCAACCCTCAGTGGCTTCTTGGAGTCACCTCTAAAG
A_55_P2071354	2.72938	1.44857	2.72938	up	0.853766	-0.594809	Fam179a	Mus musculus family with sequence similarity 179, member A (Fam179a), mRNA [NM_177087]	CACATGACCTACTTTTCCCGTTAGGGTCCCCAATGTATATAGTATATTTTAAAGTAGAAA
A_30_P01021409	2.72845	1.44808	2.72845	up	0.689533	-0.758546		lincRNA:chr5:33773382-33776739 reverse strand	CCCTTCGTGCTGGGCTCGCAGACGTACGGCGCGCCCGCCTTCTATGCGCCCCACCTCTGA
A_30_P01030744	2.72532	1.44642	2.72532	up	0.81815	-0.628274		lincRNA:chr10:6103888-6104114 forward strand	TTGGAACTGCTGACTGTCTTGCCTTGCCTGTGTCGCCAGTGGAAGAATTGCAGGTGGGTG
A_55_P2110998	2.72238	1.44487	2.72238	up	0.752782	-0.692088	Gpr153	Mus musculus G protein-coupled receptor 153 (Gpr153), mRNA [NM_178406]	CAAAACAAAACAGCGTTTCTTTTCTGTACAGGACCCAATAAAAAATTCCTCATGGTTTGC
A_30_P01018938	2.71607	1.44152	2.71607	up	0.921178	-0.520342		lincRNA:chr6:93029101-93031007 forward strand	GTCTGAAGAGTCTGACATTTATGAATCTATGTAACAGATACTGATCTAAGGCCGATAATA
A_30_P01030569	2.71601	1.44149	2.71601	up	0.893687	-0.547801		lincRNA:chr1:13058312-13099826 forward strand	AGAAGACATGGGTCGAGCCTACAACCTTGAGAAGCGTGCTTACCAGAGACGATCCCCCCT
A_55_P2109392	2.7149	1.4409	2.7149	up	0.597535	-0.843362	Scn11a	Mus musculus sodium channel, voltage-gated, type XI, alpha (Scn11a), mRNA [NM_011887]	GTCAGCACCCCAACTTTCAGAAGCTCTGATCTCTGTCCTAGGTGTTTGACAAATAAATAC
A_55_P2022895	2.71438	1.44062	2.71438	up	0.725055	-0.715567	Slc12a8	Mus musculus solute carrier family 12 (potassium/chloride transporters), member 8 (Slc12a8), transcript variant 1, mRNA [NM_134251]	CCAAATGTGGAGAATCAAAACGAGATTTCTTATTCTAAGGGGCCAAAATAAACACTTCTT
A_55_P2000439	2.71271	1.43974	2.71271	up	0.762385	-0.677351	Ptprz1	Mus musculus protein tyrosine phosphatase, receptor type Z, polypeptide 1 (Ptprz1), mRNA [NM_001081306]	GAAGAAAGGGTGTAGGACATCCCTCATCCATGCATTGTCTCTTTCTAAAATTAGAAAAAA
A_55_P2052881	2.71175	1.43922	2.71175	up	0.642229	-0.796995	Gm5237	PREDICTED: Mus musculus predicted gene 5237 (Gm5237), misc_RNA [XR_141368]	AGGCTGAGGACACTTTCATCACTGACCTGGTGGAGCGCCTGACCAAATACAGTCAGATTA
A_66_P139946	2.71158	1.43913	2.71158	up	0.663766	-0.775366	E030019B13Rik	Mus musculus RIKEN cDNA E030019B13 gene (E030019B13Rik), long non-coding RNA [NR_045082]	TGTTTCAGCTGCTAGCGTGTGATGAGGCTTTTAATTCGTTACACTATAATACCCCTTCGT
A_66_P118394	2.7106	1.43861	2.7106	up	0.628391	-0.810223		Mus musculus colon RCB-0549 Cle-H3 cDNA, RIKEN full-length enriched library, clone:G430046L24 product:hypothetical protein, full insert sequence. [AK089991]	CATGGGGCATGAGGTACGACCACCCTCCAGACAACGGATTCAAGAGGTATCGCACAGACA
A_55_P2240823	2.70961	1.43808	2.70961	up	0.556576	-0.881509	Epb4.1	Mus musculus erythrocyte protein band 4.1 (Epb4.1), transcript variant 2, mRNA [NM_001128606]	AACATCATGACAACAGAGAAGAGTTTAGCGGCTGAAGCTGAGAATTCTCAGCACCAGCAA
A_52_P130639	2.70091	1.43345	2.70091	up	0.718443	-0.715004	Aipl1	Mus musculus aryl hydrocarbon receptor-interacting protein-like 1 (Aipl1), mRNA [NM_053245]	GTTGGCCAACATGTTTGCATACCACACGCTGGGCTACGAGGACCTGGATGAGCTGCAGAA
A_51_P403564	2.69962	1.43276	2.69962	up	0.786426	-0.646333	Lhx5	Mus musculus LIM homeobox protein 5 (Lhx5), mRNA [NM_008499]	ACAGTATTATACTTTTTTGGAAGTCGGACGCTTCTAGTTTCCTTATTTTGTATAAAGAAG
A_66_P116860	2.69921	1.43253	2.69921	up	0.790163	-0.642372	5031434O11Rik	Mus musculus RIKEN cDNA 5031434O11 gene (5031434O11Rik), long non-coding RNA [NR_033624]	AAAGGCTACAATCGGAAACTGCGCATTTCTGTAACAATAACTTCAGACAAAGTAAGATGA
A_51_P389885	2.69887	1.43235	2.69887	up	0.749554	-0.682799	Spic	Mus musculus Spi-C transcription factor (Spi-1/PU.1 related) (Spic), mRNA [NM_011461]	GAGCCAGAATGTCTTCAGAAAAATGTGGGGGAGACCAGCATAGGGCCACTTAGTAATTTT
A_55_P2022890	2.69645	1.43106	2.69645	up	0.696005	-0.735055	Slc12a8	Mus musculus solute carrier family 12 (potassium/chloride transporters), member 8 (Slc12a8), transcript variant 1, mRNA [NM_134251]	AGAACCTTTGGAAGTTGCTTCTACCAATAAGAAAACCCAAGACTGGTCTTCCCACCACAG
A_30_P01027292	2.69569	1.43066	2.69569	up	0.885413	-0.545243		lincRNA:chr1:100481057-100494471 forward strand	AGAGGCAGCGATTGTGAAAAGCACCCAGTCTCAAGGACAAAGAAACAACTGGTTTATCAG
A_55_P1999962	2.69475	1.43015	2.69475	up	0.755131	-0.675018	Podn	Mus musculus podocan (Podn), transcript variant 1, mRNA [NM_001285956]	TTGGTCTTCAGTTCTGCAGGGAAGTTCTGGGTACCTTTGGTTTTGTTTAAGGAGAAAAAA
A_30_P01020712	2.69422	1.42987	2.69422	up	0.471963	-0.957903		lincRNA:chr8:74348539-74378200 reverse strand	TTACTTAGACTACAGAAGAGGATGCAAAAGGGTTTTGTGGGTTTTTGGAGTTCTGGAGTT
A_52_P473419	2.69205	1.42871	2.69205	up	0.742217	-0.686489	Epb4.1l4a	Mus musculus erythrocyte protein band 4.1-like 4a (Epb4.1l4a), mRNA [NM_013512]	TGCCTCCAGCTATTTGAGGGTTCAGTTGGGGGGTAGACTGCTCAGTGATAGTGCTTGCCA
A_55_P2187141	2.68885	1.42699	2.68885	up	0.89176	-0.535229	Pdcd1lg2	Mus musculus programmed cell death 1 ligand 2 (Pdcd1lg2), mRNA [NM_021396]	CTGGCAGCCTCTGAAGTTCTAATTAACTGGAAGCATTTAAGCAACACGTTAAGTACCCCC
A_55_P2059730	2.68648	1.42572	2.68648	up	0.522304	-0.903413	Dppa2	Mus musculus developmental pluripotency associated 2 (Dppa2), mRNA [NM_028615]	TCCTGAATGTGTTCAGAGCAACAAGAAGATCCTAAGAAACTTTAAAATTAGAAGCCGTGC
A_52_P673863	2.68548	1.42518	2.68548	up	0.737385	-0.687793	Cdkn1b	cyclin-dependent kinase inhibitor 1B [Source:MGI Symbol;Acc:MGI:104565] [ENSMUST00000067327]	ATTAGCCAAGCAACCATAAGACTCTAGTCAAAAGCACTCGTGCAGATATGCTGCATATGA
A_55_P2082135	2.68519	1.42502	2.68519	up	0.648569	-0.776454	Gabbr1	Mus musculus gamma-aminobutyric acid (GABA) B receptor, 1 (Gabbr1), mRNA [NM_019439]	GATGTCTCCATTCTGCCCCAGCTGGAGCACTGCAGCTCCAAGAAGATGAATACATGGCTC
A_52_P555739	2.68517	1.42501	2.68517	up	0.83173	-0.593284	AI314831	Mus musculus expressed sequence AI314831 (AI314831), long non-coding RNA [NR_015462]	CATACTCACAGAACAGTCACGATGTATCAGGTTCTAGTTTATGGATGTTTCCACAAAGGT
A_52_P63011	2.68381	1.42428	2.68381	up	0.651103	-0.773181			TACAGCAGATCTACAGTTTCACTCGAGAGCACTTTCCTTTTTTCCGGACAGCCCCGGAAG
A_51_P493285	2.68233	1.42349	2.68233	up	0.906589	-0.516899	Dapk3	Mus musculus death-associated protein kinase 3 (Dapk3), transcript variant 2, mRNA [NM_007828]	CTGCGCGAGATCCGCCACCCCAACATCATAACACTGCATGACGTGTTCGAGAACAAGACA
A_30_P01021654	2.68044	1.42247	2.68044	up	0.518172	-0.9043		lincRNA:chr7:128341797-128414692 forward strand	TAATATAAATTTCAGCCGCTGGACCCATTCCTCAGCATCGTTGGGAGAGACTGCTGTAAA
A_55_P2151308	2.67665	1.42043	2.67665	up	0.432395	-0.988036		RIKEN cDNA G430095P16 gene [Source:MGI Symbol;Acc:MGI:3588227] [ENSMUST00000098571]	TCTTTCCTATTAGCTCTCAGCTGTGCCGTGGAACTCAGTCATTAAAGAGTGTTTTAAGCC
A_51_P520650	2.67521	1.41965	2.67521	up	0.712774	-0.706877	Dlgap1	Mus musculus discs, large (Drosophila) homolog-associated protein 1 (Dlgap1), transcript variant 1, mRNA [NM_177639]	CTCACTGGTACTTCATCAACCAAGCTTCAAATGTTTCAATCAGCAGAAGATTGTAAATTC
A_30_P01023285	2.67311	1.41852	2.67311	up	0.57048	-0.848038		lincRNA:chr9:68349343-68411643 forward strand	CCTTACAGAAAAAAGTGAAGTCGGACTCACATAGTTCCCAAAGAGTGGGAAGACCTTACT
A_55_P2103132	2.67301	1.41846	2.67301	up	0.667915	-0.75055	Pou3f2	Mus musculus POU domain, class 3, transcription factor 2 (Pou3f2), mRNA [NM_008899]	AAGGAGGTGGTGAGAGTTTGGTTTTGTAACAGGAGACAGAAAGAGAAAAGGATGACCCCT
A_52_P514352	2.67045	1.41709	2.67045	up	0.486685	-0.9304	Kcnk5	Mus musculus potassium channel, subfamily K, member 5 (Kcnk5), mRNA [NM_021542]	AATATTTTTTAATGAACTGTTATTTTTATACCCAGAGCCAGTAAAGAACAGGGTCCCTGC
A_55_P1967820	2.66863	1.4161	2.66863	up	0.813126	-0.602975	AI661453	Mus musculus expressed sequence AI661453 (AI661453), mRNA [NM_145489]	TAGAAGAGTTTGACAATTCATCTGCTGCGTCAAGAAGAAGTAGAGTAGGGTGTGGTCTCC
A_51_P273609	2.66637	1.41488	2.66637	up	0.996102	-0.418773	Itpka	Mus musculus inositol 1,4,5-trisphosphate 3-kinase A (Itpka), mRNA [NM_146125]	CCCGATCCATAATTGTACTTCACAGGTATATAGACTTCCTGGTCTAACTCCTGCACTACA
A_55_P2173531	2.66502	1.41414	2.66502	up	0.640022	-0.774123	Gm4208	Mus musculus, clone IMAGE:6536098, mRNA. [BC048538]	CCACTGGAGTGTAAAAAGTCAGGAAGTGTTCAAAAACATTTCTTAAATAAAGCAATCTGG
A_55_P1974645	2.66399	1.41359	2.66399	up	0.710155	-0.703432	Entpd2	Mus musculus ectonucleoside triphosphate diphosphohydrolase 2 (Entpd2), mRNA [NM_009849]	AGAAAGGCAAGCACCAGAGACTACAGGCTAGGAGTCAGCTCCATGCCTACTTGTAAAAAA
A_52_P257758	2.66389	1.41353	2.66389	up	0.541327	-0.872208	Reg4	Mus musculus regenerating islet-derived family, member 4 (Reg4), mRNA [NM_026328]	GCATTGCGCTGAGATGAACCCCAAGGATAAATTCTTAACTTGGAACAAAAATGGATGTGC
A_55_P2079732	2.66132	1.41214	2.66132	up	0.687806	-0.724335	Myo1h	Mus musculus myosin 1H (Myo1h), mRNA [NM_001164573]	TTTCAGGTGGCGCTGTATCTAGTCGCTTCCTGAGAGCCAACCTAGAGTCTTCCCCTGTCC
A_30_P01022642	2.65954	1.41118	2.65954	up	0.602352	-0.808826		lincRNA:chr1:73664661-73911040 reverse strand	TAAAGCAAAGGTGGGAACAAAAGTCATATGGAGACCACGTGCTAGACATCAGTCCCAGAA
A_30_P01020389	2.65914	1.41096	2.65914	up	0.701608	-0.70935		lincRNA:chr9:113648970-113715170 reverse strand	CTATTTGCTGGATACATCACTAAGAATCGTTCCATCCACGGGAGCTCCCGCCTGCATTTT
A_55_P2034033	2.6585	1.41061	2.6585	up	0.71888	-0.691734	Il12rb1	Mus musculus interleukin 12 receptor, beta 1 (Il12rb1), mRNA [NM_008353]	AGTTTCCCTATTAGAGTATTGGGCACTTAATAAATGGGCCTTCCCAGAGACTGAGAAACT
A_55_P2038723	2.65569	1.40909	2.65569	up	0.510513	-0.898574	Gm626	PREDICTED: Mus musculus predicted gene 626 (Gm626), mRNA [XM_003945951]	GCTGCATTGTTTTATAGGCTTTGGGTTTGGAGAATTAATGAACTATGCAATAAAACGACT
A_51_P461191	2.65451	1.40844	2.65451	up	0.608719	-0.799726	Got1l1	Mus musculus glutamic-oxaloacetic transaminase 1-like 1 (Got1l1), mRNA [NM_029674]	CAAGCAGATATTCCCATTCTTTGACATTCCCTGTCAAGGTTTATCCACTGGTGACCTCGA
A_51_P486121	2.64434	1.40291	2.64434	up	0.679403	-0.723506	Aff3	Mus musculus AF4/FMR2 family, member 3 (Aff3), mRNA [NM_010678]	CTGCTGAAAAGACTTTGCCAAAATCCAAGAGGAAACGCAAGTGCGACAACGAAGATGACT
A_55_P2029488	2.63903	1.40001	2.63903	up	0.545033	-0.854974	Gm5544	Mus musculus predicted gene 5544 (Gm5544), mRNA [NM_001033779]	TAAAAAGTCTGATTGCTTGCAATAAACTTGTCTCAACCTTAGGTTTTCGGAGACCCCTTC
A_52_P262930	2.63327	1.39686	2.63327	up	0.624883	-0.771974	2310081J21Rik	Mus musculus RIKEN cDNA 2310081J21 gene (2310081J21Rik), long non-coding RNA [NR_045474]	CCTTACGTTTCCTGGGAGAAAAAGAGGTCTCAATCTTCCTGTTCTTCATCGTCATGAGCA
A_55_P1986263	2.63133	1.39579	2.63133	up	0.535497	-0.860296	Gm3596	BX516485 Soares_thymus_2NbMT Mus musculus cDNA clone IMAGp998G061386 ; IMAGE:574493, mRNA sequence [BX516485]	ACTATCAAAATGAAGAGCACAGTGCTGGACCCTACAGACCCTAGACAAGGTTGTCTATCT
A_55_P2145237	2.63075	1.39548	2.63075	up	0.655991	-0.739484			ATTTCAAATTTCCTTCATCAGTGCCTGCAGGAGCCCAGGACTAGATCTCCAAGCTTCTTA
A_55_P1985077	2.6289	1.39446	2.6289	up	0.47411	-0.920349	Fam195b	Mus musculus family with sequence similarity 195, member B (Fam195b), mRNA [NM_001033231]	ACCAACAGCAGTGAGATTTTCACACCGGCACACGAAGAGAATGTGCGCTTCATTTATGAA
A_55_P2078075	2.62636	1.39306	2.62636	up	0.598775	-0.794287	Pqlc2	Mus musculus PQ loop repeat containing 2, mRNA (cDNA clone MGC:29170 IMAGE:5065163), complete cds. [BC019216]	ATTTGGCAAGAAGTAAACACGATCTTTGTGTCAACATTTGGAGAGTCCCAGTGGGACGTG
A_51_P443819	2.62191	1.39062	2.62191	up	0.591638	-0.798978	2610034M16Rik	Mus musculus RIKEN cDNA 2610034M16 gene (2610034M16Rik), mRNA [NM_027001]	TAGCATTTCTTTCTGCTGTCCTGAGACACAGGGATCAAATGAATCTATTCCTTATGTTTT
A_51_P163953	2.61688	1.38785	2.61688	up	0.544275	-0.843574	Nsg2	Mus musculus neuron specific gene family member 2 (Nsg2), mRNA [NM_008741]	TGGTGTATTTTTGTCAGTAGGTAGCAGAGGCTGAAGTATTTTTTGGTGTAATTCTTGAAA
A_55_P2099139	2.61132	1.38478	2.61132	up	0.81081	-0.57397	Gm8127	PREDICTED: Mus musculus predicted gene 8127 (Gm8127), mRNA [XM_984157]	AGAGACGAACTTCAGGGAATCCTGGCCAACTACACTAACAAGGACTTAAATGACAGGTAG
A_55_P2036086	2.60732	1.38257	2.60732	up	0.774217	-0.608351			GCAGGCGTCTGTCTATGGGAGAAGGTATATTAATAATAAAGCGTGCATTCATAGAAAAAA
A_30_P01021221	2.6047	1.38112	2.6047	up	0.759421	-0.621696		lincRNA:chr8:44232164-44266991 reverse strand	CAATCGTCACAGTCACTAACCTCTGATCATACCAGTCTGTGAATATGAACTTACTCGGAA
A_55_P2184751	2.60323	1.3803	2.60323	up	0.951236	-0.429069	Ago1	Mus musculus argonaute RISC catalytic subunit 1 (Ago1), mRNA [NM_153403]	TATGTCCTTTGGGATGACAACCGTTTCACAGCAGATGAACTCCAGATCTTGACATACCAG
A_51_P418820	2.60139	1.37929	2.60139	up	0.75599	-0.623295	Tfap2c	Mus musculus transcription factor AP-2, gamma (Tfap2c), transcript variant 1, mRNA [NM_009335]	TTTATGCGAGTGCACACAGGGTATTGAAACTGAAGATGAAGCTGGGCTTTTCTCTCTTGG
A_52_P244956	2.60135	1.37926	2.60135	up	0.560861	-0.818397	Aicda	Mus musculus activation-induced cytidine deaminase (Aicda), mRNA [NM_009645]	ATTCTCAGGGGTATCAGTGACGGATTCTTCTATTCTTTCCCTCTAAGGCTCACTTTCAGG
A_30_P01026000	2.60071	1.3789	2.60071	up	0.700079	-0.678825		lincRNA:chr8:91569369-91594119 forward strand	TCACTACAGCTGTTCCACCCAGAGTCACAGAGCCTCACTCTAGGACACAAGCTAGCCTGG
A_55_P1955183	2.59978	1.37839	2.59978	up	0.809165	-0.569226	Crxos1	Mus musculus Crx opposite strand transcript 1 (Crxos1), transcript variant 1, mRNA [NM_001033638]	GGCGTCTGTCTATGGGAGAAGGTACATTAATAATAAAGCGTGCATTCATAGAGTCGAAAA
A_55_P2100679	2.59946	1.37821	2.59946	up	0.579246	-0.798968	Dnm2	Mus musculus dynamin 2 (Dnm2), transcript variant 4, mRNA [NM_001253894]	TGTACCACGCACTGAAGGAGGCCCTCAACATTATTGGGGACATCAGCACCAGCACCGTGT
A_30_P01021487	2.59551	1.37602	2.59551	up	0.403938	-0.972081		lincRNA:chr7:86661031-86661558 forward strand	CCTGAGGCCTTGTTCCTTGATTTAAATCTCTGCAAGTACACATAAACATAAATACAAAGA
A_55_P2311706	2.59541	1.37596	2.59541	up	0.777222	-0.598738	3110023J12Rik	BB630044 RIKEN full-length enriched, adult female vagina Mus musculus cDNA clone 9930033F19 5', mRNA sequence [BB630044]	ATATTTAAGTGAGTAACAGAAGAGTGCTGCTCAGAGTTAACAGTCACGTGGAGGAGTGGG
A_66_P101724	2.59352	1.37491	2.59352	up	0.640934	-0.733977	Fam124a	Mus musculus family with sequence similarity 124, member A (Fam124a), mRNA [NM_001243857]	CCATGTCATGACCCCAAAGCCACACAGGGTGTCCAAGGCATGCTATTGCCTCCAACAACA
A_51_P256066	2.59001	1.37296	2.59001	up	0.465572	-0.907387	Tiam2	Mus musculus T cell lymphoma invasion and metastasis 2 (Tiam2), transcript variant 1, mRNA [NM_011878]	GATTTAGTTGGTCAGAATCTGTAAAGTACTAGCACCTATCCCTTTGGAGCAGCAATCAAA
A_51_P209818	2.58458	1.36993	2.58458	up	0.727992	-0.641936	Prtn3	Mus musculus proteinase 3 (Prtn3), mRNA [NM_011178]	TTCCAGAACAATTACAACCCCGAGGAGAACCTCAATGACGTGCTTCTCCTCCAGCTAAAC
A_52_P472523	2.58076	1.3678	2.58076	up	0.640893	-0.726903	Sacs	Mus musculus 0 day neonate eyeball cDNA, RIKEN full-length enriched library, clone:E130115J16 product:hypothetical ATPase domain of HSP90 chaperone/DNA topoisomerase II/histidine kinase structure containing protein, full insert sequence. [AK053626]	ACACTTTAAGGTTCATGCTCAGTTATTGTTTTAAACCTACGAGAACACTTTCTCAATCTG
A_30_P01024901	2.57803	1.36627	2.57803	up	0.542884	-0.823387		lincRNA:chr10:93975406-93977476 reverse strand	ACTTACTTGCTGGACAGCTTTCCTGGACCTGGACAGTGGGCTAAGGATTCCAGGACGGAG
A_55_P2058550	2.57561	1.36491	2.57561	up	0.599863	-0.765049	Raet1c	Mus musculus retinoic acid early transcript gamma (Raet1c), mRNA [NM_009018]	TTGAAATACTTCATACCCGAATGCAGACAGAAAATTGATGAATTCTTAAAGCAGTCCAAG
A_51_P441898	2.57305	1.36348	2.57305	up	0.558371	-0.80511	Krt25	Mus musculus keratin 25 (Krt25), mRNA [NM_133730]	CCTCCTCATAGGAGGAGATGAAGGGGCCTGTAAGTCTTCGAGTTACAAGTCTAAAGATTA
A_65_P18181	2.57169	1.36272	2.57169	up	0.73888	-0.623836	Runx2	Mus musculus runt related transcription factor 2 (Runx2), transcript variant 8, non-coding RNA [NR_073425]	TGATTGTTTTTCTCATTTATACCTACATTTCAAAGAGTTTGGGAAATAGGCAAGGAGGGA
A_55_P2146034	2.56788	1.36058	2.56788	up	0.433646	-0.92693	Abca4	Mus musculus ATP-binding cassette, sub-family A (ABC1), member 4 (Abca4), mRNA [NM_007378]	AATCAAATCTCCAAAGGACGACTTGCTTCCCGATTTGAATCCTGTGGAGCAGTTCTTCCA
A_30_P01025788	2.5627	1.35767	2.5627	up	0.578013	-0.779654		lincRNA:chr9:31834945-32015745 forward strand	GGTCCTTTATAACTAGAAAGCAGCAATCAAGTGCAACTTACACCTTAACAAAAGAGTCGG
A_55_P1999513	2.5606	1.35648	2.5606	up	0.630831	-0.725651	Gm7789	PREDICTED: Mus musculus predicted pseudogene 7789 (Gm7789), misc_RNA [XR_002295]	GGTGGGGAAGCCACCCTTTGAGAGCAGCACCTCCAGTGAGACATATAGACATATCTGCCA
A_30_P01032163	2.55965	1.35595	2.55965	up	0.621371	-0.734577		lincRNA:chr9:20311197-20325858 reverse strand	ATAAGCCAGACCTGAAATAAACCAGTACCTCCAGTACCTCCAATAAATGAAATAGAAGAG
A_55_P2149990	2.55956	1.3559	2.55956	up	0.787229	-0.568667			TTTGGAGTTATTTGTTCTCATTAGGAACACAAACAATTCTCTAACAGCTTCATTCAGCTC
A_55_P2212603	2.55102	1.35107	2.55102	up	0.714171	-0.636901	Apba2	Mus musculus amyloid beta (A4) precursor protein-binding, family A, member 2 (Apba2), mRNA [NM_007461]	CACCCCAACCAGGACCTCTGGCTCCCTCAAAGGAAGGGTGTGTCCTTGTCACCTAGTTTT
A_51_P398766	2.55088	1.351	2.55088	up	0.787611	-0.563384	Gbp2b	Mus musculus guanylate binding protein 2b (Gbp2b), mRNA [NM_010259]	TCAAAAACACTTTCTCCTTCTAAGAGTTTTAGAATGACTTCTACACAGAATGGAGAACTC
A_55_P2094729	2.54819	1.34947	2.54819	up	0.730971	-0.618503	Sox10	Mus musculus SRY-box containing gene 10 (Sox10), mRNA [NM_011437]	TACAGTCTACCTTTGCCTTGCACCCTTTGCTCCAGCGATACCTTAATAAAGTACGTAGCT
A_51_P150876	2.53991	1.34478	2.53991	up	0.618127	-0.726652	Lypd3	Mus musculus Ly6/Plaur domain containing 3 (Lypd3), mRNA [NM_133743]	ACATTGTGCGGAAATCTGGTCGCCTGTCTTCCTTAGGAGACTGTGAACAACTCTACAACA
A_55_P2072339	2.5397	1.34466	2.5397	up	0.5093	-0.83536	Scn8a	Mus musculus sodium channel, voltage-gated, type VIII, alpha (Scn8a), transcript variant 1, mRNA [NM_001077499]	ACAGCAAGCCCAAGCCAAACAGTGACCTGGAGGCGGGGAAGAGTTTGCCTTTCATCTACG
A_30_P01019205	2.53968	1.34465	2.53968	up	0.751778	-0.592868		lincRNA:chr2:27394711-27402186 reverse strand	CCCTGTTTTGTTTCCGGGGAATCTGCTTTGCCCAAGAACGTTCACAACTTCCGGTGTTCC
A_66_P109192	2.53817	1.34379	2.53817	up	0.768922	-0.574868	Gm2464	Mus musculus 10 days neonate medulla oblongata cDNA, RIKEN full-length enriched library, clone:B830027N01 product:unclassifiable, full insert sequence. [AK140446]	TAAACTATTCTATCAAACCCGTTTCTCTGTATTGCTTTGAATGTGGTTTGCACTAAATTA
A_55_P2026492	2.53606	1.34259	2.53606	up	0.618814	-0.723774	Stab2	stabilin 2 [Source:MGI Symbol;Acc:MGI:2178743] [ENSMUST00000160580]	GGCCTCTGTCATATGTGACCTCACATACATATTCTTTCTTGTATATGCAAATATCTTAAG
A_55_P2181753	2.53251	1.34057	2.53251	up	0.52119	-0.819377	Bdh1	Mus musculus 3-hydroxybutyrate dehydrogenase, type 1 (Bdh1), transcript variant 2, mRNA [NM_001122683]	GTTTACCTTTTGATTAGCTGTTGAGGATTACCCACTGTCTTAGGAAGACCTATTTTAACC
A_30_P01018082	2.53177	1.34015	2.53177	up	0.495822	-0.844326		lincRNA:chr16:8738782-8830148 reverse strand	GGGCTTTATTGAATGCTGTTTGAAGGAGCTGTTGTTTTTTAGCAATATCTTCATAACTGG
A_55_P1993106	2.53135	1.33991	2.53135	up	0.556602	-0.783307			TGGAAGGACTAGTACATCAGCAAAAAACCCACCCCAATGAGCCATGCCTATATTCATCCT
A_55_P2003216	2.52927	1.33872	2.52927	up	0.734813	-0.60391	Igsf5	Mus musculus immunoglobulin superfamily, member 5 (Igsf5), transcript variant 1, mRNA [NM_001177886]	CCCTCCTAAATCTGCTGAAGTCAGCCTTCCAGAAAAACGCAGCAGTAGCCTTCCTTATCA
A_55_P2163090	2.52811	1.33806	2.52811	up	0.602481	-0.735579	Gm10220	Mus musculus predicted gene 10220 (Gm10220), mRNA [NM_001134299]	AATTGGACAAAATGGGGTAGGGGGAAAGTTGTTCATTGCTGTTTGTGTGTTCTCCTCCCA
A_51_P298615	2.52477	1.33615	2.52477	up	0.84228	-0.493873	Lhx8	Mus musculus LIM homeobox protein 8 (Lhx8), mRNA [NM_010713]	GTGAATTTGCAACTGAAATTTATTTTGCCAGTGTTTTCGGGACAAGCTGAAGGCACGTCC
A_55_P2074499	2.52284	1.33505	2.52284	up	0.937463	-0.397588	Kcp	Mus musculus kielin/chordin-like protein (Kcp), mRNA [NM_001029985]	TTATGCCAGTCCTCCAGACATCCACAGTGTGAAAACACAAGAATAAACTCTACACTTGCC
A_55_P2082005	2.52267	1.33495	2.52267	up	0.596938	-0.738014	Lingo2	Mus musculus leucine rich repeat and Ig domain containing 2 (Lingo2), transcript variant 1, mRNA [NM_001165999]	CAAAACTGCTCAACTCTGTTAACTTCTGTTACTATAAATAAAGGCATGTGCCTAGTTTTG
A_30_P01023903	2.52187	1.33449	2.52187	up	0.307444	-1.02705		lincRNA:chr7:4828654-4843713 forward strand	GGACCTACTTCACCGGGGACTGCAGGTTCATGTAGTGGTGGATGCCTGTTCTTCTCGAAG
A_55_P2009988	2.52143	1.33424	2.52143	up	0.667632	-0.666612	Trib3	Mus musculus tribbles homolog 3 (Drosophila) (Trib3), mRNA [NM_175093]	GGTTAAGTGTGTATTTTCATCATGTGCCCAATAAAAGAGAGCTGTGTGGTTTGATATGTG
A_30_P01027202	2.51063	1.32805	2.51063	up	0.622446	-0.705602		lincRNA:chr9:20311197-20325858 reverse strand	CTCTGCTCATGCCTACCACAGGAATAGGACTTCCTAATAATTTGCTGAAAGAATTAAAGA
A_52_P148514	2.5092	1.32723	2.5092	up	0.530971	-0.796254	Hpse	Mus musculus heparanase (Hpse), mRNA [NM_152803]	CCACGATATCAGGAAGGAGATCTAACTCTGTATGTCCTGAACCTCCATAATGTCACCAAG
A_30_P01017472	2.50824	1.32668	2.50824	up	0.821083	-0.505593		lincRNA:chr5:22801058-22939737 reverse strand	AGACAGCTATTAAGTCCTAGTAAAAGGGAAAAACTAGAATATGGGGATAACCATAACTAC
A_51_P165087	2.50762	1.32632	2.50762	up	0.680224	-0.646094	Snai1	Mus musculus snail homolog 1 (Drosophila) (Snai1), mRNA [NM_011427]	GTTTCACAGCAGTTTAACTGTCTCAGAAGGGACCATGAATAATGGCCATCACTTGTTAGG
A_55_P2064652	2.50151	1.3228	2.50151	up	0.5836	-0.739201	Trim12c	Mus musculus tripartite motif-containing 12C (Trim12c), transcript variant 1, mRNA [NM_001146007]	TAATCTACATGTGGCCAACATAGTAGAGAGGCTCAAAGAGTTCAAGCCTAGCCCAGAAGA
A_55_P1953788	2.49226	1.31745	2.49226	up	0.700191	-0.617263	Itk	Mus musculus IL2 inducible T cell kinase (Itk), transcript variant 1, mRNA [NM_001281965]	ACTGCAGGTATGTCTTACCCTCTGTGGGGGCCACAAGTCAATCATTGCTTATGGAAAAAA
A_30_P01019341	2.49197	1.31728	2.49197	up	0.622918	-0.694366		lincRNA:chr14:44213339-44330208 forward strand	TATTTGCATAGAAAAAGTTCCTGAAGAGGAGATAAGTACAGGTCAGGGCTGCAAAGCCCC
A_51_P245796	2.48968	1.31596	2.48968	up	0.67167	-0.644288	Ddit4	Mus musculus DNA-damage-inducible transcript 4 (Ddit4), mRNA [NM_029083]	TGCCACCTGGGTCTTCCATCTAGAACCTGTTTACATGAAGTTACTCGCGGTTCATGAATA
A_55_P2017496	2.4886	1.31534	2.4886	up	0.367369	-0.947967	1700028I16Rik	Mus musculus RIKEN cDNA 1700028I16 gene (1700028I16Rik), long non-coding RNA [NR_038042]	CTTCTTGCTTTGGATCTTCTGAATTCCTGCAGTTGGGACAGCTCACACAGAGCAAATTGA
A_30_P01030852	2.48507	1.31329	2.48507	up	0.542246	-0.77104		lincRNA:chr9:96947862-96967726 reverse strand	TTAATGAGAGTGAATTTTTCTTGATTAGTTTGGCCAGAATTTAAACAATCTTATTTTTCT
A_55_P2004442	2.48409	1.31271	2.48409	up	0.803937	-0.508778	Nr2e1	Mus musculus nuclear receptor subfamily 2, group E, member 1 (Nr2e1), mRNA [NM_152229]	GCTTAGCATAGGATGAGTCAAACTTCTCTTGTACAAAGTGAATTAACTGATTTGTGAAGT
A_30_P01019079	2.48384	1.31257	2.48384	up	0.712671	-0.599899		lincRNA:chr15:102100397-102105872 forward strand	CAAAACCTGCTCCTGCAAAAGTGTCTTCAGAGCCTTGCTTGCAGTTCTTTAAAGGTAAGC
A_51_P163106	2.48055	1.31066	2.48055	up	0.632096	-0.678565	Bdh1	Mus musculus 3-hydroxybutyrate dehydrogenase, type 1 (Bdh1), transcript variant 1, mRNA [NM_175177]	TGGGTGGCCCTAAACCTCAGGGCCAATATGGTGCTTCTATCTATCTCGAGTTGATTTTAT
A_52_P563375	2.4804	1.31057	2.4804	up	0.654018	-0.656553	Lgals2	Mus musculus lectin, galactose-binding, soluble 2 (Lgals2), mRNA [NM_025622]	ACCAGAACCACAGCCTTTAGGGTCTGTGCTTTTCCCCAAGGTCAAGGTCAAATAAAAGAA
A_30_P01032803	2.47832	1.30936	2.47832	up	0.689991	-0.61937		lincRNA:chr3:131128972-131163308 reverse strand	ACCAAGTCTAGGGGATACAGCATTAAGAGGTTGCTTACCACAGTGCTGATACTTTAAAAA
A_55_P2104988	2.47741	1.30883	2.47741	up	0.659348	-0.649486	Asic1	Mus musculus acid-sensing (proton-gated) ion channel 1 (Asic1), mRNA [NM_009597]	TTTAGAGATCAGAACTCCCCAGAAAGAAACAGGGCAAAGCTGAGAAATGTACACTGGCTG
A_55_P2074636	2.47652	1.30832	2.47652	up	0.542555	-0.765763	Adap1	Mus musculus ArfGAP with dual PH domains 1 (Adap1), mRNA [NM_172723]	AGTTGGGCTTCTGCTGCCCTGTGTCATGTCCCCTGGAATAAAGTGTGGCTCTGGCGTTGT
A_55_P2099650	2.47639	1.30824	2.47639	up	0.526376	-0.781865	Slc24a3	Mus musculus solute carrier family 24 (sodium/potassium/calcium exchanger), member 3 (Slc24a3), mRNA [NM_053195]	ACTTATCATCCATTCGGTATGGTTTTCCCAGTCCCTTGTACACATCCTGGTTTGAATTGT
A_55_P2115166	2.47463	1.30721	2.47463	up	0.700363	-0.606852	AI661453	Mus musculus expressed sequence AI661453 (AI661453), mRNA [NM_145489]	CCTGGATGGTCCAGGGTTATATCAGTGAACTGGAATATATGTGTATATATTCTAATATGC
A_52_P104091	2.47322	1.30639	2.47322	up	0.623014	-0.683376	Slc25a27	Mus musculus solute carrier family 25, member 27 (Slc25a27), mRNA [NM_028711]	AGGAGGAAGCACACTTTTAAGGCCCTTTCAATGTGTGTAACAATCTCACTTTTCTACCGA
A_55_P2032659	2.47193	1.30564	2.47193	up	0.698088	-0.60755	Tox	Mus musculus thymocyte selection-associated high mobility group box (Tox), mRNA [NM_145711]	TCCAAGTCCTGTTATGGATAAAGCTGCCAAATGCTCACTGGCATCTTAGCTGCAGAAACA
A_30_P01032355	2.47005	1.30454	2.47005	up	0.666825	-0.637718		lincRNA:chr10:93975406-93977476 reverse strand	TCACTGTGTTGTAAGCTACTTTGAAACCGGGACATCTTTCCACTTGAGCGTTCTCTAGTC
A_30_P01030185	2.46687	1.30268	2.46687	up	0.526796	-0.775886		lincRNA:chr2:75496518-75496992 reverse strand	AAGTGGTCATCAGTTTCGAGTTTTAGTGTGCAGTATATGAACGAAATAAGTCGAATCGTT
A_55_P2106801	2.46602	1.30218	2.46602	up	0.712512	-0.589672	Bglap3	Mus musculus bone gamma-carboxyglutamate protein 3 (Bglap3), mRNA [NM_031368]	TCTCTGCCCTGCAAGTATGGATGTCACAGCAGCTCCAAAATAAAGTTCAGATGAGGAAGT
A_55_P1964440	2.46377	1.30087	2.46377	up	0.426216	-0.874653	Cd164l2	Mus musculus CD164 sialomucin-like 2 (Cd164l2), mRNA [NM_027152]	GCCCAAGCTGAAGTGGTCAAGGAGGGTTGCTCAATCTATAACCACTCAGAGTCATGCCCA
A_55_P2004867	2.46176	1.29969	2.46176	up	0.596778	-0.702912	Serpinb2	Mus musculus serine (or cysteine) peptidase inhibitor, clade B, member 2 (Serpinb2), transcript variant 1, mRNA [NM_011111]	CATCATAAGTAAGCATGCTTACTTACACACTGCTATCTGTTGTATAAAACTTAGCAATCC
A_55_P1971604	2.45321	1.29467	2.45321	up	0.608715	-0.685956	Bcan	Mus musculus brevican (Bcan), transcript variant 2, mRNA [NM_001109758]	CTTAAGCCACTACTTCTGTGAAGTATTTTTTGACTGTTTCATGGAAAACAAACCTTGGAA
A_55_P2097630	2.45296	1.29453	2.45296	up	0.638934	-0.655593	Csmd1	Mus musculus 16 days embryo head cDNA, RIKEN full-length enriched library, clone:C130029B03 product:unclassifiable, full insert sequence. [AK048002]	TACCTTCCAAGAGTAACCAGAGACTTTATCCAGCCTAGAATCCTTCTCCTGGAGATTGGA
A_51_P200561	2.45269	1.29437	2.45269	up	0.768223	-0.526144	4930506M07Rik	Mus musculus RIKEN cDNA 4930506M07 gene (4930506M07Rik), transcript variant 2, mRNA [NM_175172]	ACAATTCTCTTTCTGTAGGGTCAATGGGCTTGACTGTTTTCCCTGTCTGTCAGTGCTGAT
A_55_P2058794	2.45262	1.29432	2.45262	up	0.639655	-0.654666	Cmip	Mus musculus c-Maf inducing protein (Cmip), transcript variant 1, mRNA [NM_001163262]	TAAAGGAGGTTGATGTTCGCTACACGGAAGCCTGGTGAAGCCCCCTCTGTGCACAGGATG
A_52_P445360	2.45217	1.29406	2.45217	up	0.774919	-0.519143	Krt20	Mus musculus keratin 20 (Krt20), mRNA [NM_023256]	ATAAGAACACAGCACAAGGTGATTGACATGGGGTTCAGTTAAGAGCAAAACTAGCCTGGA
A_30_P01019949	2.44916	1.29228	2.44916	up	0.533223	-0.759061		lincRNA:chr8:123589645-123606932 reverse strand	TTATCAGCAAGCGGCTTAATCAGGAATTTGAGCTGACAACGTGCGCACCGCCACCCGGCT
A_55_P2025330	2.44906	1.29223	2.44906	up	0.58403	-0.708198	Tacr2	Mus musculus tachykinin receptor 2 (Tacr2), mRNA [NM_009314]	AACTCAGCTGCTTTGCTCTGGAACACAGTTGCCAGGTTTTCCAAATAAAGCCTGAGATCT
A_52_P70949	2.44652	1.29073	2.44652	up	0.840792	-0.44994	Khdc1c	Mus musculus KH domain containing 1C (Khdc1c), mRNA [NM_001033904]	AAGGCTGTGGGTGATGGACATGATCAGAAAAGTGGGGAGTAAGAACAATTTGGATCAAAT
A_55_P2079516	2.44639	1.29065	2.44639	up	0.530978	-0.759676	Mpp1	Mus musculus membrane protein, palmitoylated (Mpp1), mRNA [NM_008621]	AGGAGGCAGGACTGAAGTTTGTTACTGGAGACATTATCCAGATAATCAACAAAGATGACA
A_55_P2016252	2.44569	1.29024	2.44569	up	0.706516	-0.583726	Ctnnal1	Mus musculus catenin (cadherin associated protein), alpha-like 1 (Ctnnal1), mRNA [NM_018761]	ATTCAGCCAGTTTGGAAACGAAATGGTGGAGTTTGCACATCTAACGGGAGACCGACAAAA
A_55_P2122075	2.4446	1.2896	2.4446	up	0.681694	-0.607906	Pdcd1lg2	Mus musculus butyrophilin-like protein (Btdc) mRNA, complete cds. [AF142780]	ATCCTGGCAGCCTCTGAAGTTCTAATTAACTGGAAGCATTTAAGCAACACGTCAAGTGCC
A_66_P130647	2.44003	1.2869	2.44003	up	0.541927	-0.744974	Onecut1	one cut domain, family member 1 [Source:MGI Symbol;Acc:MGI:1196423] [ENSMUST00000160499]	ATGAGGGAGGAAGAACCACGGACTAGTACCTCGGTGGAAAAGCTTTAAATTAAATTAAAA
A_30_P01031128	2.43397	1.28331	2.43397	up	0.573298	-0.710013		lincRNA:chr2:151773018-151776377 reverse strand	AACAGCCTTTACTGGCCTCATGCAGTGCTCTCAGGAACAGTGTGTGCTGTCTGGCTGCCT
A_51_P435339	2.4308	1.28143	2.4308	up	0.622452	-0.658977	Epor	Mus musculus erythropoietin receptor (Epor), mRNA [NM_010149]	GAACGGGATTGGTGAAGCCATACTTAAAGTCAGAGCTGACCTTGGCCCTCTGAGCAGGAA
A_51_P268069	2.426	1.27858	2.426	up	0.603234	-0.675347	Six1	Mus musculus sine oculis-related homeobox 1 (Six1), mRNA [NM_009189]	AGGAGTTTGATTCTGTTTCTGAAAGGTGAGTTGTGTATTGCTGTCACCGGGCCTATTTAA
A_55_P1976310	2.42544	1.27825	2.42544	up	0.539995	-0.738253	Tbx20	Mus musculus T-box 20 (Tbx20), transcript variant 2, mRNA [NM_020496]	GGGGACCTTTGAAGAACTGATGTGAAAGAAAGCATGAAACAGGTGTTAAAAACATTTTTA
A_55_P1982451	2.42427	1.27755	2.42427	up	0.629331	-0.648218	Hmgn5	Mus musculus high-mobility group nucleosome binding domain 5 (Hmgn5), mRNA [NM_016710]	TGGCAGCAGAAGCCAAAGATGATGAGCTAAAAGCAAACATTCAAGATGTGGAGAAAGATG
A_30_P01017570	2.42415	1.27748	2.42415	up	0.619414	-0.658068		lincRNA:chr11:97457180-97487074 forward strand	CGGCAGGTGCTTGCAGACAGTGACATCTTGTGGGAAATCTCAGGAACTGCACCGTGGCAA
A_55_P1996484	2.42312	1.27686	2.42312	up	0.500408	-0.776455	Nphs2	Mus musculus nephrosis 2, podocin (Nphs2), mRNA [NM_130456]	ATGCTAATCTGCTGCATCTCTGGTTGCTTGCTCACTGAATAAAATATAGTTTTATGATTC
A_55_P2059357	2.42285	1.27671	2.42285	up	0.564739	-0.711969	Myo7a	Mus musculus myosin VIIA (Myo7a), transcript variant 2, mRNA [NM_008663]	ATATGGATGGCACAGAGGAATCAAGGACAACTTAGCTCTCTGCATACTTGGAACAACCAA
A_52_P359958	2.4211	1.27566	2.4211	up	0.574937	-0.700728	Osbpl6	Mus musculus oxysterol binding protein-like 6 (Osbpl6), mRNA [NM_145525]	TTGCAAACTCACGTTTGTCAAGGTGAATTACTGGAACTCCAACGTGAATGAAGTCCAGGG
A_55_P2044613	2.42075	1.27545	2.42075	up	0.591408	-0.684043	Hsf4	Mus musculus heat shock transcription factor 4 (Hsf4), transcript variant 1, mRNA [NM_001256042]	TGAAAAAGCCTGGCTAAGGAACTAGCACGCAACAGCACACCCCTTTAGGCTTCCTGGCGC
A_30_P01031623	2.41886	1.27433	2.41886	up	0.916313	-0.358017		lincRNA:chr19:6268793-6276607 reverse strand	CTCTAGCTGGACAGAGAAGGAAGTCAGAAATTCAAAGCAGGAAAAAGAGACACTGTGTGC
A_52_P142191	2.41609	1.27267	2.41609	up	0.471056	-0.801616	Aph1b	Mus musculus anterior pharynx defective 1b homolog (C. elegans) (Aph1b), mRNA [NM_177583]	TTCTGGTAACAGCATATATAATCATGGTGCTCATGGGCATCTGGGCATTTTATGTTGCCG
A_55_P2108012	2.4149	1.27196	2.4149	up	0.830606	-0.441356	Fam78b	Mus musculus family with sequence similarity 78, member B (Fam78b), transcript variant 1, mRNA [NM_001160262]	TCGTCAGTCTTTGGATGTTACATAAACTCAATGGATGTTGCATTTCACTTCTCTGGGATT
A_55_P2156638	2.41434	1.27163	2.41434	up	0.682977	-0.588649	Gpr114	Mus musculus G protein-coupled receptor 114 (Gpr114), transcript variant 1, mRNA [NM_001145972]	ATCCACAGCGAGGACAATAGTAGTAACTCTTTGGAAGATTCAATAAAAGAAAGAATTCAC
A_55_P2073024	2.41427	1.27159	2.41427	up	0.457428	-0.814159	Gm4841	Mus musculus predicted gene 4841 (Gm4841), mRNA [NM_001034859]	GTTGGCCGGAGTAGGACAACGACAATTATCTATCTTGTTTATGATTGTAAAGAAATGTTA
A_51_P262111	2.41425	1.27157	2.41425	up	0.574956	-0.696619	Foxf1	Mus musculus forkhead box F1 (Foxf1), mRNA [NM_010426]	TTCAATGCCATGGCCTCTTCTTCTATGCATACAACAGGCGGAGGATCTTACTATCACCAG
A_55_P1979814	2.41349	1.27112	2.41349	up	0.715802	-0.555321	Abcc8	Mus musculus ATP-binding cassette, sub-family C (CFTR/MRP), member 8 (Abcc8), mRNA [NM_011510]	GCACCTCACTTGCTTGCCTAGTGTTTCGTACTGTAAATCACTTGTAAATAAAGAAATTAA
A_51_P260504	2.41334	1.27103	2.41334	up	0.696268	-0.574762	Arhgef4	Mus musculus Rho guanine nucleotide exchange factor (GEF) 4 (Arhgef4), mRNA [NM_183019]	ACTATGATTTTGGTCGTGTTGTTTCTCTAACACTGGAGAATTGTTAATGACACAGAAAGA
A_66_P138201	2.41083	1.26953	2.41083	up	0.710179	-0.559351	Rhox10	Mus musculus reproductive homeobox 10 (Rhox10), mRNA [NM_001024850]	GAGTAGTACCTCTGTTCCTGAGGAGCAAATAGGGTTCATTGTGTGCCAGCAACATCTTGG
A_30_P01027135	2.40245	1.2645	2.40245	up	0.589697	-0.674808		lincRNA:chr5:22887983-22939658 reverse strand	CTGATACAGCAGTACTCGGATACACTGAACTCTGATACAGCAGTACTCGGATACACTGAA
A_51_P268903	2.40234	1.26444	2.40234	up	0.652762	-0.611681	Mon1a	Mus musculus MON1 homolog A (yeast) (Mon1a), mRNA [NM_028369]	CGCTGGATCCGTAAAGAGGAAGACCGTCTCTTCATCCTCACGCCCCTCACCTATTGATGG
A_55_P2024993	2.40175	1.26408	2.40175	up	0.676254	-0.587831	Hoxb4	Mus musculus homeobox B4 (Hoxb4), mRNA [NM_010459]	TGGTGTGAAAATTTGTGTCCTGTACAGAGTGACAACAGAAATAAATGTTTGGTTTCTTGT
A_55_P2046563	2.40035	1.26325	2.40035	up	0.577383	-0.685864	Cym	Mus musculus chymosin (Cym), mRNA [NM_001111143]	TTGGGGATGTTTTCATTCGGGAGTTCTACAGTGTGTTTGACAGAGCCAACAATCGTGTTG
A_55_P2018176	2.39849	1.26213	2.39849	up	0.407379	-0.854749	AI504432	Mus musculus expressed sequence AI504432 (AI504432), long non-coding RNA [NR_033498]	GGAAATAGGATTCCTTCTCCTCTAAGATCTTTCACTCAGCTATAATAGGATCATGAAAAA
A_55_P2107292	2.39418	1.25953	2.39418	up	0.612494	-0.647035	Ptch1	Mus musculus patched homolog 1 (Ptch1), mRNA [NM_008957]	TTCATGTCAGGTGTGAGAGGAGGGACTCAAAGGTGGAGGTCATAGAGCTACAGGACGTGG
A_30_P01024551	2.39373	1.25926	2.39373	up	0.651903	-0.607356		lincRNA:chr6:52046805-52072744 forward strand	CAGGGATCGGGTAAAGCCTTGCAGCATAAATAACATAAATTCAAAATAGTTGACATTTCA
A_51_P294555	2.39337	1.25905	2.39337	up	0.498814	-0.760232	Ifitm6	Mus musculus interferon induced transmembrane protein 6 (Ifitm6), mRNA [NM_001033632]	GACTACTAAATTCTTCCATGCACTGTCTTCGTGAAGAAAGCATTCATGTGCTCTGCCCCT
A_55_P1970675	2.39331	1.25901	2.39331	up	0.686308	-0.572698	Sh3yl1	Mus musculus Sh3 domain YSC-like 1 (Sh3yl1), mRNA [NM_013709]	CAAAAGCTAAAGGTCTTGCAGTTTTGTCTGTGATTAAAGCCGGGTTTCTGGTCACAGCCA
A_66_P127476	2.39113	1.2577	2.39113	up	0.434233	-0.823462	Ism2	isthmin 2 homolog (zebrafish) [Source:MGI Symbol;Acc:MGI:2685110] [ENSMUST00000051601]	GGCTTGCACAGACAACCCACCAGAGGAAGAGTACCTGGCTCAATTGCAGGAGGCCAAAGA
A_51_P287198	2.38831	1.25599	2.38831	up	0.724068	-0.531922	Krt23	Mus musculus keratin 23 (Krt23), mRNA [NM_033373]	TCCGCGCTAATGGGTGAGTCTCGACGGAAATCCTTGGAGTTTTCAGATTCAGAAACTTTT
A_52_P636050	2.38531	1.25418	2.38531	up	0.531605	-0.72257	Gpatch4	Mus musculus G patch domain containing 4 (Gpatch4), transcript variant 1, mRNA [NM_025663]	GGCCGGAGGGAGAATGGCATTACCCAGGCCCTCAAGGTGACACTGAAGCAAGATAACCAT
A_55_P2085551	2.3835	1.25308	2.3835	up	0.437625	-0.815455	Dennd4b	Mus musculus DENN/MADD domain containing 4B (Dennd4b), mRNA [NM_201407]	CACCTCTCCCATCCATGGCCTTGACCTGTGCAATAAGGATTGTTCTCTGCAAAGTTTTTT
A_66_P107174	2.38203	1.25219	2.38203	up	0.562781	-0.689409		Mus musculus adult male aorta and vein cDNA, RIKEN full-length enriched library, clone:A530032J19 product:unclassifiable, full insert sequence. [AK079976]	TCCCCCGCCTGTTGAACGCTTCCTAGACACCTGGGTCTAACGTTAGATTTCATGCTGTGT
A_52_P98614	2.3818	1.25205	2.3818	up	0.657937	-0.594113	Slc6a2	Mus musculus solute carrier family 6 (neurotransmitter transporter, noradrenalin), member 2 (Slc6a2), mRNA [NM_009209]	ATCCTCTTTTTCAGAGTTTTCTTTTCATCTCATGCCAGAAAGCCTTGATGTTTGAGAAGA
A_55_P2130620	2.3776	1.24951	2.3776	up	0.662494	-0.587013	Tmc3	transmembrane channel-like gene family 3 [Source:MGI Symbol;Acc:MGI:2669033] [ENSMUST00000039317]	CCTTGCAAGGGTCAACAAATGTTTGTATTTTGTTTCCATGGAGCCATTTGGTTTTAATAA
A_30_P01024485	2.37737	1.24936	2.37737	up	0.494329	-0.755035		lincRNA:chrX:135880775-135891525 forward strand	AACGCACTGATTCAACTCCCTAAAGAGCATAACATGAAGTCAAAAGGAGCAAATTCTCCA
A_55_P2062300	2.3766	1.2489	2.3766	up	0.46367	-0.785228	Mettl8	Mus musculus methyltransferase like 8 (Mettl8), transcript variant a, mRNA [NM_145524]	CAAAGGACCTGGGAAGACAGAGCCGTTTCCTGGTAGCAATGCCACTTTTCGAATACTAGA
A_55_P2229239	2.37434	1.24753	2.37434	up	0.64839	-0.599137	9430014F16Rik	Mus musculus 12 days embryo male wolffian duct includes surrounding region cDNA, RIKEN full-length enriched library, clone:6720449H16 product:Selenoprotein homolog [Mus musculus], full insert sequence. [AK135264]	AGGTGTCAACTTCATTCTGTTCTTTGTGAATGAGGACCACAAATAAGTACATACTATCTT
A_52_P1114640	2.37342	1.24697	2.37342	up	0.488497	-0.758471	2410003L11Rik	Mus musculus RIKEN cDNA 2410003L11 gene (2410003L11Rik), long non-coding RNA [NR_045496]	ACACGGGGAGTGAAAAAATTCCCAAGGATTATAACCTTGTCATTACTGCTCAACTTTAAA
A_30_P01017790	2.37064	1.24527	2.37064	up	0.75307	-0.492205		lincRNA:chr1:163508244-163586072 reverse strand	ATATTTCTGGCTCCTGGTTTGCAGACAAATTTTGTTCCTCCACCTTCAATTAAGTTGTCA
A_55_P2042923	2.37026	1.24504	2.37026	up	0.672476	-0.572569	Sgk2	Mus musculus serum/glucocorticoid regulated kinase 2 (Sgk2), mRNA [NM_013731]	TGAGGTTGCTCTATGTGGACGGTGTCTTTGTTTCAGGTAATATTAAATGCACTGGATATT
A_55_P2030160	2.36951	1.24459	2.36951	up	0.66865	-0.575939	Tcf7l2	Mus musculus transcription factor 7 like 2, T cell specific, HMG box (Tcf7l2), transcript variant 4, mRNA [NM_001142920]	CAAAATACTACGAGCTGGCCCGGAAGGAACGACAGCTTCACATGCAGCTGTACCCTGGCT
A_51_P209930	2.36894	1.24424	2.36894	up	0.617076	-0.627167	Rtn2	Mus musculus reticulon 2 (Z-band associated protein) (Rtn2), transcript variant B, mRNA [NM_013648]	CTGAGCGACCCGGACTACATTTCCTAAGAGGCTCTGCTCTAAGAGTCCAGGAAAAGGCCG
A_51_P504815	2.3679	1.24361	2.3679	up	0.799946	-0.443659	Stfa3	Mus musculus stefin A3 (Stfa3), mRNA [NM_025288]	GAAACTTAAGGGTTACCAGACTAACAAAACCAAGACTGATGAGCTGACCTCCATGTAAGC
A_66_P121976	2.36772	1.2435	2.36772	up	0.661921	-0.581577	Slc4a11	Mus musculus solute carrier family 4, sodium bicarbonate transporter-like, member 11 (Slc4a11), mRNA [NM_001081162]	TTAACATTCAGTTTGGGGTCAGAAACACTGTCGGGTGGGGCTAAGAAGAGTGGATATTCT
A_55_P2411747	2.3669	1.243	2.3669	up	0.538794	-0.704203	AI596198	AGENCOURT_15763788 NIH_MGC_204 Mus musculus cDNA clone IMAGE:30526659 5', mRNA sequence [CF617181]	CATTCACAGTTGGCATTTGAAAAACTTCTCTGAATGTGTTCTAATCACATACAAGAAGGA
A_51_P368210	2.36264	1.2404	2.36264	up	0.600055	-0.640346	Phyhip	Mus musculus phytanoyl-CoA hydroxylase interacting protein (Phyhip), mRNA [NM_145981]	AGTCAGGTACCTCATGGGATGGGCCAAGAGATCTGGGATCCTGGGAACTATGTAGAGAAG
A_30_P01018116	2.36261	1.24038	2.36261	up	0.528032	-0.712348		lincRNA:chr10:93975406-93977476 reverse strand	ATTTTCCCATCTAGTATTCCACGGAGCGGCACTCCCACTGTGTTGTGTATCTTAATTGTG
A_55_P2060672	2.35974	1.23863	2.35974	up	0.814729	-0.423898	Hoxa3	Mus musculus homeobox A3 (Hoxa3), mRNA [NM_010452]	GCTAGATTTGTTTTGAGAGTTTTACATTCCTTGCTGCTCACATTCTGAGAAACAAAACAA
A_30_P01032462	2.3573	1.23714	2.3573	up	0.516595	-0.720541		lincRNA:chr2:176134150-176152575 reverse strand	TTCAAAAATCTCTCTCCTATACGTGTTGTTTTATGATTTTGTTGATGACTGCTTTTTGAA
A_55_P1970929	2.3573	1.23713	2.3573	up	0.679636	-0.557499	Hnf1a	Mus musculus HNF1 homeobox A (Hnf1a), mRNA [NM_009327]	ACGGCCAACCATAAGTGAGCCTGTATGTTTATTTAACTTTTAGTAAAGTCAGTAAAAAGC
A_51_P203955	2.35676	1.23681	2.35676	up	0.609172	-0.627636	Gbp2	Mus musculus guanylate binding protein 2 (Gbp2), mRNA [NM_010260]	GTTTCTCCTGTATAATCTTAAGTGTTCCTCTTTCCTACAGATAGCTTCTGTAATCACAGA
A_55_P2064776	2.35646	1.23662	2.35646	up	0.36627	-0.870353	4930412O13Rik	Mus musculus RIKEN cDNA 4930412O13 gene (4930412O13Rik), long non-coding RNA [NR_024257]	GATGGAATCACACCTGTCAGTTTGTTACCCTGCTCTATTAAAGAAATCGCCTTTAAAAAA
A_55_P2028263	2.35505	1.23576	2.35505	up	0.700186	-0.535573	Pik3cd	Mus musculus phosphatidylinositol 3-kinase catalytic delta polypeptide (Pik3cd), transcript variant 6, mRNA [NM_001164051]	AGCTGGAAAACCAAAGTCAACTGGCTGGCGCACAATGTGTCCAAGGATAACCGACAGTAG
A_55_P2080975	2.35387	1.23504	2.35387	up	0.423848	-0.811188	Rbm41	Mus musculus RNA binding motif protein 41 (Rbm41), transcript variant 3, mRNA [NM_001172148]	AGAGGAGGAGATCCGAAACATTCCTATGTTTTCTTCATATAATCCAGGGGAACCAAACAA
A_51_P401504	2.3537	1.23493	2.3537	up	0.569808	-0.665121	Col9a2	Mus musculus collagen, type IX, alpha 2 (Col9a2), mRNA [NM_007741]	AGGGGGGACTGAGGCTTCTGGTGGTCCTTACCCTATTCTTATTCTCTGGACTTATTTTTA
A_51_P418725	2.34962	1.23243	2.34962	up	0.526181	-0.706246	Plekhf1	Mus musculus pleckstrin homology domain containing, family F (with FYVE domain) member 1 (Plekhf1), mRNA [NM_024413]	CATTAAGGGTTAAAGAAGGCAAAGGGAAGCTTGGGTTTCAGAGTCCATTCCCACCTTCAA
A_52_P338956	2.3483	1.23161	2.3483	up	0.535413	-0.696202	Aspg	Mus musculus asparaginase homolog (S. cerevisiae) (Aspg), mRNA [NM_001081169]	CTGCTTCCCAGCCTTTCCGCACGACAATCTGAAGGTCTTTGTTGAGAAGAATGTCAATAA
A_55_P2028382	2.34715	1.23091	2.34715	up	0.577314	-0.653598	Gm3134	PREDICTED: Mus musculus predicted gene 3134 (Gm3134), misc_RNA [XR_108020]	TTCTCACCATTGACCCATTGGACCTTGATAACATAGAATTAAAAGCGATTAATCTGGAAA
A_55_P2024461	2.34622	1.23034	2.34622	up	0.524455	-0.705882	Tbkbp1	Mus musculus TBK1 binding protein 1 (Tbkbp1), mRNA [NM_198100]	GAGAGGGCCAAGTGCTCTCTGAACAAGTTGAAAGTCCAAATAAAACTTACCTGTTCCATC
A_52_P73620	2.34585	1.23011	2.34585	up	0.426579	-0.803531	Serpinb10	Mus musculus serine (or cysteine) peptidase inhibitor, clade B (ovalbumin), member 10 (Serpinb10), transcript variant 1, mRNA [NM_198028]	CCGACGTTTTCAGCCAGAGTAAAGCTGATTTCTCAAACATGACTTCAGAGAGAAATCTAT
A_55_P2039061	2.34224	1.22789	2.34224	up	0.663083	-0.564805	Trim12c	Mus musculus tripartite motif-containing 12C (Trim12c), transcript variant 1, mRNA [NM_001146007]	CTGGCTCTGATATGTATGTCCATTTGCCTGAGCTCATCGTACCATTTTCTCTCTCTTTTT
A_30_P01021854	2.34069	1.22693	2.34069	up	0.559457	-0.667477		lincRNA:chr2:48873778-48974304 forward strand	CTTTTGAATGTGTGTAGTTTTCAGAGGAATTAAAAACAGAAGAGAAAAGGACAACTTTGG
A_30_P01029235	2.34011	1.22657	2.34011	up	0.479084	-0.74749		lincRNA:chr7:4827340-4863315 forward strand	CTACGGGAGAGGAGGGGTGAACTGCTGGTCCTGGAAATGCAAATGAGACTCCTGAGTGCT
A_55_P1964368	2.33775	1.22512	2.33775	up	0.49561	-0.729511	Kctd14	Mus musculus potassium channel tetramerisation domain containing 14 (Kctd14), transcript variant 2, mRNA [NM_001012434]	TTCTTTGTGGTAGGAGTCTGACATCAGTCACCAGATTAAATAAAGAACTCTTAACTAGTC
A_52_P291083	2.33606	1.22408	2.33606	up	0.756265	-0.467815	Nobox	Mus musculus NOBOX oogenesis homeobox (Nobox), mRNA [NM_130869]	AGAATAGAAGGGTCATGTTAACTCTAAACGTTAAATGTGGTATTACTGCCATCCTAGGCA
A_30_P01029305	2.33599	1.22403	2.33599	up	0.53063	-0.693402		lincRNA:chr5:22887983-22939658 reverse strand	CTCTGATACAGCAGTACTCGGATACACTGAACTCTGATACAGCAGTACTCTGATACACTG
A_51_P455946	2.33538	1.22366	2.33538	up	0.572121	-0.651539	Rac3	Mus musculus RAS-related C3 botulinum substrate 3 (Rac3), mRNA [NM_133223]	TATGCCTCCTTTTTCTGGGATATAGCTCCAGCCTTCCCTGGTCCCTATGGGAGGCCAGGA
A_51_P165082	2.33054	1.22066	2.33054	up	0.874841	-0.345822	Tmem191c	Mus musculus transmembrane protein 191C (Tmem191c), mRNA [NM_177473]	AGATAAGGATTGCCCTGCTGAGTGGAAATTAATCTGGGTTGAATTTCCAATAAACTCTAG
A_55_P1955726	2.33034	1.22054	2.33034	up	0.685984	-0.534555	Ptpn5	Mus musculus protein tyrosine phosphatase, non-receptor type 5 (Ptpn5), transcript variant 1, mRNA [NM_013643]	GTGTTTTTATTGCTGACTTTAAATATTTATTCCACGGCAAACGGAGACATTTGGTGTCTT
A_55_P2116973	2.33004	1.22035	2.33004	up	0.607631	-0.612722	Neb	Mus musculus nebulin (Neb), mRNA [NM_010889]	GAAGCCTGGGACAAAGACAAGACCCAGATCCACATCATGCCTGATACACCAGAAATCATG
A_55_P1953322	2.32937	1.21994	2.32937	up	0.494695	-0.725246	Wfdc9	Mus musculus WAP four-disulfide core domain 9 (Wfdc9), mRNA [NM_001160414]	TTCCTTGATGTCTTCATGCAGAGAAGTCTAAGCTTTTGCCAAATAAATGTATTATGTACC
A_55_P1967010	2.32893	1.21967	2.32893	up	0.560163	-0.659503	Gprin1	Mus musculus G protein-regulated inducer of neurite outgrowth 1 (Gprin1), mRNA [NM_012014]	TAGCCTCCGTTTTTGGCTACTAACTGTCACAGTATACATTGGTAATAAAAACCTTTCCCC
A_55_P1975718	2.32892	1.21966	2.32892	up	0.644258	-0.575404	Skint7	Mus musculus selection and upkeep of intraepithelial T cells 7 (Skint7), transcript variant 1, mRNA [NM_001142775]	GTGCATTTATTATTCTGTACTGGAACATTCTTTGCAATATATTTACCTCACCGCAGCAGA
A_51_P486217	2.32486	1.21714	2.32486	up	0.487045	-0.730097	Wnk4	Mus musculus WNK lysine deficient protein kinase 4 (Wnk4), mRNA [NM_175638]	GCAAGCAAGGGGGTGACATTCGCCGGGGATATTGGCAGGATGTGAATTCAGACCAGAAGT
A_55_P2169909	2.32075	1.21459	2.32075	up	0.409957	-0.804632	Ostm1	osteopetrosis associated transmembrane protein 1 [Source:MGI Symbol;Acc:MGI:2655574] [ENSMUST00000147899]	TGCCAGACAGATAGATTCGTGGAAGATATTGGGTAGCTGTGTCTGTGTATGATTGTGTGC
A_55_P2151956	2.3188	1.21338	2.3188	up	0.440803	-0.772577			GTCACCTTGTTCATGTGTTTATGACAATGCCGGAAAGGTAATAAATACCTCAGAAAAAAC
A_51_P505795	2.31821	1.21301	2.31821	up	0.598076	-0.614935	Tapbpl	Mus musculus TAP binding protein-like (Tapbpl), mRNA [NM_145391]	GCCTCCGAATACAAAGTAAAGTACTCCACATCCTGGCTACTTAAAGGACCCCGTGTGAGG
A_55_P2025655	2.31804	1.21291	2.31804	up	0.610322	-0.602586		UI-M-EX0-byj-o-02-0-UI.r1 NIH_BMAP_EX0 Mus musculus cDNA clone IMAGE: 5719129 5', mRNA sequence [CB248850]	GAATATCCACGTCTTCCTGAAAATCCAAGTCTTCCCAGAAATCCATGTCCTTCCAAAAAT
A_66_P125948	2.31626	1.2118	2.31626	up	0.715329	-0.49647	Cass4	Cas scaffolding protein family member 4 [Source:MGI Symbol;Acc:MGI:2444482] [ENSMUST00000099061]	TCTAGGCTACACAGCAAGATCTTGAGGGGCCTTGGGGGGCACAAAACCCACCAACCATAA
A_30_P01019860	2.31549	1.21132	2.31549	up	2.1576	0.946279		lincRNA:chr8:41730287-41746862 reverse strand	AAGGGCAATTACAAGATTCCCCCAGGCTTCAGAAAGCAATATGCAGCTGAGTATACTGAG
A_55_P2178207	2.31072	1.20834	2.31072	up	0.693718	-0.514621	Abcc8	Mus musculus ATP-binding cassette, sub-family C (CFTR/MRP), member 8 (Abcc8), mRNA [NM_011510]	AGCGTGCCGCCCCGCACCTCACTTGCTTGCCTAGTGTTTCGTACTGTAAATCACTTGTAA
A_55_P2133007	2.30724	1.20617	2.30724	up	0.492405	-0.713764	Cntfr	Mus musculus ciliary neurotrophic factor receptor (Cntfr), transcript variant 2, mRNA [NM_001136056]	TAGATGTATATACATGGGAGGGAGGGGTAGGGAGTTCTCATTAAACGTCACCATTTCATG
A_55_P1955497	2.30606	1.20543	2.30606	up	0.631322	-0.574108		Mus musculus adult male corpora quadrigemina cDNA, RIKEN full-length enriched library, clone:B230327E24 product:unclassifiable, full insert sequence. [AK163513]	ATGCCAGAAAGAGGTACACCTAGTAGTGTATGGTAAAGCCCTGCTACCAAAGAATTTGGT
A_52_P385594	2.30222	1.20303	2.30222	up	0.617036	-0.58599	Tal2	Mus musculus T cell acute lymphocytic leukemia 2 (Tal2), mRNA [NM_009317]	CCCTTAGTTTGACACACTTGGTACTGACTCTTTTAATTCAGCCCAAATTCATGCTGACTT
A_55_P2074425	2.30216	1.20299	2.30216	up	0.360714	-0.842273	Ralyl	Mus musculus RALY RNA binding protein-like (Ralyl), transcript variant 1, mRNA [NM_178631]	GAAAAATCGTTGGCTGCTCTGTTCACAAAGGGTATGCTTTCGTTCAGTACATGAGTGAGC
A_51_P303316	2.30099	1.20226	2.30099	up	0.534218	-0.668039	Hoxa13	Mus musculus homeobox A13 (Hoxa13), mRNA [NM_008264]	GACCACTAGTTAATGGATTAAAAGGTGGAGCAGAGGGCAGCTTGAAGAAACGCTTAAGGA
A_30_P01025294	2.30048	1.20194	2.30048	up	0.443944	-0.757992		lincRNA:chr8:110197171-110206546 reverse strand	AAACATTAGCCACTACCAGTAGAAGTTAAAAGTCTGCCAGCTCAGCATCTGACTCCTCTC
A_51_P374101	2.29872	1.20083	2.29872	up	0.571205	-0.629627	Pard6b	Mus musculus par-6 (partitioning defective 6) homolog beta (C. elegans) (Pard6b), mRNA [NM_021409]	TTTTCACTGGAAAGATCTAAGCCTGGAAAATTTGAGGAGTTTTACGGACTGCTGCAACAT
A_55_P1984272	2.29763	1.20015	2.29763	up	0.585542	-0.614605		predicted pseudogene 9785 [Source:MGI Symbol;Acc:MGI:3641899] [ENSMUST00000062642]	ACAGATGTCCAAAGTGCAACATTATAGTGCACCAGGCCAAACCTCATAAAAACTTGAGGA
A_30_P01021265	2.29619	1.19924	2.29619	up	0.525086	-0.674158		lincRNA:chrX:73008593-73009966 reverse strand	GGTCAGATGCTATGTATTTATAGGAATGTCTGCATTTGTGTGAAAGTGTATACAAGATAC
A_30_P01019703	2.29588	1.19905	2.29588	up	0.664949	-0.534101		lincRNA:chr9:61076051-61076314 reverse strand	ACCAAAGGGCACGCTGCTGGCCAGGCAGCAAACCAAAGGACAGAACAGTTAATGCTGCCA
A_55_P2020760	2.2943	1.19805	2.2943	up	0.360901	-0.837152	Atoh7	Mus musculus atonal homolog 7 (Drosophila) (Atoh7), mRNA [NM_016864]	AAGAAGCTGTCCAAGTACGAGACACTGCAGATGGCGCTCAGCTACATCATCGCGCTCACC
A_66_P112551	2.29428	1.19804	2.29428	up	0.478035	-0.720005	Shf	Mus musculus Src homology 2 domain containing F (Shf), mRNA [NM_001013829]	CTGCTCAGGCTGTGCAAAGAGGCCAGCTACCTGGTGCGCAACAGTGAGACCAGCAAAAAT
A_52_P684087	2.29288	1.19716	2.29288	up	0.499006	-0.698154		Mus musculus adult male cerebellum cDNA, RIKEN full-length enriched library, clone:1500011J09 product:atonal homolog 7 (Drosophila), full insert sequence. [AK005214]	ATGAGTGGACATCGCGAATGACTTTGGACTGCTGTGAAAATAATGCTCTGTTCCTTTTAG
A_55_P2106504	2.29271	1.19706	2.29271	up	0.68236	-0.514697	Skor1	Mus musculus SKI family transcriptional corepressor 1 (Skor1), transcript variant 1, mRNA [NM_172446]	CATCTTGAGCCTATTTGGGGAGACCTGTATCCGTGACTTTTGTTTTTAATAAAAAGAAAA
A_55_P1958597	2.29202	1.19662	2.29202	up	0.564158	-0.632462	Slc27a3	Mus musculus solute carrier family 27 (fatty acid transporter), member 3 (Slc27a3), mRNA [NM_011988]	AGGGTTTTCGGGTATCTTTTGTATATGGAGTCATTATTTTGTAATAAACAGCTGGAGCTT
A_55_P1996702	2.29169	1.19641	2.29169	up	0.441562	-0.754848	Grm8	Mus musculus glutamate receptor, metabotropic 8 (Grm8), mRNA [NM_008174]	ATCAGCTACAGTAATCATTCAATCTGAACAGGGAGATGGCACCATCTGAAGGAAGGTGCT
A_55_P1967776	2.29052	1.19568	2.29052	up	0.711869	-0.483807	Slc4a4	Mus musculus solute carrier family 4 (anion exchanger), member 4 (Slc4a4), transcript variant 1, mRNA [NM_018760]	ATTCCTCGAACGCCACACATCATGCTGATAAAATTCCTTTCCTTGAGTCGCTGGGTTTAC
A_52_P79782	2.28927	1.19489	2.28927	up	0.594958	-0.599928	Wnt7a	Mus musculus wingless-related MMTV integration site 7A (Wnt7a), mRNA [NM_009527]	CCTCAGCGGTGGGTCAGTCAGTGTCTCACACACTTTGAGAAGCATGGGACCTGGCATTCA
A_55_P2060991	2.28732	1.19366	2.28732	up	0.57577	-0.61789	BC005764	Mus musculus cDNA sequence BC005764 (BC005764), transcript variant 1, mRNA [NM_181681]	TGATGGGGATTAGGGGAGCTGGGGGTGTCTACAGCCCCACCAATAAAAACTTATGCTATT
A_55_P1971025	2.28535	1.19241	2.28535	up	0.493761	-0.698652	Paqr6	Mus musculus progestin and adipoQ receptor family member VI (Paqr6), mRNA [NM_198410]	CAATTTGTGTGTTTGGATGTGTCCCCGGTGAGATAATGGTTGTGGTGGGGATTGCTGTGG
A_55_P2106916	2.2852	1.19232	2.2852	up	0.828549	-0.363772	Kcna1	Mus musculus potassium voltage-gated channel, shaker-related subfamily, member 1 (Kcna1), mRNA [NM_010595]	GCGCATAGTTTTCATCTATGCAATTTTACTTGGTTCTGTCACTTCATGATCTGTTCATAT
A_55_P1961938	2.27831	1.18796	2.27831	up	0.650939	-0.537025	Otop3	Mus musculus otopetrin 3 (Otop3), mRNA [NM_027132]	GCTGCCAGGCAGGGCCCAACAACTCTTTCCGGCTTCCATAAACCCTGTTTGTTTGATCGA
A_55_P2114953	2.27759	1.18751	2.27759	up	0.614546	-0.572962	Usp18	Mus musculus ubiquitin specific peptidase 18 (Usp18), mRNA [NM_011909]	CCAAGCTGGTTGGAGCCTCCAGCCTTCAAAATTCTGAATCTAATAAACATTAATGCACAC
A_52_P141338	2.27552	1.1862	2.27552	up	0.442025	-0.74417	Acot10	Mus musculus acyl-CoA thioesterase 10 (Acot10), mRNA [NM_022816]	AGCTTAGGAGTTCTTGTTTGCTACATGCACAACCACAATCATTCTACCAATATGTCTCTT
A_52_P214891	2.27534	1.18608	2.27534	up	0.46889	-0.717193	Stx6	Mus musculus syntaxin 6 (Stx6), mRNA [NM_021433]	ACCTCAGATGTGCTCATGAATGTGGGATTTCTTATAATGTCCCAAATGCATAGCCTGGTA
A_52_P159490	2.27344	1.18488	2.27344	up	0.615694	-0.569183	Ppp1r9a	Mus musculus protein phosphatase 1, regulatory (inhibitor) subunit 9A (Ppp1r9a), mRNA [NM_181595]	CAAAGCAAAGAAGCTGATCAAAGACTTCCAGCAAAAAGAGCTCGATTTCATCAAGAGACA
A_55_P2208041	2.27182	1.18385	2.27182	up	0.680048	-0.5038	Stra8	Mus musculus stimulated by retinoic acid gene 8 (Stra8), mRNA [NM_009292]	GCTAGAGTTATACTGCCTTGTCTTTCAAGACTCATTGAGAAAGGCTGCTTCCAAAAGCCT
A_55_P1997320	2.27013	1.18278	2.27013	up	0.734796	-0.44798	Zim1	Mus musculus zinc finger, imprinted 1 (Zim1), mRNA [NM_011769]	GAGCTGCTTTGTAACGATGGGTTATTTACAAGTTTGCACTTAAAGACTACATTGCTATTT
A_51_P215374	2.26171	1.17741	2.26171	up	0.543732	-0.633683	Slc6a17	Mus musculus solute carrier family 6 (neurotransmitter transporter), member 17 (Slc6a17), mRNA [NM_172271]	TCAACTAGAGTATGCCCACTGTGAAAAGAGAAGTGAGATCACGCAGGCTGTAATACACCT
A_55_P2000434	2.26056	1.17668	2.26056	up	0.788167	-0.388516	Skor1	Mus musculus SKI family transcriptional corepressor 1 (Skor1), transcript variant 1, mRNA [NM_172446]	TGTAATGTAACAGCACTTTAAAAGGGCGACAACTGACTCACGAGATGGCGACCATCTTGA
A_51_P146560	2.26039	1.17657	2.26039	up	0.82093	-0.355639	Msln	Mus musculus mesothelin (Msln), mRNA [NM_018857]	TGGGTACCAGGGGTCATTGCCAAAGTTTGAGGACTCTTGAACTCAATAAACAGTGGCATA
A_52_P423174	2.25862	1.17544	2.25862	up	0.632133	-0.543311	Acaa1b	Mus musculus acetyl-Coenzyme A acyltransferase 1B (Acaa1b), mRNA [NM_146230]	TCTGCGTGGGACACTCAGCAGTGGAGGAGTGTGTCACAGCACTTTAATTTAGAAAATGTA
A_51_P480119	2.25756	1.17476	2.25756	up	0.478678	-0.696086	Prelid2	Mus musculus PRELI domain containing 2 (Prelid2), mRNA [NM_029942]	TTGGAAACTTTTGCTAGTACGTTCTTAAGACAAGGAGCCCAGAAGGGAATTAGAATAATG
A_30_P01031888	2.25426	1.17265	2.25426	up	0.395795	-0.776856		lincRNA:chr2:156654675-156665430 reverse strand	TCATAAGGCAAACGGCGCGGCGAAGACCACTTGGGATAAAACCCCAAGCCTAGCGCAGAT
A_52_P422859	2.25358	1.17222	2.25358	up	0.70987	-0.462348	Hspg2	Mus musculus perlecan (heparan sulfate proteoglycan 2) (Hspg2), mRNA [NM_008305]	GAACGAGGGATGATGATAACCCTGCCCATCTGGGAGCCTGAGGACCTGACTAAGGGGTAA
A_30_P01022004	2.25107	1.17061	2.25107	up	0.703239	-0.467371		lincRNA:chr14:26973425-26986650 forward strand	CTGCCTGATTGAGATCTTCGCTTCCAGAAGTAACGAACACATCCGGGAGCTAAGCAGGGC
A_51_P502119	2.25106	1.1706	2.25106	up	0.551512	-0.619093	F11	Mus musculus coagulation factor XI (F11), mRNA [NM_028066]	AAACAGTCTGAAAGAGTTCAACTGGTATCACTTTGTGGCCCTGGAAGATTATTCCATAGA
A_51_P169087	2.25081	1.17045	2.25081	up	0.686848	-0.483597	Gls2	Mus musculus glutaminase 2 (liver, mitochondrial) (Gls2), transcript variant 1, mRNA [NM_001033264]	CATGCATATGTATCTGCCGCAGAGTAAGAGAAATGGGTGAGAGCCAAACCACGTGGCTTT
A_66_P131931	2.25046	1.17022	2.25046	up	0.535411	-0.634806	Aurkc	Mus musculus aurora kinase C (Aurkc), transcript variant 2, mRNA [NM_001080966]	GTGAGACATATAGACGCATCCGCCAGGTGGATTTTAAGTTTCCTTCATCAGTGCCTGCAG
A_52_P335609	2.24837	1.16888	2.24837	up	0.622983	-0.545896	Idnk	Mus musculus idnK gluconokinase homolog (E. coli) (Idnk), transcript variant 1, mRNA [NM_198004]	CGTTATGGAAGCCCTCAAGTGAAGAACTCGTTCATAGCAGAGTACACTCTGCTCCCAAGC
A_55_P2012999	2.24772	1.16846	2.24772	up	0.569334	-0.59913	Ank3	Mus musculus ankyrin 3, epithelial (Ank3), transcript variant 1, mRNA [NM_170728]	TGACATCACTCCCTTACACGTTGCCTCGAAGCGAGGAAATGCAAATATGGTGAAGCTATT
A_52_P90684	2.24748	1.16831	2.24748	up	0.6499	-0.518405	Klhl31	Mus musculus kelch-like 31 (Klhl31), mRNA [NM_172925]	CGAGGGCGACAAGAAGTACAAGAAATGCATCCAGTGCTTCAACCCCGAGCTCAACGAGTG
A_65_P06111	2.24605	1.16739	2.24605	up	0.737179	-0.430211	Fbxw21	Mus musculus F-box and WD-40 domain protein 21 (Fbxw21), mRNA [NM_177069]	CCAACAGCTCAATAAGTGTTATCGGCTGCAATACAGTAAACATCTGCCATCATCTGGCCT
A_55_P2101585	2.24481	1.16659	2.24481	up	0.748422	-0.418171	Cd55	Mus musculus CD55 antigen (Cd55), mRNA [NM_010016]	CTACATATGAACAGGTTTTGTACTTCAGACATGACATGTTCATAGCCAAACTGTAAATCA
A_30_P01023996	2.24437	1.16631	2.24437	up	0.440456	-0.725858		lincRNA:chr8:34627209-34667814 forward strand	GTTTGGGGAAACAAAACTGGTTCGAAATGAATATCTGGAAAAACAGTTTGCTGCTAAGAG
A_30_P01018501	2.24375	1.16591	2.24375	up	0.367904	-0.798008		lincRNA:chr11:119794849-119803349 reverse strand	ACAGGAAGATGACTGTGAGGAAAACTGGTGGAGTGCTAAGTTGGGAATGTCATTTCTCCA
A_55_P2161865	2.24279	1.16529	2.24279	up	0.414285	-0.751009	Pdlim7	Mus musculus PDZ and LIM domain 7 (Pdlim7), transcript variant c, mRNA [NM_026131]	TGAATATTGACGGTGAGAACGCGGGCAGCCTCACGCACATCGAAGCCCAGAACAAGATCC
A_55_P1964672	2.24264	1.1652	2.24264	up	0.560469	-0.604727	Krt28	Mus musculus keratin 28 (Krt28), mRNA [NM_027574]	ACGGCAAGGCTGAGCAGAGGGTTCCCTTCTAGCTGCCATGCTAGGGGGATAGAGTAACTT
A_55_P2055920	2.24206	1.16482	2.24206	up	0.547823	-0.617001	Kcnd3os	Mus musculus Kcnd3 opposite strand transcript (Kcnd3os), long non-coding RNA [NR_040759]	TATTGCTTAGTACTCGGACCCAGCGTGAGGAGTGGGACAACCACGGGAGCATAGGATCCA
A_55_P1960238	2.24173	1.16461	2.24173	up	0.501414	-0.663199	Slc2a6	Mus musculus solute carrier family 2 (facilitated glucose transporter), member 6 (Slc2a6), transcript variant 1, mRNA [NM_172659]	ACCTCTAGTCTGCCAACTGTTCACTGTTTTTCAAAATAAAGAGCTGGGCCTACAGCCTCA
A_66_P113884	2.24022	1.16364	2.24022	up	0.674686	-0.488951			GGGTACTGGGCAACTCTGCCTCGAGGAGGAAAATCAACTAAACACAGGCAAGGGAGATCC
A_55_P1962284	2.2399	1.16344	2.2399	up	0.445563	-0.717874	Klhl24	Mus musculus kelch-like 24 (Klhl24), mRNA [NM_029436]	TGCTAGGCATCAAACAGCACTTCCAGGTGTATAAACTAATACCAGAGATGTTTCAAAATA
A_55_P2134967	2.23863	1.16262	2.23863	up	0.452234	-0.710383	Uty	Mus musculus ubiquitously transcribed tetratricopeptide repeat gene, Y chromosome (Uty), mRNA [NM_009484]	ATCTCCAAAAGTCATTGGAGGAAGATCCTAATTCTGGTCAATCTTGGTATTTCCTTGGAA
A_55_P2134725	2.2349	1.16021	2.2349	up	0.72754	-0.432671			GTTGTTTCTGCTTGAAGAGGATTCTTTCTTCCCCGTTCATATCCTGTCTCTACACCTTTT
A_55_P2052989	2.23432	1.15983	2.23432	up	0.612001	-0.547833	9530003J23Rik	Mus musculus RIKEN cDNA 9530003J23 gene (9530003J23Rik), mRNA [NM_029906]	GCTTCAGCGTTTGCCTGAAGTGCTTCATTTGTATTGCTTCACAAATAAATGCACCTTGCT
A_52_P330694	2.23398	1.15961	2.23398	up	0.590482	-0.569131	Tle1	Mus musculus transducin-like enhancer of split 1, homolog of Drosophila E(spl) (Tle1), transcript variant 4, mRNA [NM_001285531]	TCTGTTACTAGTTTTGTAGGCTTTAATCCTAGTGTGCGTTAAATATTGGGCAAATTGCAC
A_51_P509997	2.23073	1.15751	2.23073	up	0.545572	-0.611942	Cox6a2	Mus musculus cytochrome c oxidase subunit VIa polypeptide 2 (Cox6a2), mRNA [NM_009943]	AGCAATCTTCAAATTGGCCTTCTGCACACCGGCTCTGAGAGCCCCTGAGGTTCCAGTGGA
A_52_P101399	2.22778	1.15561	2.22778	up	0.580905	-0.574702	Tmem130	Mus musculus transmembrane protein 130 (Tmem130), mRNA [NM_177735]	ATATCCTGCTGAAATAGTATTGTCTCTTGTACCGTTCATTCCCATGACATGCCACCATTG
A_51_P387123	2.22719	1.15522	2.22719	up	0.577171	-0.578051	Oasl2	Mus musculus 2'-5' oligoadenylate synthetase-like 2 (Oasl2), mRNA [NM_011854]	TGCTCTAGAATGGTACCAATCCAGTATCAATGTATGACAAGTGCTTGTTAAATAAAGAAG
A_55_P2131483	2.22625	1.15462	2.22625	up	0.518076	-0.636541	Hmgb1	Mus musculus high mobility group box 1 (Hmgb1), mRNA [NM_010439]	TGATGTTGCAAAGAAACTAGAAGAGTTGTGGAACAACAGTGCAGCAGATGACAAGCAGCC
A_55_P2174386	2.22003	1.15058	2.22003	up	0.535425	-0.615152			AGGAAAGAAGCTTATATGGCAGCCTGGAAGAAGGCCCAGCTGTATGCAGATGACATAAAA
A_30_P01025415	2.21857	1.14963	2.21857	up	0.456388	-0.693243		lincRNA:chr17:3213918-3257944 forward strand	AAGTGAGACAGACGTGCTTCAAAGTTCTAATGAGCGTCACACCGGAAGCATTAAAAGGAG
A_55_P2165299	2.21711	1.14868	2.21711	up	0.551671	-0.597008	Mybpc1	Mus musculus myosin binding protein C, slow-type (Mybpc1), transcript variant 1, mRNA [NM_001252372]	CCAGGCCCCCAAGTGTGGTCACTTTCTTTCTTTCCTCCTAACTTTGAAGAAAGTAAAAAA
A_55_P1972025	2.21707	1.14865	2.21707	up	0.613902	-0.534751	Mycl	Mus musculus v-myc myelocytomatosis viral oncogene homolog, lung carcinoma derived (avian) (Mycl), mRNA [NM_008506]	GCTTTTTTGCAAAGTGGTGTTAACTGTTTTTGTATAAGAAAAACAAAAAACAAAAACCCT
A_55_P2179587	2.2156	1.1477	2.2156	up	0.51631	-0.631386	Celsr3	Mus musculus cadherin, EGF LAG seven-pass G-type receptor 3 (flamingo homolog, Drosophila) (Celsr3), mRNA [NM_080437]	TCCTGTCTGTGTAAATTGTTCCGTGAAGCCGCGCTCTGTTTTGGGAATAAACTTCTATAG
DCP_22_7	2.21335	1.14623	2.21335	up	0.733727	-0.412502		Unknown
A_51_P411757	2.21238	1.1456	2.21238	up	0.512026	-0.633574	Ankrd13b	Mus musculus ankyrin repeat domain 13b (Ankrd13b), mRNA [NM_172945]	CTTCCCTTCCCTGATGCCAGGGGCACCAGACTGATTCTGAGGCACAAATAAAAGCGGTTT
A_30_P01021129	2.21142	1.14497	2.21142	up	0.491294	-0.653681		lincRNA:chr5:22890322-22939119 reverse strand	CTCTGATACAGCAGTACTCTGATACACTGAACTCTGATACAGCAGTACTCTGATACACTG
A_55_P2358594	2.21058	1.14442	2.21058	up	0.525361	-0.619063	4930500A05Rik	PREDICTED: Mus musculus RIKEN cDNA 4930500A05 gene (4930500A05Rik), mRNA [XM_003945576]	CTGTGATGGTTAGTTCTGATTGTTAATGAGACTGGATAAAGATACGCCTCAGAGACTAGT
A_30_P01023615	2.21052	1.14439	2.21052	up	0.560315	-0.584074		lincRNA:chr19:27448093-27462793 reverse strand	TGAAGGTTTTTATGTTTGCAGTGTGATGTGAGAAGCGGTGCTGTGCTCTGACACAGTCAT
A_55_P2138901	2.20846	1.14304	2.20846	up	0.700863	-0.44218	Lrfn1	Mus musculus leucine rich repeat and fibronectin type III domain containing 1 (Lrfn1), transcript variant 1, mRNA [NM_001141921]	ATCGTTCTGCTCATGATTCGCTACAAGGTGTACGGAGATGGGGACAGCCGCCGCATCAAG
A_55_P2055970	2.20307	1.13951	2.20307	up	0.588611	-0.550902			TGGTTCTCTGACCGTCCACCATGTTTTATTTCCAACTGATCTCTCTCTGAATTTCCTACT
A_55_P2105983	2.20141	1.13843	2.20141	up	0.633317	-0.505111	Stxbp5l	syntaxin binding protein 5-like [Source:MGI Symbol;Acc:MGI:2443815] [ENSMUST00000023526]	TACATGGTATATTTATTGCTAACGGATAATCACAACAATGCTAGCAAGGTCAAATGGTGA
A_30_P01028487	2.19976	1.13735	2.19976	up	0.399915	-0.73743		lincRNA:chr9:121845920-121858120 reverse strand	AATATGCATGACTACAGAAAAGACTGCACTTAGGAGCAGTAACATGGCTCTGCCTTCCTG
A_51_P225948	2.19938	1.1371	2.19938	up	0.410287	-0.726812	Snx33	Mus musculus sorting nexin 33 (Snx33), mRNA [NM_175483]	GGTCTTCTCAAATTACTCTTGTTGCACAGTGGGAAGGAAATCTGACCGAAATCCCAGAAG
A_55_P2061333	2.19764	1.13595	2.19764	up	0.611245	-0.524707			ATGTGTGTGGGCAAAAACTCCAGTCACTATTTGTGACTAATTGCATAACAGGTTCTTTTA
A_55_P2084112	2.19717	1.13565	2.19717	up	0.494004	-0.641645	Rnf135	Mus musculus ring finger protein 135 (Rnf135), mRNA [NM_028019]	TTCTGGCTGTATGGCTTAAGTCCTGGAAACTACCTGGAAATAAAGCAGCTAAACACATGA
A_52_P629037	2.19655	1.13524	2.19655	up	0.646837	-0.4884	Gm6987	PREDICTED: Mus musculus predicted pseudogene 6987, transcript variant 2 (Gm6987), mRNA [XM_894492]	GAGCTATGCTCATGTCGTGTTGAGGAAAACAGACATTGGAGAACTCACGGAGGATGGAGT
A_51_P133761	2.19638	1.13513	2.19638	up	0.553782	-0.581344	Bai3	Mus musculus brain-specific angiogenesis inhibitor 3 (Bai3), mRNA [NM_175642]	ACCTCAAGCAAGGATTTCATGTTGTAACAGCTTCATGTGGTTTAGTTTTCAGAAAACTTC
A_52_P52156	2.19603	1.1349	2.19603	up	0.446501	-0.688396	Isoc2a	Mus musculus isochorismatase domain containing 2a (Isoc2a), mRNA [NM_001101598]	TCAGGGCATTCGGCCAGTGAGTAAGACCTGCTTCAGTATGGTGCCCGCCTTACAGAAGGA
A_30_P01030832	2.19383	1.13345	2.19383	up	0.513029	-0.620422		lincRNA:chr14:106562325-106660675 reverse strand	AGACCAGAGGAGTGACTAATGGGCCAAGCTCATGCTTTGGAAAGATGCTTTCTTGATAAC
A_55_P2356736	2.19199	1.13224	2.19199	up	0.502717	-0.629528	6720483E21Rik	Mus musculus RIKEN cDNA 6720483E21 gene (6720483E21Rik), long non-coding RNA [NR_040492]	CATGCTTCTCATTAGTGTGCAATGTCACCTTAGTCTTTAATAAATGCTAAAGCCATATGT
A_51_P392429	2.19077	1.13144	2.19077	up	0.523772	-0.607665	Mrgpre	Mus musculus MAS-related GPR, member E (Mrgpre), mRNA [NM_175534]	ATGTGGCTATCTGTCTGCCTCCAGGACAGGATTCCCAACTTCAGTTCCTCAGCTTGGGGA
A_52_P399934	2.18975	1.13077	2.18975	up	0.629813	-0.500955	Dusp2	Mus musculus dual specificity phosphatase 2 (Dusp2), mRNA [NM_010090]	GTGGGCATCTCGCTGTAATTGGTGCTGAAAAGTTATTTGTGTTCAACTGACATTTAACGC
A_30_P01031148	2.18899	1.13027	2.18899	up	0.486936	-0.643332		lincRNA:chr12:21548850-21568550 reverse strand	CAGGACCAGGACCAGGACCAGGCCCCAGTGACAGAGCTCAGACCTACGAGGGTTTTCTGT
A_52_P511821	2.18584	1.12819	2.18584	up	0.413784	-0.714403	Wdfy1	Mus musculus WD repeat and FYVE domain containing 1 (Wdfy1), transcript variant 2, mRNA [NM_027057]	CTGCTTTGAAGACAGAATGACTCCTGTGGATTTATCCTAAAATCCAAGAACCTCTGTGTC
A_30_P01033551	2.18477	1.12748	2.18477	up	0.541813	-0.58567		lincRNA:chr8:110197171-110206546 reverse strand	CATCTAACGGAAAAAATAAACCAACAGAGACGAAATATTAGCAGAGAGTCCAGAACTATT
A_55_P2074887	2.1843	1.12717	2.1843	up	0.478649	-0.648521	Tgif2	Mus musculus TGFB-induced factor homeobox 2 (Tgif2), mRNA [NM_173396]	ACCCTATTATAAAAGACAGAAGGAAAATATACACAGGTGGTGGGGTTATTTGCACCAGAC
A_55_P2132853	2.18374	1.1268	2.18374	up	0.510579	-0.61622	2010300C02Rik	Mus musculus RIKEN cDNA 2010300C02 gene (2010300C02Rik), mRNA [NM_028096]	CAGACCTGCCCGTCAACCAGGAAGAGAAACCTGGGTCGAGGATCCTAAAGACAGAAACTG
A_55_P2046877	2.18321	1.12645	2.18321	up	0.457007	-0.669441	Foxq1	Mus musculus forkhead box Q1 (Foxq1), mRNA [NM_008239]	TGTAACTTTACAGAGGATCAAAGCCGTTCTTTTCCATTTCTTGGCCAGGCCTGTACTCTC
A_30_P01029314	2.18244	1.12594	2.18244	up	0.699352	-0.426592		lincRNA:chr2:94082835-94101939 reverse strand	AGGAAAACCGGAGAAAAAGTTCCCTTTTCTAAAAAGGAAGTCAGAGCGTGCTCTGCTGGA
A_55_P2163659	2.18204	1.12568	2.18204	up	0.556174	-0.569503	Rspo3	Mus musculus R-spondin 3 homolog (Xenopus laevis) (Rspo3), mRNA [NM_028351]	GGATACTACTTTCTAACAAGGTGTATCTAGTAGGAGAGAAAGCCACCACAATAAATATAT
A_55_P2156533	2.18037	1.12457	2.18037	up	0.703541	-0.421032			TACAATCAGTGTGATCAGATGACTGTTTCCGACAGCCTCAACCAAGTCATCACCAATGGA
A_30_P01033282	2.18012	1.12441	2.18012	up	0.671202	-0.453209		lincRNA:chr8:48485495-48485865 reverse strand	TATTGAGGTTGAGTGTCTGAGCCTAGTTTGTTAGGGTTACCAGGACACATGTTCTGACCT
A_51_P296796	2.17995	1.12429	2.17995	up	0.490318	-0.633975	Nt5dc2	Mus musculus 5'-nucleotidase domain containing 2 (Nt5dc2), mRNA [NM_027289]	ACAAGGATGTGACGGATGCTATCCGCGATGTGCATGTAAAGGGCCTCATGTACCAGTGGA
A_52_P183826	2.17943	1.12395	2.17943	up	0.530039	-0.593913	Dctd	Mus musculus dCMP deaminase (Dctd), transcript variant 1, mRNA [NM_178788]	TGACCTGTTGCCTTGGAGGAGAACAGCAGAAAATAAGCTGGATACTAAATATCCTTATGT
A_55_P2186230	2.17692	1.12229	2.17692	up	0.327257	-0.795028	Gm3317	Mus musculus predicted gene 3317 (Gm3317), mRNA [NM_001242941]	CCAGACCAACAGAAAAGGAAGAGGGAATCCTTTCTCATGAAAAAGGAAGAAGGAAATGGT
A_51_P273433	2.17681	1.12221	2.17681	up	0.62063	-0.501583	Prkg2	Mus musculus protein kinase, cGMP-dependent, type II (Prkg2), mRNA [NM_008926]	TTTGCAGGCAAAACCCAACAGAAAGGCTGGGAAATCTGAAGAACGGGATCAACGACATTA
A_55_P2184013	2.17577	1.12153	2.17577	up	0.502598	-0.618928	C130026I21Rik	Mus musculus RIKEN cDNA C130026I21 gene (C130026I21Rik), transcript variant 1, mRNA [NM_175219]	GACTCTGAATCCTTATCTCTGGTACTGTTGTTCTCTGCTAAAATAAACTGTTATGCCAGC
A_51_P115346	2.17551	1.12135	2.17551	up	0.543667	-0.577685	P2rx6	Mus musculus purinergic receptor P2X, ligand-gated ion channel, 6 (P2rx6), transcript variant 1, mRNA [NM_011028]	AGGACAAAGCTTCAGCGGGACTAGAGGGGAGTTGGGATAATTCCGACAGACTCCGAATGC
A_51_P469531	2.17312	1.11977	2.17312	up	0.342793	-0.776975	Asna1	Mus musculus arsA arsenite transporter, ATP-binding, homolog 1 (bacterial) (Asna1), mRNA [NM_019652]	AATATCATCGAGCAGCGTAGCCTTAAGTGGATCTTTGTCGGGGGCAAGGGTGGCGTTGGT
A_51_P355943	2.17279	1.11955	2.17279	up	0.558542	-0.561005	Mvd	Mus musculus mevalonate (diphospho) decarboxylase (Mvd), transcript variant 1, mRNA [NM_138656]	TTTCTGAAGGGCTAGCTGACCCACTCGATGGACCTTCCAGCACTCCAGACAGCTGCTCAT
A_55_P2128501	2.17032	1.11791	2.17032	up	0.797048	-0.320859	Krt8	Mus musculus keratin 8 (Krt8), mRNA [NM_031170]	AGATCTCCGAGATGAACCGCAACATCAACCGCCTGCAGGCGGAGATTGAAGCCCTCAAAG
A_55_P2016307	2.16995	1.11766	2.16995	up	0.362861	-0.754802	Fbxo40	Mus musculus F-box protein 40 (Fbxo40), mRNA [NM_001037321]	CAAAAATCAACAGCTGGGAGTTTAATGACGTCACCTCCATGTCTGAGCACCTGAAAACCT
A_55_P1990309	2.16908	1.11708	2.16908	up	0.57891	-0.538172	Elavl4	Mus musculus ELAV (embryonic lethal, abnormal vision, Drosophila)-like 4 (Hu antigen D) (Elavl4), transcript variant 1, mRNA [NM_010488]	CTTTACCACCTTCCTTGAAGGTGGGTCTTTTTAAGATGACCATTCGCTCATTTGAAGAAG
A_30_P01020385	2.16823	1.11652	2.16823	up	0.704802	-0.411714		lincRNA:chr18:38478632-38482159 forward strand	TGTATTTTGTTTTGTTTTGAGGCATGGTCTCATTATGTATATAAATAATAGTCCTACTGT
A_51_P441970	2.16787	1.11628	2.16787	up	0.616399	-0.499876	Stox2	Mus musculus storkhead box 2 (Stox2), transcript variant 2, mRNA [NM_175162]	AAGGAAAGAGACTTGCAGAGGAAGTTTGAGAAAAACCTCACCCTCCTCACCCCAAAAGAA
A_30_P01021258	2.16662	1.11544	2.16662	up	0.647801	-0.467643		lincRNA:chr6:47969966-47970583 reverse strand	CAATCTAACTCTTCTATGTCTGACAAAGAATAGACAGACGCAGGCTCAGAGAATCAAAAA
A_52_P656545	2.16484	1.11426	2.16484	up	0.533768	-0.580494	Ogt	Mus musculus O-linked N-acetylglucosamine (GlcNAc) transferase (UDP-N-acetylglucosamine:polypeptide-N-acetylglucosaminyl transferase) (Ogt), mRNA [NM_139144]	TGAAACTGGGAACCGATCTAGAATACCTGAAGAGAATTCGTGGCAAAGTCTGGAAACAGA
A_55_P2024463	2.16251	1.11271	2.16251	up	0.557491	-0.555215	Tbkbp1	Mus musculus TBK1 binding protein 1 (Tbkbp1), mRNA [NM_198100]	CTCGGCCAGCCGATGGCAGTGAACGCCACTGTCCATCGAATGTGCCATTCTGATCCAAAT
A_52_P390114	2.1571	1.10909	2.1571	up	0.611762	-0.49733	Eif4b	Mus musculus eukaryotic translation initiation factor 4B (Eif4b), mRNA [NM_145625]	TGGATGTTGCTGATCAAGCACAGGATAAAGACAGGGATGACCGTTCTTTTGGTCGAGATA
A_55_P2121682	2.15705	1.10906	2.15705	up	0.561776	-0.547285	Alox12b	Mus musculus arachidonate 12-lipoxygenase, 12R type (Alox12b), mRNA [NM_009659]	TACCTGGACCCAGTGCTGATTGAGAACAGTATTTCCATCTAGTCCACCCTTCTGCCCTCC
A_52_P662711	2.15633	1.10858	2.15633	up	0.526086	-0.582492	Anxa13	Mus musculus annexin A13 (Anxa13), mRNA [NM_027211]	GATAAAGGCCAAGTTCCAGGAGAAGTATCAGAAGTCTCTCTCTGACATGGTTCACTCAGA
A_52_P1034698	2.15577	1.1082	2.15577	up	0.549203	-0.559001	Elf1	Mus musculus E74-like factor 1 (Elf1), transcript variant 1, mRNA [NM_007920]	CAACCATAGCCAGCACCATGCAGGAGGAAGCAGCAAATTCTTCACTTCCAAGTATTAGTT
A_30_P01027293	2.15523	1.10784	2.15523	up	0.613223	-0.494622		lincRNA:chr10:5950116-5958250 reverse strand	GTTTTGTATTTTGTAACCCTTACCCTCTGTAAGCTTGAGTGAGCTTTTGTGAACTGCTGG
A_52_P627925	2.15488	1.10761	2.15488	up	0.525007	-0.582603	Usp36	Mus musculus ubiquitin specific peptidase 36 (Usp36), mRNA [NM_001033528]	TCCCAAGCAGGAAGGCCAATTTCAGGACCAGTCTTGGAGTTCCGGGAGCCAGAAGGAAGA
A_30_P01021552	2.1539	1.10695	2.1539	up	0.566172	-0.540776		lincRNA:chr2:129416848-129417413 reverse strand	ACTCAAAGGGTCACTATAGTTGGAATAAGAGGTGGCTGAAGGGAAGAGAATACGGAGTTC
A_51_P314669	2.15384	1.10691	2.15384	up	0.58807	-0.518843	Pnliprp2	Mus musculus pancreatic lipase-related protein 2 (Pnliprp2), mRNA [NM_011128]	GTTGGAGATACAAAGTATCAGTCACACTATCAGGACCAAAGAAGCTGAGTGGGTACATCT
A_55_P2142072	2.15244	1.10597	2.15244	up	0.562273	-0.543702	Synj2	Mus musculus synaptojanin 2 (Synj2), transcript variant 3, mRNA [NM_011523]	TTAGATCCCCAATGCCTAAATCTGAAGAAAGCAGAAGTGTCAATAAAACAAAGGGAAGCC
A_55_P2219257	2.15148	1.10533	2.15148	up	0.52773	-0.577599	5830405M20Rik	Mus musculus adult male thymus cDNA, RIKEN full-length enriched library, clone:5830405M20 product:similar to RIBOSOMAL PROTEIN S6 (FRAGMENT) [Sus scrofa], full insert sequence. [AK017899]	ACTTGGTTGATTCCGGTTCTGCAGTGAATAAAGCCACAACAAACGTGGACATGCAAAATC
A_30_P01017912	2.15044	1.10464	2.15044	up	0.496497	-0.608138		lincRNA:chr3:34643323-34682773 reverse strand	CCATATAGACGGAGGGGCACTTGCCTAGCAAGTGAGGGGTCCCAGGGTCAGTACCCTGAA
A_51_P463497	2.14818	1.10312	2.14818	up	0.427549	-0.675567	Rnh1	Mus musculus ribonuclease/angiogenin inhibitor 1 (Rnh1), transcript variant 1, mRNA [NM_145135]	CAGCAGCCAACTGCAAGGATCTGTGCGATGTTGTGGCCTCCAAAGCTTCGCTACAGGAAC
A_30_P01025392	2.14752	1.10267	2.14752	up	0.487338	-0.615336		lincRNA:chr4:141100989-141106639 reverse strand	TTTTGTTGGGACTTTTCGCTGTCTTCTCTCAGAAAATGGCTCGCTTTCCATTCATCCCCT
A_30_P01019709	2.14691	1.10226	2.14691	up	0.41344	-0.688822		lincRNA:chr5:149765314-149771786 reverse strand	AGTGACAGGGCACAAAGTGTACCACAGGACTGCAAACTGCTTTATGCTGTAGGAAGGATA
A_30_P01031573	2.14651	1.10199	2.14651	up	0.46117	-0.640825		lincRNA:chr2:94046243-94070067 forward strand	ACAAAGAAGGGACTACATCACTCTGACACAGAAGGACTGATACAGGGATGTCAGAGCAAA
A_51_P425824	2.14463	1.10073	2.14463	up	0.699195	-0.401534	Fam132a	Mus musculus family with sequence similarity 132, member A (Fam132a), mRNA [NM_026125]	CTTCTCGGGAATGCTTTTGGGTACCTAGCGGAGCTGAAGAAACGATTGTGGATTGAGGAA
A_51_P175871	2.14462	1.10072	2.14462	up	0.523292	-0.577428	Got2	Mus musculus glutamate oxaloacetate transaminase 2, mitochondrial (Got2), mRNA [NM_010325]	GAGTTACATAAGAATGGAGAGCATAGGTTTTCTGCTCCTGCATAGCCTCCTCTCTCATCA
A_30_P01029061	2.14198	1.09894	2.14198	up	0.703582	-0.395361		lincRNA:chr2:151992806-152025456 reverse strand	TGGAGGGTTGCATCTGTGCAGACAGCAGTGCAGAGGCAGGAAGCCTTAAAAAGGGCTTCC
A_51_P324633	2.14128	1.09847	2.14128	up	0.631233	-0.467239	Elovl3	Mus musculus elongation of very long chain fatty acids (FEN1/Elo2, SUR4/Elo3, yeast)-like 3 (Elovl3), mRNA [NM_007703]	GGCCTGGTAGGCGCTTAATAAATGTCTTTTACAGACTAGAAGTTTATTGCTGTTAGAGAC
A_55_P2019483	2.13987	1.09752	2.13987	up	0.686767	-0.410758	Ndrg4	Mus musculus N-myc downstream regulated gene 4 (Ndrg4), transcript variant A, mRNA [NM_001195006]	GCCTAATTTTGTGTATTCTGTTTGGTGGCTGATAAAGAGACTTTGAGATTACAAAATGCA
A_55_P2051293	2.13704	1.09561	2.13704	up	0.497053	-0.598559	Tbcd	Mus musculus tubulin-specific chaperone d (Tbcd), mRNA [NM_029878]	GGGCTTTTGCACGTGCCTATGAACCTCAGGAGTTGACACCTTTTGTGACTGCCATTTCAA
A_55_P1953646	2.13651	1.09525	2.13651	up	0.478722	-0.616531	Nkx6-1	Mus musculus NK6 homeobox 1 (Nkx6-1), mRNA [NM_144955]	CAGTATCCTGGCTGCTCGCCGGGCCTTTACTATTTTCTAAGATGTACATATCTATTTTTT
A_55_P2075962	2.13522	1.09438	2.13522	up	0.65238	-0.442002			ATGAGTGGGTTTTAAAGGGTAGAAGCATTCCAGCAGGCACAACCATAGACACGAAGATCA
A_55_P2082902	2.13373	1.09338	2.13373	up	0.461514	-0.631866	Wars	Mus musculus tryptophanyl-tRNA synthetase (Wars), transcript variant 1, mRNA [NM_011710]	AGTGCCTCATCCCGTGTGCCATTGACCAGGATCCGTACTTCAGAATGACAAGGGACGTGG
A_65_P03364	2.13288	1.0928	2.13288	up	0.432364	-0.660437	Dennd4a	Mus musculus mRNA for mKIAA4082 protein. [AK220476]	TGTTTAAAAACTTCAGGTGATAGTTTGAATCCACTGTGATAGTGTAAGACAATTTCAGCC
A_30_P01017795	2.13259	1.09261	2.13259	up	0.606736	-0.485869		lincRNA:chrX:98669962-98670424 forward strand	TTATATAAGTCAGTTAAAAGTCGGATATTATGGCCTGGAGTGAGCGGGGGCCCAGAGTAA
A_55_P1977850	2.12552	1.08782	2.12552	up	0.620589	-0.467226	Sall1	Mus musculus sal-like 1 (Drosophila) (Sall1), mRNA [NM_021390]	CCTCTTGATCAAGAGCAGGTATAGTGTTGGTTTATTTTGTATTAGGTATGGAAGGAAAAA
A_55_P1984846	2.12456	1.08716	2.12456	up	0.473106	-0.614059	Zbtb1	zinc finger and BTB domain containing 1 [Source:MGI Symbol;Acc:MGI:2442326] [ENSMUST00000042779]	CTGCTAAAGAAAAGTGACTGTAAAAGTCCTGTGACATCAATGATTAAAGCTACACTAAAG
A_55_P1969850	2.12448	1.08711	2.12448	up	0.66381	-0.423301	Tmem68	Mus musculus transmembrane protein 68 (Tmem68), mRNA [NM_028097]	TTCATCCAGAAAGGCAGAACTTGCCGAGTAGTAGCTGACCACTTTGTCTTTAAAATTCCA
A_30_P01017909	2.12328	1.08629	2.12328	up	0.477864	-0.60843		lincRNA:chr1:87374975-87412500 forward strand	TGCACGAGGCCACAACTTCTACAGATTTGGGTCAAAGTAAGATTGAGAAACACGTGTGAC
A_30_P01030136	2.12269	1.08589	2.12269	up	0.412733	-0.673158		lincRNA:chr17:15368546-15377747 reverse strand	AATTCTACTCAGTTTGGAAGAACCGTCTGTCCTTTAAGTCCTTGGTCTGGACACCTGGTT
A_55_P2367463	2.12182	1.0853	2.12182	up	0.49043	-0.594873	Acer2	Mus musculus alkaline ceramidase 2 (Acer2), mRNA [NM_139306]	TGTGTGCTTTGGCCATGTGGTTTCCCAGGAGGTATTTACCAAAGATCTTTCGGAATGACA
A_51_P483159	2.1209	1.08467	2.1209	up	0.397483	-0.68719	Gchfr	Mus musculus GTP cyclohydrolase I feedback regulator (Gchfr), mRNA [NM_177157]	CCGAGGACGAGGACAGTCCCTGGATCCTACACAGCTAATCCAAGCCAATAAAGGGCTCTC
A_66_P102299	2.1206	1.08447	2.1206	up	0.427011	-0.657461	Ascc1	Mus musculus activating signal cointegrator 1 complex subunit 1 (Ascc1), transcript variant 2, mRNA [NM_026937]	GAGTCTTTTGATGGCCGGAACATTTTAAAGACATTTGAGAACTTCTACTTTGGTTCCCTG
A_30_P01028374	2.11955	1.08376	2.11955	up	0.504927	-0.578833		lincRNA:chr5:22890322-22939119 reverse strand	TGAACTCTGATACAGCAGTACTCGGATACACTGAACTCTGATACAGCAGTACTCTGATAC
A_55_P2043531	2.11684	1.08192	2.11684	up	0.539393	-0.542523			ATCCATTGTTGCAAAGAAACTAGGAGAGATGTGGAACAACACTGCAGCGGATGACAAGCA
A_30_P01033238	2.11651	1.08168	2.11651	up	0.493169	-0.588516		lincRNA:chr4:119406384-119407856 forward strand	CTCTAACAGATTTGCAACCCATGTTACTTAGGTAATTACTGCTAGAGGGTATAAGTTATT
A_55_P2056729	2.11605	1.08138	2.11605	up	0.474871	-0.606505	Igfbp2	Mus musculus insulin-like growth factor binding protein 2 (Igfbp2), mRNA [NM_008342]	CATCTCTTCTACAACGAGCAGCAGGAGACTGGTGGGGCCCATGCCCAAAGTGTGCAGTAA
A_55_P1981550	2.11471	1.08046	2.11471	up	0.475794	-0.604662	Park7	Mus musculus Parkinson disease (autosomal recessive, early onset) 7 (Park7), mRNA [NM_020569]	AGTAGGTTTTGGATGCAAGGTCACAACACACCCACTGGCTAAGGACAAAATGATGAATGG
A_30_P01030240	2.11443	1.08027	2.11443	up	0.65651	-0.423758		lincRNA:chr11:53592946-53637922 reverse strand	AAGATGAGGTTGGGGAGTGAGGTATCTTCTACCTATGCCGGCCTGGCACAGCATCCTCAG
A_52_P484081	2.11389	1.0799	2.11389	up	0.499613	-0.580285	Ube2v1	Mus musculus ubiquitin-conjugating enzyme E2 variant 1 (Ube2v1), mRNA [NM_023230]	ACGAGGACATGACACTTACAAGATGGACAGGCATGATAATTGGACCTCCACGAACAATCT
A_30_P01023652	2.11381	1.07984	2.11381	up	0.584706	-0.495138		lincRNA:chrX:100655711-100678572 reverse strand	GAACGGATGCGGAATACAGAACTTCTGTTGACTCTTGGGTGTTTTGAAGACTTGAAAAAA
A_51_P309589	2.11362	1.07971	2.11362	up	0.535426	-0.544287	2700099C18Rik	Mus musculus RIKEN cDNA 2700099C18 gene (2700099C18Rik), non-coding RNA [NR_024720]	AGCACTAAATGAACAGATTGCAAGACTGGAGGAGGAAAGAGAAAGAGAACCGAATGCTTC
A_51_P431046	2.11244	1.07891	2.11244	up	0.579573	-0.49934	St8sia3	Mus musculus ST8 alpha-N-acetyl-neuraminide alpha-2,8-sialyltransferase 3 (St8sia3), mRNA [NM_009182]	ATTGAAGCCGTGTGATTTAGACTTGATTGGGAAAAGGTTATATTGCATTTGGAAGTATGC
A_55_P1962329	2.11241	1.07889	2.11241	up	0.626532	-0.452355	Trim61	Mus musculus tripartite motif-containing 61 (Trim61), transcript variant 1, mRNA [NM_153110]	CAGTGGATAGGATAATGGGGGTTTTTGATTTGCTTTTTCTTTGTTTTGCTTTCCTTGTTT
A_55_P2035877	2.11129	1.07812	2.11129	up	0.511284	-0.566839	2610002J02Rik	Mus musculus RIKEN cDNA 2610002J02 gene (2610002J02Rik), transcript variant 1, mRNA [NM_001190445]	TGAGTATTGGCTCCTTCTGGTTTTGTTCATGGGCATTGGACATAATGCTGGTCACTGACA
A_30_P01023634	2.10703	1.07521	2.10703	up	0.669586	-0.405621		lincRNA:chr2:157838320-157853495 reverse strand	TTGCACGCAGGCTTTGCTTACATAAGCAAGGCTATTATGTAGGAGACGAACATAGTACAA
A_55_P2135486	2.10676	1.07503	2.10676	up	0.375562	-0.699464	Gm5907	PREDICTED: Mus musculus predicted gene 5907 (Gm5907), mRNA [XM_003945427]	TGTGTGACACCATGCCTTCCAATGTCTAGTTTCATTCCATGCCCAGAGATGTGTAAAAAA
A_30_P01026376	2.10291	1.07238	2.10291	up	0.492075	-0.580309		lincRNA:chr13:83878467-84023718 forward strand	AATAATTTACCCAAACTCTAGACTTCGAGAGCGTGGACTGTGCTTGTGCAATCCTCTCTC
A_55_P1967105	2.10154	1.07145	2.10154	up	0.672109	-0.399339	Bai2	Mus musculus brain-specific angiogenesis inhibitor 2 (Bai2), transcript variant 1, mRNA [NM_173071]	CTGTCCTGGGCTGGGGAGGGGGGAGGGAAACTTTGTTGGGAATAAACTTCACTCTGTGGA
A_52_P99517	2.10011	1.07047	2.10011	up	0.516212	-0.554254	LOC101056604	PREDICTED: Mus musculus uncharacterized LOC101056604 (LOC101056604), misc_RNA [XR_168689]	TTCAAATGGATACAGGAGAGTAACATATGGATGGAGAAGACACACTGTGAGCTCTCGCAG
A_30_P01018509	2.0998	1.07025	2.0998	up	0.575842	-0.494407		lincRNA:chr2:94082835-94101939 reverse strand	AGTCAGACCTAGTGAAGCTTTACTTGTGACTGTTGGGACTGATTAAGAATATGGGGGCAG
A_30_P01032523	2.09921	1.06985	2.09921	up	0.467311	-0.602538		lincRNA:chrX:47893703-47996700 forward strand	CACAAATTCAAGCAGGCAAGGGTTTTATAAAGTGGTTGTCTTCAGTTCTCCCATTTTCTA
A_51_P198053	2.099	1.0697	2.099	up	0.551315	-0.518386	Eppin	Mus musculus epididymal peptidase inhibitor (Eppin), mRNA [NM_029325]	AGCTCCCAGTTTACTTCCATGTAGCTCTCAACTTCGTTCAGTAAAGTCTTTGGCTTCACC
A_55_P1953728	2.09891	1.06964	2.09891	up	0.532485	-0.537154	Nes	Mus musculus nestin (Nes), mRNA [NM_016701]	TCATCATCTCAGCCTGCTGAGATCTTGTTTCTCTCTTCCTCCCTTGAATAAAGCTGTATC
A_30_P01022763	2.09784	1.06891	2.09784	up	0.512898	-0.556007		lincRNA:chr12:82457625-82476325 reverse strand	CTGAGCTGGTTGTAGCAAAGTTTCAAGTTTCTTTGAAGGTTGGCTTGATTTTAATTCATT
A_55_P2164408	2.09751	1.06868	2.09751	up	0.336167	-0.732511	Asb16	ankyrin repeat and SOCS box-containing 16 [Source:MGI Symbol;Acc:MGI:2654437] [ENSMUST00000036467]	GGAGGAAACATTTCAAGGCAAGCCAGTTCTATGAATACAAATAAATAATTTGTGCACAGA
A_52_P302071	2.09637	1.0679	2.09637	up	0.581762	-0.486134		GB	CTGTGATGGGACTACTAGTCTTAGGGACAAGCTATCTTCTCGGAACAGAACGTTTTACGA
A_55_P2041614	2.09595	1.06761	2.09595	up	0.555023	-0.512584	Cerkl	Mus musculus ceramide kinase-like (Cerkl), mRNA [NM_001048176]	TATGGAGGAAGCCTGGAAGAAATGAATGATTGCAAAGTAGCATGTGATTGCATATGAAAG
A_55_P2019254	2.09511	1.06703	2.09511	up	0.542219	-0.524807			TGATGATGTTGCAAAGAAACTAGGAGAGACGTGGAACAACACTGTAGCGGATGACAAGCA
A_51_P475628	2.09476	1.06678	2.09476	up	0.430713	-0.63607	Paqr6	Mus musculus progestin and adipoQ receptor family member VI (Paqr6), mRNA [NM_198410]	AGGGCCAGACTGTGCCTCTTGTCAGCAGCTCTGTATCTACTCACTGCTGCCTGTCTTGCT
A_55_P2269814	2.09443	1.06655	2.09443	up	0.521661	-0.544894	4933411E08Rik	Mus musculus RIKEN cDNA 4933411E08 gene (4933411E08Rik), long non-coding RNA [NR_045342]	GTAGGTCACTTTTGTCAGGGTTTGGATTTTTATTGCTTGCTTCTGGCTTTACATTAAAAA
A_55_P2025755	2.09258	1.06528	2.09258	up	0.415897	-0.649383	Syce1l	Mus musculus synaptonemal complex central element protein 1 like (Syce1l), transcript variant 2, mRNA [NM_029139]	ACCTACCAGTGCTCACATTCCTTCAAGGACTACCAAGAAATAAAGATGATTCCAAGAGTC
A_55_P1986169	2.09252	1.06524	2.09252	up	0.454828	-0.610411			TCAGAACTGACCAATAGTATGCAGTTGGGGCGGGAGGAAGGTACGAACGAAGTGCGTGAT
A_55_P2334927	2.09209	1.06494	2.09209	up	0.628494	-0.436449	9130022000000000	Mus musculus adult male cecum cDNA, RIKEN full-length enriched library, clone:9130022E09 product:hypothetical Microbodies C-terminal targeting signal/Phenylalanine-rich region containing protein, full insert sequence. [AK018644]	CCTTTTACCTTTCCCATTAGTGGGGTCTTCCAGAAGATTATATACATGATTGAATATTTC
A_30_P01032847	2.08922	1.06296	2.08922	up	0.534109	-0.528854		lincRNA:chr8:110197171-110206546 reverse strand	AGTCTCTTACATGTCTACCATTTAATAAAGATGCAAGGAGAGGCAGTCCATTGTCAAATG
A_66_P108815	2.08861	1.06254	2.08861	up	0.379048	-0.683495	Pgls	Mus musculus 6-phosphogluconolactonase (Pgls), mRNA [NM_025396]	GACTATGCCAGGAAACTGAGACAGGCCTTGCAAGGAGACGCTGTCCCTGTGTTTGACCTG
A_55_P1953846	2.08755	1.06181	2.08755	up	0.564775	-0.497038	Abca8b	Mus musculus ATP-binding cassette, sub-family A (ABC1), member 8b (Abca8b), mRNA [NM_013851]	CACATCCCTTTAGGACACTTATAGCCATAGTTCTGTAGAATGTTGAATAAACAGTTACTT
A_55_P2029046	2.08726	1.06161	2.08726	up	0.407872	-0.653737	Fgd3	Mus musculus FYVE, RhoGEF and PH domain containing 3 (Fgd3), mRNA [NM_015759]	TGTGAGGTTTCAGACGAGTTCCTCTGTGGGCAGGTGCCATGCTTATCTGCATAAATAAAT
A_30_P01028951	2.08602	1.06076	2.08602	up	0.467283	-0.593473		lincRNA:chr4:46583780-46614788 reverse strand	CAAGGAGCTGAGATTACTACCAGGATTTGTTCAAAACAACCTGTTAAGAAGCACATGCTA
A_55_P2026218	2.08452	1.05971	2.08452	up	0.432561	-0.627152	Igsf8	Mus musculus immunoglobulin superfamily, member 8 (Igsf8), mRNA [NM_080419]	GGAAGTCCAGTTCCTGTCCTCAAACTAGTTTTTCTAAAATGTGAATAAACTGGTTTTGTA
A_51_P511680	2.08349	1.059	2.08349	up	0.561458	-0.497541	Ttc38	Mus musculus tetratricopeptide repeat domain 38 (Ttc38), mRNA [NM_001033337]	AGTAGGGAACCCAAGTTAATTTTGAGTGATGTTCAGAATTCCTCTCAGGGCCAACATGCG
A_55_P1989846	2.08263	1.05841	2.08263	up	0.506884	-0.551523	Tm6sf1	Mus musculus transmembrane 6 superfamily member 1 (Tm6sf1), mRNA [NM_145375]	ATCCCGAGTTCTTCCTAAGAACTAAGGCAGATGAGAAGTTGGAATAAACAAACATACCTC
A_30_P01022806	2.08163	1.05771	2.08163	up	0.413707	-0.644007		lincRNA:chr8:129336539-129400338 reverse strand	CAAACCCAGGAACCTGTTATGACTGGGTTATCTCCTTCCTCTCAGCGGGAGCTGGAACAA
A_55_P2127100	2.08067	1.05705	2.08067	up	0.549492	-0.507557	Olfr432	Mus musculus olfactory receptor 432 (Olfr432), mRNA [NM_146716]	AAGGAAGTAAAAGAGGCTTTTAAGAGGGTCACACAGAGGATTAATGCTGTGCTGAAATGA
A_55_P2123012	2.0792	1.05603	2.0792	up	0.680173	-0.375854	AA667203	PREDICTED: Mus musculus expressed sequence AA667203 (AA667203), misc_RNA [XR_141351]	TTTTCTTTTGGTTGAAAGAAGCTGTGATGTGCTGTCCATCTGGACTTGGGACATGCAAGG
A_52_P92352	2.0782	1.05534	2.0782	up	0.527712	-0.527623	B4galnt3	Mus musculus beta-1,4-N-acetyl-galactosaminyl transferase 3 (B4galnt3), mRNA [NM_198884]	AGGAACTTCTTCCATCACTTCCATTCCAAGCGAGGCATGTGGAACCGTCGCCAAATGAAG
A_30_P01017702	2.07761	1.05492	2.07761	up	0.541683	-0.51324		lincRNA:chr2:94082835-94101939 reverse strand	AATACAGCTGAGTGTGATGTCATTGAAACCAGATGGAAAGACCAGAAATCCCTTAATCCC
A_55_P2053439	2.07504	1.05314	2.07504	up	0.511019	-0.542119	Ivl	Mus musculus involucrin (Ivl), mRNA [NM_008412]	TATGGCAGAGGATCTGGAAGAGAAGCAGAAACTTGGTGAGCCAGAATTACACCTAGGAAA
A_30_P01017648	2.07336	1.05197	2.07336	up	0.526598	-0.525372		lincRNA:chr4:136735305-136735523 forward strand	ACAAGACAGGGTGCTGATTTGTGATAATAAAGGTGGGAGTTGAGCTTGGTGGAGGACAAA
A_55_P2162988	2.06964	1.04938	2.06964	up	0.518491	-0.530887	Tmem179	Mus musculus transmembrane protein 179 (Tmem179), mRNA [NM_178915]	TGGTAGTGATGCCTCCGTGTGTCTGATCCTCAAGTCAAAATAAAATAAAGACGAAACATC
A_30_P01032149	2.06918	1.04906	2.06918	up	0.635445	-0.413614		lincRNA:chr14:73729977-73751877 reverse strand	TGACATTTAACCAGGCATTTGGGCATTTAAAAAGAAATTCTAGAAAGCGCTCCGTTTTTT
A_55_P2083559	2.06859	1.04865	2.06859	up	0.532744	-0.515907	Hrk	Mus musculus harakiri, BCL2 interacting protein (contains only BH3 domain) (Hrk), mRNA [NM_007545]	CCCTACCTGGATGCTTTGTACATATTTGTTACACTTTTATTTAAAAATTGACTGTGCACC
A_55_P2086605	2.06808	1.04829	2.06808	up	0.432361	-0.615931	Gpr137c	Mus musculus G protein-coupled receptor 137C (Gpr137c), mRNA [NM_027518]	CGATAGCCTGTTTATTCTCTGTGCCATCTCTTTAGTTAGCTACATATGCAAAATTACAAA
A_51_P358700	2.06716	1.04765	2.06716	up	0.412215	-0.635434	Olfr1221	Mus musculus olfactory receptor 1221 (Olfr1221), mRNA [NM_146902]	TTGGTGTTTGCCAATAGTGGTTCTATCTGCATCATTATCTTCTCCTTGCTTCTTGTCTCC
A_52_P344978	2.06634	1.04708	2.06634	up	0.633647	-0.413434			CCAGTCACGGGAAGAAAGAGAATTGGATTTGTGCTTTTCAAAGATGTTGCTAGTGTGGAT
A_51_P378381	2.06576	1.04667	2.06576	up	0.586319	-0.460353	4933436C20Rik	Mus musculus RIKEN cDNA 4933436C20 gene (4933436C20Rik), long non-coding RNA [NR_033641]	TACTCACTGGTGTCAGCACAGGATGTTTCTTGGCTTCAAACCATTTGGATAAGTGATGGC
A_66_P137556	2.06522	1.04629	2.06522	up	0.547816	-0.498477	Tle1	Mus musculus transducin-like enhancer of split 1, homolog of Drosophila E(spl) (Tle1), transcript variant 1, mRNA [NM_011599]	CAGAAACAACATCAAGAAACCTGAAGAAACCTGTTTCCAAATCTTGACACAGAACTGCTT
A_55_P2033580	2.06447	1.04577	2.06447	up	0.499509	-0.54626	Mmab	Mus musculus methylmalonic aciduria (cobalamin deficiency) type B homolog (human) (Mmab), mRNA [NM_029956]	TTAAACACCATGCTGTTGGTCCAGACCTGGCGGGGGAAGCCATGTTCCAAGAGCTCGAAG
A_30_P01019183	2.0642	1.04558	2.0642	up	0.577063	-0.468522		lincRNA:chr7:137486825-137498500 forward strand	TAGTACCCTCTAACGGTCCCTGAAGATGACTGTATATCACTTCATGATCCATCTCTGAGG
A_55_P2073567	2.06345	1.04506	2.06345	up	0.425243	-0.619817	Epb4.1l4b	erythrocyte protein band 4.1-like 4b [Source:MGI Symbol;Acc:MGI:1859149] [ENSMUST00000095076]	TTCCCAGCAGAGCCAGTGATGAACCCGTTTCCTGATCCCTTTACCACAGGACCACAGTTC
A_55_P2083949	2.06302	1.04476	2.06302	up	0.529185	-0.515575	Scfd1	Mus musculus mRNA for mKIAA0917 protein. [AK129238]	GATGACATGTTTGTATTATGTAATCAAAATAAGGAACTTGTTTCATATCGTGGTATGTAA
A_66_P132832	2.06212	1.04413	2.06212	up	0.477035	-0.567096	Myzap	Mus musculus myocardial zonula adherens protein (Myzap), mRNA [NM_001033208]	AGGAGTTACACCCCGTACACGAGAGTCCTGGAGTTATCCTCAAAGAAAACGCTGACTTAG
A_30_P01032840	2.06166	1.04381	2.06166	up	0.563836	-0.479973		lincRNA:chr14:118774481-118873242 reverse strand	AATGAGAACCTTAGCAATGACCTGAAGCTTCTATGGTAGAGAGGACGGGTCACTGTTGTT
A_51_P509669	2.06111	1.04342	2.06111	up	0.643532	-0.399892	Uap1l1	Mus musculus UDP-N-acteylglucosamine pyrophosphorylase 1-like 1 (Uap1l1), mRNA [NM_001033293]	GCCCTTGGTGTCTTACTCTGGAGAGGGGTTGGAAATGTACCTGCAAGGCCGACAACTCCA
A_55_P1955457	2.05957	1.04234	2.05957	up	0.567508	-0.474835	Grb10	Mus musculus growth factor receptor bound protein 10 (Grb10), transcript variant 1, mRNA [NM_010345]	AGTGCAAGTGTGGGAAGAAACTGGAATGACGATTTTGATTAGGCCACGTAGGGTGAAAAC
A_55_P2077783	2.05931	1.04216	2.05931	up	0.447307	-0.594854	Tubb2a-ps2	Mus musculus tubulin, beta 2a, pseudogene 2 (Tubb2a-ps2), non-coding RNA [NR_003964]	GAACGAGTCAGAAAGCTGTGACTGTCTTCAGTGTTTCCAGCTGACCCACTCACTGGGGGG
A_55_P2197914	2.05926	1.04213	2.05926	up	0.372381	-0.669747	Srgap1	Mus musculus SLIT-ROBO Rho GTPase activating protein 1 (Srgap1), transcript variant 1, mRNA [NM_001081037]	CTTCAGTATACGGTCGGGTTTGTTCTTCAAGGTGTAGCTTTATAATAAATATGATAGTTC
A_30_P01027377	2.05773	1.04105	2.05773	up	0.621093	-0.41996		lincRNA:chr7:140016236-140016772 reverse strand	CTCTGTCTAGTAGCCCACACTGAAAATAAGGAAAATATGACTAATCAGTTTGTCTCTAGG
A_55_P1978601	2.05616	1.03996	2.05616	up	0.560359	-0.479597	4933403O08Rik	Mus musculus RIKEN cDNA 4933403O08 gene (4933403O08Rik), mRNA [NM_001177389]	GTACAAACTTGACAACTCAATGCTAAATGGGACATCTACATTCTGAATACACAAAGAACA
A_51_P120729	2.0561	1.03991	2.0561	up	0.410898	-0.629013	Polr2f	Mus musculus polymerase (RNA) II (DNA directed) polypeptide F (Polr2f), mRNA [NM_027231]	GGACAATTTCGACGGCGACGACTTTGATGACGTTGAGGAGGACGAAGGACTTGACGACTT
A_55_P2000487	2.0551	1.03921	2.0551	up	0.617757	-0.421454	Srebf2	Mus musculus sterol regulatory element binding factor 2 (Srebf2), mRNA [NM_033218]	ATCCAGCTGTTCACCTGTGACCTGCTACTGTCGCTGAGGACAGCACTCTGGCAAAAGCAG
A_51_P438859	2.05465	1.03889	2.05465	up	0.440182	-0.598712	Pmf1	Mus musculus polyamine-modulated factor 1 (Pmf1), mRNA [NM_025928]	TTTCCTCCAAAAGCTAGTCGCCGACAGGAGCTACGAGAGGTTCACCACCTGCTACAAACA
A_52_P571746	2.05445	1.03875	2.05445	up	0.621932	-0.416819	Sh2d5	Mus musculus SH2 domain containing 5 (Sh2d5), mRNA [NM_001099631]	GGAATGACAAATTCAAGCGTCCCTTAAGTCAACTCCGAAGAATATATGAATCCACCCAAA
A_55_P1976666	2.0539	1.03836	2.0539	up	0.639674	-0.39869			CAGATGTAGTCAGAGCCAATCCTTGGAAGCAATTAAAGACATGCATAAGAGGTACTTGAA
A_52_P409746	2.05179	1.03689	2.05179	up	0.514397	-0.522489	Serpinc1	Mus musculus serine (or cysteine) peptidase inhibitor, clade C (antithrombin), member 1 (Serpinc1), mRNA [NM_080844]	GGGAGAGTGGCTAATCCTTGTGTGAACTAAAATATTCTTAATCTTTGCACCTTTTCCTAC
A_51_P295315	2.05124	1.0365	2.05124	up	0.556399	-0.480096	Ankrd2	Mus musculus ankyrin repeat domain 2 (stretch responsive muscle) (Ankrd2), mRNA [NM_020033]	CTCAACCGCTACAAAATCATCAAACTGCTGCTCTTGCATGGGGCGGACATGATGGCTAAG
A_51_P420400	2.051	1.03633	2.051	up	0.511633	-0.524692	Lef1	Mus musculus lymphoid enhancer binding factor 1 (Lef1), transcript variant 1, mRNA [NM_010703]	GTACAGGTCCCAGAATGACAGCTGCCTACATCTGAAACATGGTGGTAAGAGAAGCTCCTT
A_30_P01017454	2.05014	1.03572	2.05014	up	0.48544	-0.550283		lincRNA:chr4:44197185-44197997 reverse strand	TTTTTGTGTGTGTTTTATGCAATTAGAATACCCCTACCATACAGGGAGAGGAGAAGAGAC
A_55_P2279498	2.04891	1.03486	2.04891	up	0.349295	-0.685564	4933438K21Rik	Mus musculus RIKEN cDNA 4933438K21 gene (4933438K21Rik), long non-coding RNA [NR_045446]	CATGGATAGATGTGAATAATACAAGCTTTGTTCCAACCACCAGGGAAATATAACCATGAT
A_51_P307828	2.04847	1.03455	2.04847	up	0.489811	-0.544736	Defb41	Mus musculus defensin beta 41 (Defb41), mRNA [NM_183124]	GAGGAACCAGTGCTGCATTTAAACTGCCACACAGAAGTACTACTTACTGTCCATTCCAGA
A_52_P383217	2.04768	1.03399	2.04768	up	0.574344	-0.459646			CAAACTACAGGAGCAGCCAGCAGTGGATACATTAGACCTGTAACTAATGATGCCAGAGAA
A_51_P422194	2.04754	1.03389	2.04754	up	0.544959	-0.488929	Pxt1	Mus musculus peroxisomal, testis specific 1 (Pxt1), mRNA [NM_153390]	AAACTGCGACAATTACATTACACCAGGCCCACCAAGACGACTCTGCCTTTTGAGTTTGTT
A_55_P2077593	2.04607	1.03285	2.04607	up	0.476257	-0.556598	Calr4	Mus musculus calreticulin 4 (Calr4), transcript variant 5, mRNA [NM_001285898]	TGGCCCTTGGGACTGAATGAGGCAATGCCTGTAACATGCCCAAAGTAAATACTTGTAAAA
A_55_P1978316	2.04579	1.03266	2.04579	up	0.359841	-0.672819	Adamts14	Mus musculus a disintegrin-like and metallopeptidase (reprolysin type) with thrombospondin type 1 motif, 14 (Adamts14), mRNA [NM_001081127]	TCAAGTCATGTGTGGACCGGCCTGGAGATGCTGATTTTTAAAACGTTACCTATTTATTAA
A_55_P2117664	2.04488	1.03202	2.04488	up	0.588322	-0.443695	Rnf165	Mus musculus ring finger protein 165 (Rnf165), mRNA [NM_001164504]	TATTTCTCATTGAGTTTCTTGTTTTGGTGCCTGACCGAACCAACCAACCAACCAACCAAC
A_52_P350554	2.04391	1.03133	2.04391	up	0.593587	-0.437743	Kcnb1	Mus musculus potassium voltage gated channel, Shab-related subfamily, member 1 (Kcnb1), mRNA [NM_008420]	CTCAAATGATTCAGTATTCTGTGGTATCTGGGGCTTTAGTCTGAGAAGCTGTCAGGAGGA
A_55_P1976682	2.0438	1.03126	2.0438	up	0.47171	-0.559547	4932431P20Rik	Mus musculus adult male testis cDNA, RIKEN full-length enriched library, clone:4932431P20 product:nonhistone chromosomal protein HMG-1 homolog [Bos primigenius taurus], full insert sequence. [AK016539]	AAACCTAATTCTCCCCAAAGGGTAGACCAAAAAGAAGTTCAAGGACCCCAATGCACCCAA
A_55_P2085905	2.04326	1.03088	2.04326	up	0.473864	-0.557012	Anpep	Mus musculus alanyl (membrane) aminopeptidase (Anpep), mRNA [NM_008486]	CACGAGATCCAGAACCAAAGAATCAACAGGGCACAAGATCTATATATATTTTTAAGAGAA
A_51_P266640	2.04291	1.03062	2.04291	up	0.408323	-0.622301	Nob1	Mus musculus NIN1/RPN12 binding protein 1 homolog (S. cerevisiae) (Nob1), mRNA [NM_026277]	TGCGCTGTCATGGCTGTTTCAAGACGACATCGGACATGAACCGAGTGTTCTGTGGACATT
A_55_P2049158	2.04075	1.0291	2.04075	up	0.495033	-0.534063		Q9QWY6_SPAEH (Q9QWY6) High mobility group protein, partial (60%) [TC1781719]	TAAAAACCTACATTCCCCCCAAATGGGGAGACCAAAAAGAAGTTCAAGGACCCCAATGCA
A_30_P01022002	2.03987	1.02848	2.03987	up	0.4593	-0.569177		lincRNA:chr1:72281533-72299401 forward strand	AAACTTGGGAACTAAGAGGAAACAGCTATGAGCAGAGCAGGATACCTCTCATGGTAAGGT
A_66_P121285	2.03985	1.02847	2.03985	up	0.443365	-0.585101	Tgif2	Mus musculus TGFB-induced factor homeobox 2 (Tgif2), mRNA [NM_173396]	CTTCCCACAGGATGGTTGTATAGGGACCAGCAGATTCTCTGCAGTGGTGCTGAGTTCAGA
A_30_P01017843	2.03959	1.02828	2.03959	up	0.589877	-0.438405		lincRNA:chr2:94082835-94101939 reverse strand	TTTGTCTCTGGCAGGCTCCCCTTGAATCATATCCAGATGGCTACCATTTACTTCCTTTTC
A_55_P2152369	2.03923	1.02802	2.03923	up	0.447486	-0.580536	Npffr1	Mus musculus neuropeptide FF receptor 1 (Npffr1), mRNA [NM_001177511]	TAAGAACCGGCACATGCGCACTGTCACCAACATGTTCATCCTCAACCTGGCCGTCAGCGA
A_55_P2097398	2.03724	1.02662	2.03724	up	0.330065	-0.696553			GAAGACCATTGTGTTTAAGTGGTAGTCTTGTTAATGCAGTTCTTACTCATAGCATGTCAT
A_55_P2169829	2.03644	1.02605	2.03644	up	0.373842	-0.652206	3632451O06Rik	Mus musculus RIKEN cDNA 3632451O06 gene (3632451O06Rik), mRNA [NM_026142]	GGCTGCAATTTAGAAACTCATAGGATACATGTTCAGTGGGAGATAGGTAGAATAAATATT
A_52_P219966	2.03539	1.0253	2.03539	up	0.510038	-0.515266	Spg21	Mus musculus spastic paraplegia 21 homolog (human) (Spg21), mRNA [NM_138584]	TTCTGGTTGATGCCAGCGTTTATGCTCAAGAAAATCGTTTTGGGGAACTTTTCCTCTGGC
A_55_P2187171	2.03509	1.02509	2.03509	up	0.653866	-0.371228	Sv2c	Mus musculus synaptic vesicle glycoprotein 2c (Sv2c), mRNA [NM_029210]	CTGTTTCTCATCCCTGGGAAACAAATCTGTGTTTCAAAAACCTAAGGAGTATCTATTTTT
A_55_P1995633	2.0317	1.02269	2.0317	up	0.485487	-0.537199			AAACTAGGAGAGATGTGGAACAACGCTACAGCAGATGACAGACAGCCTTTTGAGAAGAAG
A_30_P01026423	2.03095	1.02216	2.03095	up	0.474201	-0.547955		lincRNA:chr18:46646048-46659873 reverse strand	TAAAAATGTTCTGTCTTCATGGGGATTTGGGAGTATAGATACATTTCCACCGGGGCCTAG
A_66_P119735	2.0304	1.02176	2.0304	up	0.539944	-0.48182	BC049265	Mus musculus visual cortex cDNA, RIKEN full-length enriched library, clone:K430348G11 product:unclassifiable, full insert sequence. [AK158865]	TCTATCATTTTGATTTCTTTTTTGCGTATTAAATGAACCCCACTCCCCATTTAAAAAGGA
A_30_P01020852	2.02809	1.02012	2.02809	up	0.466939	-0.553183		lincRNA:chr9:41137539-41353289 reverse strand	CGGCTGTGCTGTGTTCTGCTGTTGGACAGTTTGACTAGTTGAATGTCTTTGCAGGTGTCA
A_55_P2057912	2.0277	1.01985	2.0277	up	0.451451	-0.568396			TGAAGAAACTAGGAGAGATGTGGAACAATCTGCAGCAGATAGCAAGCAGTCCTAGGAGAA
A_66_P105046	2.024	1.01721	2.024	up	0.503788	-0.513421	Il18	Mus musculus interleukin 18 (Il18), mRNA [NM_008360]	AGGATGAAAATGGGGATAAATCTGTAATGTTCACTCTCACTAACTTACATCAAAGTTAGG
A_51_P340170	2.02353	1.01688	2.02353	up	0.511916	-0.50496	Il20ra	Mus musculus interleukin 20 receptor, alpha (Il20ra), mRNA [NM_172786]	TGGGGACTTTATACAGAAGAGCTCACCATGATCCCAGTTTATTATTTTCTAACAGTTATT
A_66_P117815	2.0224	1.01607	2.0224	up	0.526006	-0.490062			CACAGAGGCAAAATGTCCTCATATGCATTCTTTGTGCAAACCTACTGGGAGGAGCACAAG
A_51_P473219	2.01888	1.01355	2.01888	up	0.545043	-0.468509	Siae	Mus musculus sialic acid acetylesterase (Siae), mRNA [NM_011734]	TACAGAACATGCTTATAGACCTACAGGTGATTTTGTAGTTTACCATTTGGTTAAAGACAG
A_55_P2057913	2.01709	1.01227	2.01709	up	0.551504	-0.46077			GTTCTGAGTACCACCCAAAAATCAAAGGCGAACATCCAGGCTTATCCATTGGTGATGTTG
A_55_P2003139	2.01657	1.01191	2.01657	up	0.487511	-0.524395	Phf8	Mus musculus PHD finger protein 8 (Phf8), transcript variant 1, mRNA [NM_177201]	GCTTTGAAATCTCGACCCAAGAAAAAGAAGAATTCAGATGATGCTCCATGGAGTCCTAAA
A_55_P1982744	2.01591	1.01143	2.01591	up	0.540227	-0.471207	Gm8556	PREDICTED: Mus musculus predicted gene 8556 (Gm8556), mRNA [XM_003084742]	CAAAATGTCCTCATATGCATTCTTTGTGCAAATCTGCCAGGAGGAGCACAAGAAGCAGCA
A_55_P1978596	2.01534	1.01103	2.01534	up	0.419679	-0.591347	Trit1	Mus musculus tRNA isopentenyltransferase 1 (Trit1), mRNA [NM_025873]	TTCCAAGTGGGAGGAGTCTGTTCTGGAACCTGCTCTCAATATAGTACAAAGTTTCATCCA
A_55_P1972192	2.01321	1.0095	2.01321	up	0.523112	-0.486386	Phka1	Mus musculus phosphorylase kinase alpha 1 (Phka1), transcript variant 1, mRNA [NM_008832]	TTCTATATCTGTCCACAATGCCTACTGTCTCTGTGGTGAAATATTAAAATATGTAAGCTC
A_52_P577388	2.01319	1.00949	2.01319	up	0.532784	-0.476702	Epdr1	Mus musculus ependymin related protein 1 (zebrafish) (Epdr1), mRNA [NM_134065]	TCGCTGTGTTTTATTTGCCATGTATCATCTTTTGTTATCAAGAGAAGTGTATGATGCTTG
A_55_P1993365	2.01153	1.00829	2.01153	up	0.405369	-0.602924			GCTAAAGAAAGGGGGAAATTCGAAGATATTTGTCAGCAAAGGCTGACAAGGCTCGTTATG
A_55_P2162698	2.0112	1.00806	2.0112	up	0.547592	-0.460467	Prpf40b	Mus musculus PRP40 pre-mRNA processing factor 40 homolog B (yeast) (Prpf40b), mRNA [NM_018786]	TGGCAGAAAGGGCAAGAAACACCATCGCAAGCGTTCACACTCACCCTCAGTGAGTCGGCA
A_30_P01026819	2.00972	1.007	2.00972	up	0.374619	-0.632377		lincRNA:chr2:22782700-22801900 reverse strand	AGCTGAATAATTTCCTCATCTCAGTCTTCTTTTCTGTTTCAACTGTCCAATTTCTAGCAG
A_30_P01022147	2.00943	1.00678	2.00943	up	0.442511	-0.564273		lincRNA:chr13:51256165-51256392 forward strand	GGAGGGTCCCATTGTGGATAAAATATTTAGTAGTTATGAGAAGGTTATCAACAAACAGTT
A_66_P106065	2.00861	1.0062	2.00861	up	0.501049	-0.505152	Ttc3	Mus musculus tetratricopeptide repeat domain 3 (Ttc3), mRNA [NM_009441]	TGAAGAAATTACAACATCTTGAGTTGATGGAAGACATTGTGGATTTGGCAAAGAAAGTTG
A_52_P185907	2.00807	1.00581	2.00807	up	0.463996	-0.541814	Crabp1	Mus musculus cellular retinoic acid binding protein I (Crabp1), transcript variant 1, mRNA [NM_013496]	GTTTACCCACGTGGGAGAATGAGAACAAGATTCACTGCACACAGACACTTCTTGAGGGGG
A_55_P2031949	2.0078	1.00561	2.0078	up	0.606038	-0.399575	Bend6	Mus musculus BEN domain containing 6 (Bend6), mRNA [NM_177235]	GCTGCTTGGTTAATAGTTCAGTTGTACAAAACAAATACTCACAATGAAGTGAATTGTGTG
A_51_P474498	2.00734	1.00529	2.00734	up	0.621531	-0.383757	Tac4	Mus musculus tachykinin 4 (Tac4), mRNA [NM_053093]	TCCTTTTACCTCTGCATGTGTCATGGCATATGTTACACAAAATAAAAAGACAGTTTGGAA
A_30_P01031428	2.00714	1.00514	2.00714	up	0.409985	-0.595159		lincRNA:chr17:56687541-56694631 reverse strand	AAGCTCAACAGGCACACTTCCTTCTTTGGAGGACCCACGGGGCTCCAGCTACGAACAGAA
A_52_P168575	2.00698	1.00502	2.00698	up	0.452119	-0.552905	Fam169b	Mus musculus family with sequence similarity 169, member B (Fam169b), mRNA [NM_001013811]	AACTCATAAGTATCTCTGTGATTTAGTAACATTATTGCTCAATAAAGACCTTCCACATGT
A_55_P2058864	2.00536	1.00386	2.00536	up	0.553665	-0.450199	Mvk	Mus musculus mevalonate kinase (Mvk), mRNA [NM_023556]	TTCTGAAGCCAGGCAGGGATTAGTTGTGGGGTCTTCTGAGATGGCAGGCTGACACAGGAG
A_52_P570266	2.0047	1.00339	2.0047	up	0.470286	-0.533101	Psmb10	Mus musculus proteasome (prosome, macropain) subunit, beta type 10 (Psmb10), mRNA [NM_013640]	GGAACTTCTTGAGGAAACTGTGCAGGCCATGGAGGTGGAATGAAGTGGCCTGAGATGTAG
A_52_P436590	2.00461	1.00332	2.00461	up	0.687094	-0.316226	Wbscr17	Mus musculus Williams-Beuren syndrome chromosome region 17 homolog (human) (Wbscr17), mRNA [NM_145218]	CCCTCTGGTTAGGGTGCACTTATAAATCAGAGTTAATATATGGATGTGTCTGCATGCACG
A_51_P235553	2.00437	1.00315	2.00437	up	0.419763	-0.583384		RIKEN cDNA A830031A19 gene [Source:MGI Symbol;Acc:MGI:2685508] [ENSMUST00000068360]	TATGACCATTCAATACCATGGCCGCATGTACTCTTTCTCAAACTAAAGCATTTCATAGTC
A_30_P01029571	2.00402	1.0029	2.00402	up	0.543777	-0.459121		lincRNA:chr17:8025086-8026227 reverse strand	TGGCTGTGCTGTTTACTGACTGAATAAATATACAAACCCTTTGTCTCTTCTACCTCTGCG
A_55_P2070254	2.00264	1.0019	2.00264	up	0.606303	-0.395597	Pqbp1	Mus musculus polyglutamine binding protein 1 (Pqbp1), transcript variant 1, mRNA [NM_019478]	CCACATGATCCTAACTTTGTCGTTACCAAATCCGCCAAGAAAGTCAGGAACAATAATGCA
A_55_P1997081	1.99929	0.99949	1.99929	up	0.569866	-0.429623	Faxc	Mus musculus failed axon connections homolog (Drosophila) (Faxc), mRNA [NM_175234]	GCATTAGTGTGATGCTTTAAACCTCTGGGAAGTGGTGCAACACGAACCTATTTTCTTCTT
A_52_P154026	1.99906	0.999324	1.99906	up	0.477785	-0.521539	Zcwpw1	Mus musculus zinc finger, CW type with PWWP domain 1 (Zcwpw1), mRNA [NM_001005426]	ACGTGACATTTTTTGGAGAAACGGTTTCTCGTGCATGGATCCCAGTCCGCATGTTAAAGA
A_52_P236777	1.99868	0.999047	1.99868	up	0.555637	-0.44341	Setd3	SET domain containing 3 [Source:MGI Symbol;Acc:MGI:1289184] [ENSMUST00000147466]	CTGACCCTTGTGTTTTCTTATCCCTCTATAGGAACTAGATCACTATTTCCCAAACTGAGT
A_55_P2301058	1.99715	0.997941	1.99715	up	0.459564	-0.538378	C78653	PREDICTED: Mus musculus expressed sequence C78653 (C78653), misc_RNA [XR_105388]	TCTCTTCACTACATGTTTAGGGTTGAAAATGTGGTCGCTCAGCTTCCTAAGCCACTTACC
A_55_P2051094	1.99682	0.997707	1.99682	up	0.467884	-0.529824	Rorc	Mus musculus RAR-related orphan receptor gamma (Rorc), mRNA [NM_011281]	TGTGGGGTAGATGGGATAGAGATAGGATGACCAAGTCAAATAAAAAACAGACTGACAATC
A_51_P234044	1.99532	0.996617	1.99532	up	0.450427	-0.54619	1190005I06Rik	Mus musculus RIKEN cDNA 1190005I06 gene (1190005I06Rik), mRNA [NM_197988]	CAGGGCCTCTGTTTTTTACAAGTTGTTTTACAGGTATGGGACCTACATCCTGAGCGAGAT
A_55_P2064969	1.99446	0.995998	1.99446	up	0.41566	-0.580338			GTTGTTCCTGAGGGTACCAATATGAATGTGCACATAAGTACACATAGATATATGCAATAA
A_55_P2187829	1.9935	0.995306	1.9935	up	0.37732	-0.617986	5430402O13Rik	Mus musculus 13 days embryo head cDNA, RIKEN full-length enriched library, clone:3110047M22 product:unclassifiable, full insert sequence. [AK014187]	AATATCGTTTCTTTGTGGAACAGAAGATACCATTTTTCGTTTATAAACGAGTTGGCTGTG
A_30_P01025095	1.99306	0.994986	1.99306	up	0.398986	-0.596001		lincRNA:chr5:79845827-79846360 reverse strand	GTGTGTAGCCTTGACTTGATTTTATTTGGGTAGTGTAGTGCATTGATTGACATTTGAAAA
A_30_P01020348	1.99272	0.994741	1.99272	up	0.424638	-0.570103		lincRNA:chr5:33186508-33196882 reverse strand	CAAAAATAATGATTTTGATGTTTTTGATATAAGTCACTGCTGTGCTCTCACTATTGTATG
A_30_P01025535	1.99267	0.994704	1.99267	up	0.673137	-0.321567		lincRNA:chr11:53596919-53672731 reverse strand	CCCTGGTCACTTCCGGGTGCTGTCCTGCAGATGCCTTTAATAAATGTTTTTATTTCCTCA
A_30_P01025339	1.99219	0.994355	1.99219	up	0.447196	-0.547159		lincRNA:chr5:22890322-22939119 reverse strand	AACTCTGATACAGCAGTACTCGGATACACTGAACTCTGATACAGCAGTACTCGGATACAC
A_30_P01021266	1.99168	0.993985	1.99168	up	0.487493	-0.506492		lincRNA:chr2:130697320-130729670 reverse strand	TCATTTGACACCACTCCAGTCTCAGCAGGAGGCATGGGGCCCTGAAATGTCTCCAGGAGA
A_52_P215469	1.99046	0.993098	1.99046	up	0.50956	-0.483538	Plekha1	Mus musculus pleckstrin homology domain containing, family A (phosphoinositide binding specific) member 1 (Plekha1), mRNA [NM_133942]	GAACTTCAAGGTCCAGACTGTCTCTCCAAGAGAGCCAGCTTCCAAAGTGACTGAACAGGC
A_30_P01018115	1.99036	0.993029	1.99036	up	0.414408	-0.578621		lincRNA:chr18:36449530-36456800 reverse strand	GTCTTCCCAGACCTATCATACAATGTTAATAGTATTCAGCATTTTAGAACAGGTAGCTAA
A_30_P01028662	1.98879	0.991892	1.98879	up	0.429526	-0.562365		lincRNA:chr4:126710640-126721240 forward strand	TTTTTCATTTTGTTTGTGTGTCTGTGTACTGTAGTTATGTCATCTGCCACATGTGGGTGC
A_66_P100365	1.9881	0.99139	1.9881	up	0.548818	-0.442572		Q8CFA8_MOUSE (Q8CFA8) Guanylate binding protein 5a, partial (15%) [TC1620565]	AGCTGCTTATGCTGTTCATTAGGTGGCAAAAAATCCCTCGTTAAGGAGGTCTGTGCAGGA
A_51_P501364	1.9874	0.990884	1.9874	up	0.348522	-0.642362	Tbx21	Mus musculus T-box 21 (Tbx21), mRNA [NM_019507]	GAGGGGGGAGGCTATTTATTGTAGAGAGTGGTGTCTGGATGTATTTCTTCTGTTTTGCAT
A_55_P2041678	1.98604	0.989892	1.98604	up	0.528207	-0.461685	Ttc38	Mus musculus tetratricopeptide repeat domain 38 (Ttc38), mRNA [NM_001033337]	TTATGCAGTAGAAACCGCCAGGTCCTTAGCCTACAGCTCAACACTGACCTCCTGGCGTGA
A_52_P433643	1.98594	0.989823	1.98594	up	0.521083	-0.46874	Igsf11	Mus musculus immunoglobulin superfamily, member 11 (Igsf11), mRNA [NM_170599]	TTCCAATACCTACAACAGTCGATACTGGAACAACAATCCAAAACCCCATAGAAACACAGA
A_55_P2078381	1.98354	0.988075	1.98354	up	0.363156	-0.624919	Gm3264	Mus musculus predicted gene 3264 (Gm3264), mRNA [NM_001242945]	TCAACTCCACGAAAACGTAAGGATATTACTGAATGAGAACAGAAGGCTGCTGGTGGAGCA
A_55_P2160371	1.98302	0.987699	1.98302	up	0.556756	-0.430943	Slc35e2	Mus musculus solute carrier family 35, member E2 (Slc35e2), mRNA [NM_177186]	TGTTTCTGCTACCATTTTGTGATTGCCCATTCTGGGAAGTTGGCAGCAAATCTCTAATTC
A_66_P124677	1.9807	0.986013	1.9807	up	0.330593	-0.655421	Ipcef1	Mus musculus interaction protein for cytohesin exchange factors 1 (Ipcef1), transcript variant 2, mRNA [NM_001170801]	GACATGCATCTGGGAGGAGTTCTGGTGGAGGAGGTGGAATATGATTCAAAGACTTTGAAC
A_51_P430423	1.97994	0.985457	1.97994	up	0.400796	-0.584661	Ada	Mus musculus adenosine deaminase (Ada), transcript variant 2, mRNA [NM_007398]	CCCAGGGGACTTGACAATCATGCACATGAATTGAAAACCTTCCTTCTAAAGCTAAAATTA
A_30_P01021779	1.97927	0.98497	1.97927	up	0.391919	-0.593051		lincRNA:chr8:110197171-110206546 reverse strand	CCTACCAAAAGTTGTCCTCTGACCACAACATACACAAACAAATAAATAGACAAGCATAAA
A_55_P2096081	1.979	0.984773	1.979	up	0.54437	-0.440403	Myo5b	Mus musculus myosin VB (Myo5b), mRNA [NM_201600]	GAGTGGAAGTGCCTAGCTTTGATCTTTGTATATATCTTGAGAATGTTCAAACTGAGATAA
A_55_P2020286	1.97893	0.984718	1.97893	up	0.463332	-0.521386	Tmem179	Mus musculus transmembrane protein 179 (Tmem179), mRNA [NM_178915]	ATGCCTCCGTGTGTCTGATCCTCAAGTCAAAATAAAATAAAGACGAAACATCTGAGATGC
A_55_P2130970	1.97731	0.98354	1.97731	up	0.510695	-0.472845	Parp10	Mus musculus poly (ADP-ribose) polymerase family, member 10 (Parp10), transcript variant 2, mRNA [NM_001163576]	CTTGGTTGGACCGCGCCCTAGAGGGGTTCTCTGTCTTTGAATAAACCTGTACTTGAAACC
A_66_P105298	1.97594	0.982542	1.97594	up	0.557804	-0.424738	Gm5091	Mus musculus predicted gene 5091 (Gm5091), long non-coding RNA [NR_046164]	GGTGCCAACTTTTGTGTCGTGCTATCAGAATGGAATGTTTTAATTGAGATATTTAGCTAA
A_55_P2100770	1.97517	0.98198	1.97517	up	0.572047	-0.409933	Usp48	Mus musculus ubiquitin specific peptidase 48 (Usp48), mRNA [NM_130879]	AGAATCAGCTGAATGAAGATTACAAAGCTGTCAACAATTTGCTGAAATCGACAATGAAGG
A_51_P104710	1.97491	0.981784	1.97491	up	0.488281	-0.493503	Sspo	Mus musculus SCO-spondin (Sspo), mRNA [NM_173428]	TGTGCTCAGGGTGAAGTGATCATGCAGGAGCCAGGGAGCTGTTGCCCCATTTGTCAGCAA
A_51_P232901	1.97458	0.981543	1.97458	up	0.352758	-0.628785	Cnp	Mus musculus 2',3'-cyclic nucleotide 3' phosphodiesterase (Cnp), transcript variant 2, mRNA [NM_009923]	TTTGGTCATTCCTAAGTTCCTATCTCCTTCACACTGTACCTAGGGTGATGGTTTCGGTCA
A_30_P01030888	1.97444	0.981444	1.97444	up	0.621408	-0.360036		lincRNA:chr11:53592946-53637922 reverse strand	ATGCCACAATGTGCTTACATCAGAACTTCTAAAAGTGTAATGCCCTGGTCACTTCCGGGT
A_55_P1970090	1.97431	0.981347	1.97431	up	0.480419	-0.500928	Grin2c	Mus musculus glutamate receptor, ionotropic, NMDA2C (epsilon 3) (Grin2c), mRNA [NM_010350]	ATTGGTTGGAATTTCTTTTCATAGGAACATTGGGACATTAAAGCAACGTTTTACAACCCA
A_51_P137029	1.97155	0.979329	1.97155	up	0.559284	-0.420044	Plce1	Mus musculus phospholipase C, epsilon 1 (Plce1), mRNA [NM_019588]	TCACACCTGATGGATGTGAGGTTCGTGGAGAGGACAAGCAAAAAGCAAAGGCACAGGTCT
A_51_P163354	1.9711	0.979002	1.9711	up	0.479185	-0.499818	Ogdhl	Mus musculus oxoglutarate dehydrogenase-like (Ogdhl), mRNA [NM_001081130]	TCGGATGCCTACCCAGTGTTCACTGAGGACTTTGAGGTGAGCCAGCTCTACGACTGCAAC
A_55_P1956593	1.97095	0.978892	1.97095	up	0.495699	-0.483194	Plekha4	Mus musculus pleckstrin homology domain containing, family A (phosphoinositide binding specific) member 4 (Plekha4), mRNA [NM_148927]	GCTATGGTCAAAGATTGATTTTCCCAACACTGTCCAAAATTGGATGAAAACTTTGAACTA
A_30_P01021656	1.96969	0.977969	1.96969	up	0.406449	-0.57152		lincRNA:chrX:20378510-20379091 forward strand	CATTTTGAAACGTGACAGCATGGCTGGAAACTTCTGAGAGTGTACAGAAAATAAATTTAC
A_51_P134030	1.96937	0.977733	1.96937	up	0.501135	-0.476598	Oas1e	Mus musculus 2'-5' oligoadenylate synthetase 1E (Oas1e), mRNA [NM_145210]	CAATAGTGGCTGATCGTCATCATCAAATCACAGCAAGCCATGGGGGAGGGTGCACTCTGA
A_55_P1955123	1.96725	0.976179	1.96725	up	0.535684	-0.440495	Gm5475	Mus musculus predicted gene 5475 (Gm5475), long non-coding RNA [NR_040351]	AAATTAGGTTTTACACCAGAAATAATCTTCCCTAGATGCTGCTAGCATTAGAAGCTATTC
A_55_P2083396	1.96448	0.974145	1.96448	up	0.438258	-0.535888	Radil	Mus musculus Ras association and DIL domains (Radil), mRNA [NM_178702]	GTTGCCAAGTCTGACATGGAAACGGCCAAGAAAATCCGCTTCCGCAATCCCCCTTCCTAA
A_52_P97670	1.96428	0.973997	1.96428	up	0.506162	-0.467835	Atad2b	Mus musculus ATPase family, AAA domain containing 2B (Atad2b), mRNA [NM_001099628]	GTAGAGAGGCTTCGAATGTGGACAGATACAGAATTTGAAAATATGGATATGTATTCAAGG
A_51_P165027	1.96401	0.973803	1.96401	up	0.703567	-0.270235	Pygo1	Mus musculus pygopus 1 (Pygo1), mRNA [NM_028116]	TACTAACAATGCTTCATTTTATTGTTTTTTGTTGGTTGTCTTGAAATGAGATTAATGGGG
A_55_P2062688	1.96395	0.973759	1.96395	up	0.365031	-0.608727	Msi1	Mus musculus musashi RNA-binding protein 1 (Msi1), mRNA [NM_008629]	GAGCGAGGACATCGTAGAGAAAGTGTGTGAGATCCACTTCCATGAAATCAACAACAAAAT
A_51_P357433	1.9629	0.972984	1.9629	up	0.397692	-0.575291	Ap1g2	Mus musculus adaptor protein complex AP-1, gamma 2 subunit (Ap1g2), mRNA [NM_007455]	ACGGAAATAACAGACCCACGTAAATGGCGAAGTAAACTTTATTTAAAGGCAAACTGAGCG
A_52_P406482	1.96178	0.972164	1.96178	up	0.43081	-0.541355	Mbtps1	Mus musculus membrane-bound transcription factor peptidase, site 1 (Mbtps1), transcript variant 1, mRNA [NM_019709]	ACTGAGGTTTTCTTTATGTTGGACAAGTCTGTAGGATGGCTGATCAGTAAGGCTGCAGCT
A_30_P01028491	1.96113	0.971688	1.96113	up	0.431435	-0.540253		lincRNA:chr12:110003268-110030953 forward strand	TCATAAAAGAATAACGGACACACTTCCAACGGTGAACCCTAGGCTGCGCGCGCCGCTTCC
A_55_P2000595	1.95956	0.970527	1.95956	up	0.387222	-0.583305			TTGAGTAGGAAGTTAACTTCGGATGCATACAAACTCAAGAAACAGGCTTAGCTTTAAAGG
A_30_P01024833	1.95935	0.970377	1.95935	up	0.576067	-0.39431		lincRNA:chr8:110197171-110206546 reverse strand	CTGGATGTAGTGATAGATTTACAGAGTTCCAAACTAGAATACAGAGCAAAACTAAGGAAA
A_30_P01025987	1.95856	0.969793	1.95856	up	0.5214	-0.448393		lincRNA:chr6:82608223-82669023 reverse strand	CTGGGACACAGTGGAGTTGGTGGGTTCTCAAATTAGAAGTGCAGGAGCCTCTCTACAGGA
A_55_P2146483	1.95719	0.968783	1.95719	up	0.415918	-0.552865	Zmynd8	Mus musculus zinc finger, MYND-type containing 8 (Zmynd8), transcript variant 4, mRNA [NM_001252587]	TCCTCCAATGGCCATTCGCCCCAAGACTCATCCACGAGCCCCATTAAAAAGAAAAAGAAA
A_55_P2113768	1.95701	0.968652	1.95701	up	0.406406	-0.562245			CAAGAAGGCTATTACTGCCTACAGAGCTAAAGAAAAACCTGATGCAGTGAAAAAGGGGGG
A_55_P2263337	1.9563	0.968127	1.9563	up	0.326031	-0.642096	4930459I23Rik	Mus musculus adult male testis cDNA, RIKEN full-length enriched library, clone:4930459I23 product:unclassifiable, full insert sequence. [AK015488]	CGCACTTTTCTGTAAGTGCATTGAGAAAGTCTCATCTGCAGCTAAAGATTTAAAAATCTT
A_55_P2163363	1.95592	0.967851	1.95592	up	0.476624	-0.491227	Clec2f	Mus musculus C-type lectin domain family 2, member f (Clec2f), mRNA [NM_001277202]	GACTACATACCTAGGAAGTGGATTTGTAGCCGGTCCAGCAACTATATGTTACAGTGCTAG
A_30_P01025748	1.95578	0.967744	1.95578	up	0.455031	-0.512712		lincRNA:chr13:49488457-49493732 forward strand	AGTTTAAAATGACCCTAGAACAAACCGTGCCCATTGGGTTCCAAGAGCCTATTACTGCAG
A_52_P290511	1.95498	0.967152	1.95498	up	0.464531	-0.502621	Tstd2	Mus musculus thiosulfate sulfurtransferase (rhodanese)-like domain containing 2 (Tstd2), mRNA [NM_173033]	ATTTTGCAGTTTCCAGTGATGCAGAATGCAGCTGCAGTTGTGTTTCAAGGAGAAGCTGAG
A_51_P189269	1.95494	0.967123	1.95494	up	0.46438	-0.502743	Mbnl2	Mus musculus muscleblind-like 2 (Mbnl2), transcript variant 1, mRNA [NM_175341]	AATTTGTGGAAAGGTATTGTATCTAACTTGTATCACCTTGATAGTTCTCATCTTTATGTA
A_55_P2075274	1.95451	0.96681	1.95451	up	0.48492	-0.48189	Rab11fip4	Mus musculus RAB11 family interacting protein 4 (class II) (Rab11fip4), mRNA [NM_175543]	CAGCTTGTGATTGGTTGGCTTCCTTACCCCAGCTCCTATAAAGGTGTATGGTTCAAGTTT
A_55_P1973854	1.95402	0.966448	1.95402	up	0.437363	-0.529084	Sema6b	Mus musculus sema domain, transmembrane domain (TM), and cytoplasmic domain, (semaphorin) 6B (Sema6b), transcript variant 1, mRNA [NM_013662]	TGAAAAGAAGCCCAGGGGATGGGGCCTTCAAGGTGCCGGTTTGGAGTTCAAATCCTGCTC
A_55_P2097048	1.95374	0.966239	1.95374	up	0.515621	-0.450619			CAGTGTTCCTGATTTGGTGAGACAGAATAGACTCTTATCATGACCTATAATTATACCTAT
A_30_P01026855	1.95324	0.96587	1.95324	up	0.459856	-0.506014		lincRNA:chr4:11102287-11118421 reverse strand	GCAGGGTGGGGCCTGGAGCTCTATGCTACCATACCAAGTCAGCCTATGTTGTGATTTCAA
A_55_P2167160	1.95304	0.965723	1.95304	up	0.471962	-0.493761	Hdhd2	Mus musculus haloacid dehalogenase-like hydrolase domain containing 2 (Hdhd2), transcript variant 3, mRNA [NM_001039202]	TAAAAGCTGTTTTGGTGGATCTCAATGGCACACTTCACATTGAAGATGCAGCTGTGCCAG
A_55_P2169135	1.95259	0.965391	1.95259	up	0.52412	-0.441271			CTTCTTGTTCTGTTCTGAATACCGCCCCAAAATTGAAGACGAGCATCCTGGCTTATCCAT
A_52_P359819	1.95053	0.963868	1.95053	up	0.469165	-0.494703	Ntf5	Mus musculus neurotrophin 5 (Ntf5), mRNA [NM_198190]	CCCTGGCTCATCAAAACGGACGAGGAAAGAACGCATGAAAAGGGGATGCATGATGCATGC
A_30_P01027988	1.95042	0.963788	1.95042	up	0.556288	-0.4075		lincRNA:chr17:15368546-15377747 reverse strand	GTGCCAACTTTTGTGTCGTGCTATCAGAATGGAATGTTTTAATTGAGATATTTAGCTAAG
A_51_P109050	1.94969	0.963241	1.94969	up	0.412641	-0.550601	Paqr4	Mus musculus progestin and adipoQ receptor family member IV (Paqr4), mRNA [NM_023824]	GCCTACCAGAGACTTGTCTGCTCAGGAAATCTCTATACAGTGGGTGGCTCCAGCCTGCTG
A_55_P1972590	1.94808	0.962053	1.94808	up	0.432468	-0.529585	Tgif2	Mus musculus TGFB-induced factor homeobox 2 (Tgif2), mRNA [NM_173396]	GAAGCAGCAAGAGCCAGCGCCACCTTTGCTACACACTCCGCTGCCTTTCGTCTCAGAAAA
A_55_P2112504	1.94591	0.960444	1.94591	up	0.622445	-0.337999	Kcnv2	Mus musculus potassium channel, subfamily V, member 2 (Kcnv2), mRNA [NM_183179]	CTTGTTCCCACATTGTTAACATGGAAATAATAATGGTGTTTTCCTCACAATTTTGATGGC
A_55_P2053281	1.94529	0.959987	1.94529	up	0.646059	-0.313928		RIKEN cDNA G430049J08 gene [Source:MGI Symbol;Acc:MGI:3645649] [ENSMUST00000179907]	CTTGCCAGAAACTGTTAGAAAATTTTGGATTTTAATCTTGGTTTGACAAGCTACCTCTTC
A_55_P2030183	1.94293	0.958231	1.94293	up	0.473283	-0.484948		Q5T7C3_HUMAN (Q5T7C3) High-mobility group box 1, partial (83%) [TC1605758]	CAAAAAGAAGTTCAAGGACCCCAATGCACCCAAAAGGCCTCCTTCTTCTTGTTCTGTTCT
A_51_P353895	1.94124	0.956976	1.94124	up	0.504763	-0.452213	Sult1c2	Mus musculus sulfotransferase family, cytosolic, 1C, member 2 (Sult1c2), mRNA [NM_026935]	CCTGAAAGCAAACTGTAAAGGCCAAAGATTGTGTCTCTGACTCTGTGATTACTAACATCA
A_55_P2244112	1.94023	0.956228	1.94023	up	0.620663	-0.335566	Amotl1	Mus musculus angiomotin-like 1 (Amotl1), mRNA [NM_001081395]	AAATTGTATGTCTTAGGGAGGCTCCATGCTTCCCCATTCTTGGCTTATAAACAGATGAAG
A_30_P01021289	1.93887	0.955219	1.93887	up	0.372598	-0.582621		lincRNA:chr9:100977450-100989325 reverse strand	ACTTTACCACTTCAACAAACCTACTGATCCTCCTCAAAAACAAAGGGGGAGGCATGTCAG
A_30_P01032857	1.93802	0.954583	1.93802	up	0.469909	-0.484674		lincRNA:chr10:84005221-84022896 reverse strand	ATGTCAACTACGTACCCAGTGATAAGCATCAAGATAGCTTAGCAAACAGCGTGCACCAGA
A_55_P2060793	1.93735	0.954085	1.93735	up	0.517062	-0.437023			CTTCTTGTTCTGTTCTGTGTACCGCCCCAAAATCAAAGTCAAGCATCCTAGCTTATCTAT
A_51_P318577	1.93609	0.953142	1.93609	up	0.432333	-0.52081	Sult6b1	Mus musculus sulfotransferase family, cytosolic, 6B, member 1 (Sult6b1), mRNA [NM_001163625]	TGTGGATCTAGGAATGGTGGTAAGAGCTGACATATTTGAGCTCAAATTAAAGTTTGTCTT
A_55_P1975447	1.93554	0.952733	1.93554	up	0.431884	-0.520848			CTAAATATGAAAGGTTCGTTAGGTCTATGGGTCTATGTTTCAAAAAAGCCCATGTCACAC
A_55_P2182939	1.93264	0.950572	1.93264	up	0.513148	-0.437424			TGTAAATCGGCCTTCTTCTTGTTCTGTTCTGAGTACCGCCCCAAAATCAAAGGTGAGCAT
A_55_P1957543	1.9289	0.947775	1.9289	up	0.451304	-0.496471	Sohlh1	Mus musculus spermatogenesis and oogenesis specific basic helix-loop-helix 1 (Sohlh1), mRNA [NM_001001714]	AGGGAGCCTGGCAGGGCTGTGAGTGGAGTTTGTATTAAAGAGGAAAGTGGTTTTTCTGGC
A_55_P2123673	1.92807	0.947157	1.92807	up	0.376846	-0.570311	Trnp1	Mus musculus TMF1-regulated nuclear protein 1 (Trnp1), mRNA [NM_001081156]	GTATAGCGACTCAGTTCCCAACTATATACACGCAAGAAGAATAAATCGAAATAACGAGAG
A_55_P2112549	1.92703	0.946376	1.92703	up	0.440103	-0.506273			ATCGGTGATGTTGCAAAGAAACTAGGAGAGATGTGGAACAACACTGCATCGGATGACAAG
A_30_P01028529	1.9267	0.946131	1.9267	up	0.464415	-0.481716		lincRNA:chr7:6302922-6306477 forward strand	ATAACATCCTCCAAGCAACACACTTATGAGGAGGACTCGCCACAGATAACAGAAAGCCTT
A_55_P2070686	1.9264	0.94591	1.9264	up	0.452538	-0.493372	Wdfy1	Mus musculus WD repeat and FYVE domain containing 1 (Wdfy1), transcript variant 2, mRNA [NM_027057]	ACCCCTCCTCCCATTGTTAGCTGCTTTGAAGACAGAATGACTCCTGTGGATTTATCCTAA
A_55_P2003541	1.92615	0.945719	1.92615	up	0.495087	-0.450632	Nrcam	Mus musculus neuron-glia-CAM-related cell adhesion molecule (Nrcam), transcript variant 1, mRNA [NM_176930]	GCATACGTTTTTGTTCAGAGTGGGGTTTTTCTCAATTTCCTTGGAACTGATTAAAAAGAA
A_55_P2184284	1.92521	0.945012	1.92521	up	0.479319	-0.465693	E230019M04Rik	Mus musculus RIKEN cDNA E230019M04 gene (E230019M04Rik), mRNA [NM_177921]	GGACTATAACGTTTTGCTGTGTCCTGTGGGACTCATGTTTACTTGAAAAAGTAATATTTA
A_55_P2134979	1.92499	0.944851	1.92499	up	0.5011	-0.443751	Gm6115	PREDICTED: Mus musculus predicted gene 6115 (Gm6115), mRNA [XM_003945940]	CGAGCATCCTGGCTTATCCGTTGGTGATGCTGCAAAGAAACGAGGAGAGATGTAGAACAA
A_51_P518600	1.92437	0.944385	1.92437	up	0.538527	-0.405857	Atp6v1c2	Mus musculus ATPase, H+ transporting, lysosomal V1 subunit C2 (Atp6v1c2), transcript variant 2, mRNA [NM_133699]	ACAACCGAGTCCTGCAGGATTCTGACTCAGAAGATACTCACAGACGTTAGTTAGAGTGTA
A_30_P01017477	1.92427	0.944313	1.92427	up	0.518787	-0.425526		lincRNA:chr10:6081900-6105500 forward strand	CTTGCCACACCATGCTCGTGGTCCCTTCAGAATAAATAAATAAAAGTGCACTTAAAGACA
A_52_P16877	1.92272	0.943146	1.92272	up	0.492655	-0.450492	Tmcc3	Mus musculus transmembrane and coiled coil domains 3 (Tmcc3), transcript variant 1, mRNA [NM_172051]	CCTAAGAGGGATGTGAACTTTTAGGTCTAATCAAATGGTGGCAAGAGTAGTGGGAGCTCT
A_55_P2024639	1.92205	0.942643	1.92205	up	0.440531	-0.502112	Eral1	Mus musculus Era (G-protein)-like 1 (E. coli) (Eral1), mRNA [NM_022313]	CTACTTCCAGGAGATCTTCATGTTATCAGCACTAAACAACAAGGATGTGAACACATTGAA
A_55_P2034979	1.92178	0.942441	1.92178	up	0.589032	-0.353409	Vav2	Mus musculus vav 2 oncogene (Vav2), mRNA [NM_009500]	TTTTCTGCTGCTCTCTAGAGTATGTGTCAGGTCTTGGGAGGCAGGCAGGACCAGAGCCGA
A_55_P2173331	1.92024	0.941288	1.92024	up	0.507551	-0.433737	Gm20939	Mus musculus predicted gene, 20939 (Gm20939), mRNA [NM_001024731]	ACTTGGCCCATGGAAAGTGGTAGTATTCACAAGTATGGCCTTTCAGGAATAGATGTGGCA
A_55_P2413458	1.91942	0.94067	1.91942	up	0.568597	-0.372072	Tfcp2l1	Mus musculus transcription factor CP2-like 1 (Tfcp2l1), mRNA [NM_023755]	GTCTAAACTGGAGAGCCAAAGATGGCACACTGTAAAAAGAGCAGATGGCATGGAATGTTC
A_55_P1960916	1.91733	0.939095	1.91733	up	0.438769	-0.500326	Egln3	Mus musculus EGL nine homolog 3 (C. elegans) (Egln3), mRNA [NM_028133]	TGTATGCGTCCTGATTTGAAGGGAGGAGGTTCGCAAAGAAATAAAGTTGGTGACAGATGC
A_30_P01031396	1.91605	0.938136	1.91605	up	0.399353	-0.538783		lincRNA:chr8:34646787-34680312 forward strand	CAAGACCAGTAGATAAACCTAGGCAATGTCTTCCATATGCAATAGTAACAGTGAAATGTA
A_30_P01027147	1.91536	0.937612	1.91536	up	0.432096	-0.505516		lincRNA:chr1:135956616-135957485 reverse strand	AGTGCTGTTTCTGAGATCCGAGTCTCGAGTCAGGCCACCACTGAGGTAGATCCTGTCACC
A_55_P1976814	1.91345	0.936177	1.91345	up	0.584509	-0.351667		Q3GUJ6_9ACTO (Q3GUJ6) Sulfate transporter/antisigma-factor antagonist STAS, partial (5%) [TC1679329]	ATTTTGACGTTAGCCTGTTGGTAGCATAGTCACTCCGAAGTACATCCACCACACATGGAT
A_55_P1976539	1.91221	0.93524	1.91221	up	0.444492	-0.490748	Nup62cl	Mus musculus nucleoporin 62 C-terminal like (Nup62cl), mRNA [NM_001081668]	CTTGGCTGAATAACACTGGCTTGATCAATGTGGCTTCTATGCCTTCTACCATGACTGTGA
A_66_P125496	1.91121	0.934488	1.91121	up	0.455101	-0.479387			AATTGTCAATGCCAACTCCCGTCAACAGATCAAGAAGCTGATCAAAGATGGGTTGATCAT
A_55_P2055523	1.91104	0.934357	1.91104	up	0.407191	-0.527166			AAATCAAAGGCGAGCATCCTGGCTTCTCCTTTGGTGGTATTGCAAAGAAACTAGGAGAGA
A_55_P2181655	1.91033	0.933825	1.91033	up	0.576182	-0.357643	Tns3	Mus musculus tensin 3 (Tns3), mRNA [NM_001083587]	GCCAGTGCCATTGTCAACTTTGTGTCAAAGGTCATGATTGGCTCCCCTAAGAAGATCTGA
A_55_P2012101	1.9098	0.933424	1.9098	up	0.470011	-0.463413	Bmp8b	Mus musculus bone morphogenetic protein 8b (Bmp8b), mRNA [NM_007559]	TGACTTCCCTCAGTGATAAACTATGATGTACAAGTCAAGTAAGTAAAGCCCTTCCTCACG
A_52_P646979	1.9085	0.932443	1.9085	up	0.31358	-0.618863	D16Ertd472e	Mus musculus DNA segment, Chr 16, ERATO Doi 472, expressed (D16Ertd472e), transcript variant 2, mRNA [NM_025967]	GGGACTATCCAGACCCAGAATCCACATTACAGCCGTGAAGAATTGAATTCGATGACTCTT
A_52_P68087	1.90825	0.932248	1.90825	up	0.527559	-0.404689	Enpp6	Mus musculus ectonucleotide pyrophosphatase/phosphodiesterase 6 (Enpp6), mRNA [NM_177304]	GAGAAAGAATCAATACCCAACAGGTTCTATTACAAGAAAGGAAAATTTGTCTCTCCTTTG
A_55_P2006153	1.90806	0.932103	1.90806	up	0.573728	-0.358376	Gm11711	Mus musculus predicted gene 11711 (Gm11711), mRNA [NM_001101657]	ATCTGATGCCCTGGACGGAGAGAAACACTTCCCAGGAGATGAAAAATAATCTTTCTCCCT
A_51_P117739	1.90788	0.931971	1.90788	up	0.477127	-0.454844	Figf	Mus musculus c-fos induced growth factor (Figf), mRNA [NM_010216]	GGCTGGCAAAGTCCAAGGGCAATGCTCATGAGTTATTGTGCTTCTTTCTTATGCGGAATT
A_55_P2013357	1.90773	0.931859	1.90773	up	0.513253	-0.418606	Renbp	Mus musculus renin binding protein (Renbp), transcript variant 1, mRNA [NM_023132]	TTTGGCTACCTGAACCAAGAGGGAAAGGTGGCCCTCACCATCAAGGGAGGTCCTTTTAAA
A_52_P471502	1.90718	0.931444	1.90718	up	0.537037	-0.394407	Dcaf13	Mus musculus DDB1 and CUL4 associated factor 13 (Dcaf13), mRNA [NM_198606]	TATAACCAGAAGTTAAAGGAAAAATTTCAATACCATCCACATGTAAAACGGATTGCTCGC
A_52_P683211	1.9057	0.930319	1.9057	up	0.455209	-0.47511			TCTGAGAAGGAAGGAGATTACATTCTCCCTGAGAAGCTGAAGCTCCTGGCTCTGCAGTGG
A_30_P01031358	1.90332	0.928518	1.90332	up	0.438309	-0.490208		lincRNA:chr9:40033002-40033539 reverse strand	TATTACAAAGAGTGCCTGTAGCCATCGATTGATAATCACATAGACTCCTGGAGATTTTTT
A_30_P01018084	1.90299	0.928264	1.90299	up	0.538746	-0.389518		lincRNA:chr16:3111550-3130500 reverse strand	GAACCCAGTGAAGGGAGAAACCAAAGCGACCTGAAACAATAGGTCTCATGACCGCCAGAT
A_52_P64687	1.90232	0.927759	1.90232	up	0.566145	-0.361614	Camk2n1	Mus musculus calcium/calmodulin-dependent protein kinase II inhibitor 1 (Camk2n1), mRNA [NM_025451]	ATCTTTGAATGAACCCCATTTTAAAGCAGAAAGTAACTTTTCTACGGACTGATGCTTTGG
A_51_P302167	1.90096	0.926724	1.90096	up	0.491352	-0.435372	Cobl	Mus musculus cordon-bleu WH2 repeat (Cobl), transcript variant 1, mRNA [NM_172496]	CAAGGAGCTGTATGCGTGGGACAACAGAAGAGAAATGTTTAGAAAATCATCACTTGGCAA
A_30_P01017925	1.89989	0.925917	1.89989	up	0.520753	-0.405164		lincRNA:chr10:72726649-72799726 reverse strand	CAAACCAAAGCCAACACCTCTGAATCTATGCTGCAGAAAGACTTACAAGTGCAAAGAAAG
A_52_P39314	1.89947	0.9256	1.89947	up	0.425441	-0.500159	Speer7-ps1	Mus musculus spermatogenesis associated glutamate (E)-rich protein 7, pseudogene 1 (Speer7-ps1), non-coding RNA [NR_001585]	AATCTCAGTGAGTTTGTTGTCACTACAACACTGGTGACATCACAGAGGTTGCTAATAACT
A_55_P2083609	1.89945	0.925582	1.89945	up	0.555648	-0.369934	Dkk3	Mus musculus dickkopf homolog 3 (Xenopus laevis) (Dkk3), mRNA [NM_015814]	GCCTGTAAATCGCATCTGAAGATACCACAGTAAAGAGATGTAAACATTTAGGAAAACAAT
A_66_P116372	1.89931	0.925472	1.89931	up	0.476782	-0.44869	Soat2	Mus musculus sterol O-acyltransferase 2 (Soat2), mRNA [NM_146064]	ACACGTTTGGTTCTTTCTGCTTCTCCCAATGCAACAATAAAAATCTTAGTCTCGGACTGG
A_55_P1984103	1.89819	0.924624	1.89819	up	0.310495	-0.614129	Gfra3	Mus musculus glial cell line derived neurotrophic factor family receptor alpha 3 (Gfra3), mRNA [NM_010280]	CTCCTATTACTGTCCCCAAATTCCCCTAGTCCCTTGGGTCATGATTAAACATTTTGACTT
A_30_P01018060	1.89763	0.924201	1.89763	up	0.52102	-0.403181		lincRNA:chr5:54053882-54054174 forward strand	CCTTCTTAGAGTAGGTTGTAGATGACTGGTGAGCCAAAAAGCAGAATTCCAGAGGTGGTA
A_55_P2074081	1.89674	0.923525	1.89674	up	0.434223	-0.489302			AAAGAAACTGAGATGTGGAACAACACTGCAGCAGATGACATGCAGCCCTATGAGAAGAAG
A_66_P114561	1.89658	0.923399	1.89658	up	0.399118	-0.524281	A630095N17Rik	Mus musculus RIKEN cDNA A630095N17 gene (A630095N17Rik), transcript variant 1, mRNA [NM_001243090]	GTATGTCTGAGAAAGCAGAAATAGTTTTTAGAAAGGCCTGTCCTAGTACGAAATGGAAAT
A_55_P2192633	1.89602	0.922975	1.89602	up	0.44786	-0.475115	E330017L17Rik	Mus musculus 2 days pregnant adult female ovary cDNA, RIKEN full-length enriched library, clone:E330017L17 product:unclassifiable, full insert sequence. [AK054344]	GTGGAGGCCTCCTCATTGACTGGGATCTCTTTATGTCTCTCAGTAAAGTTGTATAATTCC
A_52_P576049	1.89505	0.922236	1.89505	up	0.50208	-0.420157	Inhbc	Mus musculus inhibin beta-C (Inhbc), mRNA [NM_010565]	TAGAGGCTAATCGACTGCCTACCACAAGCAATGTCATTTTGTTCCTAGCAAACACACCCT
A_55_P2077671	1.89487	0.922096	1.89487	up	0.44314	-0.478956			TGCCTACAGAGCTATAGAAAACATGATGCAGCGAAAAAGGAGGTGGTCAAGGCTGAAAAG
A_55_P2018636	1.89428	0.921652	1.89428	up	0.456701	-0.464951	9530077C05Rik	Mus musculus RIKEN cDNA 9530077C05 gene (9530077C05Rik), mRNA [NM_026739]	ATATCTCTATTACAGGAAGCGGCCTAGCACTGCCACCTAAACCAAAAAGCAAGGTCAAAC
A_55_P1996766	1.89407	0.921489	1.89407	up	0.370834	-0.550655		MMU20636 cyclin F {Mus musculus} (exp=-1; wgp=0; cg=0), partial (12%) [TC1722712]	AATTTCCACATCAGTGTTGGAGTTGGCGCCTCCAAATGCAGTCTCCTCGGCCGGAAGCTC
A_55_P2079520	1.89391	0.921368	1.89391	up	0.4428	-0.478569	Mpp1	Mus musculus membrane protein, palmitoylated (Mpp1), mRNA [NM_008621]	TGAAACTCTTAAGAAATTGCAAGAAGCCTTTGACCAGGCTTGCAGTTCTCCACAGTGGGT
A_55_P2106345	1.89361	0.921138	1.89361	up	0.485188	-0.43595	Arid4b	Mus musculus 8 days embryo whole body cDNA, RIKEN full-length enriched library, clone:5730472C19 product:hypothetical protein, full insert sequence. [AK161669]	GCTTAGAAACTTAGTAAAGATTGGGATTTTTACTTGAGGGATGTCGATCCATTTAGCTTT
A_30_P01030202	1.89214	0.920022	1.89214	up	0.42448	-0.495541		lincRNA:chr7:48794017-48815817 reverse strand	TTGAATATAAGAACATGTACTGGAAAGAAGCCTTATGGATGTAAGCAATGTAGTAAAGGC
A_55_P2178201	1.89072	0.918933	1.89072	up	0.365957	-0.552976	Wdr45b	Mus musculus WD repeat domain 45B (Wdr45b), mRNA [NM_025793]	TGAAGAAGAAGACAGTCATCGAGATAGAATTCTCCACAGAGGTCAAGGCTGTCAAGTTGC
A_30_P01029685	1.89051	0.918779	1.89051	up	0.600199	-0.31858		lincRNA:chr11:53592946-53637922 reverse strand	GTCCTGCAGATGCCTTTAATAAATGTTTTTATTTCCTCATACCGCTTCCTCTTTGCATAA
A_51_P341832	1.88877	0.917444	1.88877	up	0.327775	-0.589669	Nthl1	Mus musculus nth (endonuclease III)-like 1 (E.coli) (Nthl1), mRNA [NM_008743]	GCACAGAATAGCCAACAGACTGAGGTGGACCAAGAAGATGACCAAGACCCCAGAAGAGAC
A_52_P62011	1.88773	0.916651	1.88773	up	0.460584	-0.456067	Gm16039	Mus musculus predicted gene 16039 (Gm16039), long non-coding RNA [NR_033518]	TGTTTATGAATGAGGTCAGACAAACCACTAGGGAAAATTGAAACCTCTTCGAAACACCAG
A_55_P2003494	1.88631	0.91557	1.88631	up	0.399722	-0.515848			CCAAGAAGTGCTCAGAGAGGTGGGAGACCATGTCTGCTAAAGAAAAGGGGAAAATTTGAA
A_52_P379277	1.88611	0.915413	1.88611	up	0.381713	-0.533701	Enpp3	Mus musculus ectonucleotide pyrophosphatase/phosphodiesterase 3 (Enpp3), mRNA [NM_134005]	CCCACGTTTGAAACCATTATTTGAATGAATGGATGTATAAAGCCATTTGACAAAATGGGG
A_30_P01023595	1.88475	0.914373	1.88475	up	0.503347	-0.411026		lincRNA:chr9:20311197-20325858 reverse strand	AATGGAGATTGCCTCTGTCCACTTAGATTCATAAGCTGTCCCGAAGTGATCTTGGCATCA
A_51_P381558	1.88406	0.913846	1.88406	up	0.399889	-0.513956	Rasa4	Mus musculus RAS p21 protein activator 4 (Rasa4), transcript variant 1, mRNA [NM_133914]	TCAACTGTTCTGGGGAGGGCTGTGACCCAGCATAGTCTTCTCCATGTCTGCGAGGGACAA
A_55_P2163725	1.88403	0.913822	1.88403	up	0.386323	-0.527498	Slc7a9	Mus musculus solute carrier family 7 (cationic amino acid transporter, y+ system), member 9 (Slc7a9), transcript variant 1, mRNA [NM_021291]	CCATCACTCGTAGCCCAAAGCTGTGATCAATTTATTTTTGTAAGCAATTATTTGTGGTTA
A_55_P1966155	1.88351	0.913426	1.88351	up	0.468271	-0.445155	Wfdc6b	Mus musculus WAP four-disulfide core domain 6B (Wfdc6b), mRNA [NM_001012725]	GGGAACCCTAACAACTTCGAATCTAAAGCTGTCTGTACATCCATTTGCATAAACAAACGC
A_51_P438841	1.88313	0.913134	1.88313	up	0.496679	-0.416455	Ctnna2	Mus musculus catenin (cadherin associated protein), alpha 2 (Ctnna2), transcript variant 2, mRNA [NM_009819]	TCTAAACTTGAACTCTGACTTTGCTAGACATAGAAGGCTCAGTGGTGGAACGTTAGCCGA
A_51_P259750	1.88296	0.913001	1.88296	up	0.577115	-0.335886	Gm10627	Mus musculus NOD-derived CD11c +ve dendritic cells cDNA, RIKEN full-length enriched library, clone:F630224F23 product:hypothetical protein, full insert sequence. [AK155400]	TTCCGGACGCCCATCGTCGGGAACAGCAGGCGAGTGGCGACAGTTGTCGGTTTTATTAAA
A_55_P2176917	1.88176	0.912079	1.88176	up	0.450963	-0.461116	Gm6115	PREDICTED: Mus musculus predicted gene 6115 (Gm6115), mRNA [XM_003945940]	TGAAAACCTACATCCCCCCGAAAAGGGAGACCAAAAAAGAAGTTCAAGGACTCCAATGCA
A_55_P2118143	1.88038	0.911024	1.88038	up	0.409382	-0.501642	Zfp61	Mus musculus zinc finger protein 61 (Zfp61), mRNA [NM_009561]	TTATTTTAGCCAGGAACCTCCAGAATGACCCGCTAGATGCTTCTGAGATCGACAGCAATT
A_55_P2150377	1.87932	0.910212	1.87932	up	0.361543	-0.54867		Mus musculus adult male colon cDNA, RIKEN full-length enriched library, clone:9030204C09 product:hypothetical protein, full insert sequence. [AK136433]	CTAGACAGGACAGTATGATTTGGAGGGAGAAACAGATTCTCAAGAAAACTATCCTATGCC
A_55_P2158018	1.87833	0.909452	1.87833	up	0.530237	-0.379215	Rnf39	Mus musculus ring finger protein 39 (Rnf39), mRNA [NM_001099632]	TGTTTGTACCACCAGTGTTGGGAAACAGTCCTAATTTACCTCCAATCCCAAAAGGCTCAG
A_66_P109681	1.87751	0.90882	1.87751	up	0.536462	-0.372359		predicted gene 10309 [Source:MGI Symbol;Acc:MGI:3641941] [ENSMUST00000095186]	AAACTACTGAATGTAAGCCCATGTGAAAAGAACCACAGACAATAAAGACATATCACACCT
A_51_P149623	1.87713	0.908529	1.87713	up	0.471479	-0.437051	Gabrd	Mus musculus gamma-aminobutyric acid (GABA) A receptor, subunit delta (Gabrd), mRNA [NM_008072]	AGGCCTTTTCTCTGTGGGATCAGGATCAGAGAGAAAAACAAGTGGGGGTGGATGACCACT
A_55_P1985012	1.8771	0.908502	1.8771	up	0.289561	-0.618941	Pard3	Mus musculus par-3 (partitioning defective 3) homolog (C. elegans) (Pard3), transcript variant 1, mRNA [NM_001013581]	TATTCTCTGGAGAGGCAAATGAATGGAGACCCAGAGAAAAGGGACAAGACAGAGAGGAAA
A_55_P2179869	1.87624	0.907844	1.87624	up	0.471935	-0.435909			GAGGGCATCCCAGCGCTGGACAACTTCCTGAACAAACTGTATATATGTACAGGAAGATAA
A_55_P2084703	1.87596	0.907629	1.87596	up	0.533593	-0.374036	Acaca	Mus musculus acetyl-Coenzyme A carboxylase alpha (Acaca), mRNA [NM_133360]	TGTGATAGAGGAGAACATCAAATACATCAGCAGGGACTATGTCCTGAAGCAGATCCGCAG
A_52_P307739	1.87563	0.907377	1.87563	up	0.449143	-0.458234	Sox2	Mus musculus SRY-box containing gene 2 (Sox2), mRNA [NM_011443]	TGGCAATCAAATGTCCATTGTTTATAAGCTGAGAATTTGCCAATATTTTTCGAGGAAAGG
A_55_P2372248	1.875	0.906892	1.875	up	0.533147	-0.373745	Nfat5	Mus musculus nuclear factor of activated T cells 5 (Nfat5), transcript variant c, mRNA [NM_001286260]	ATGTTGTGACCAATGCTGGAAGATCTCATGATGTTCAGCCATTTACGTACACTCCGGATC
A_55_P2075136	1.87481	0.906746	1.87481	up	0.395378	-0.511369			AAGTGCCTGAGTGCTCACTGTGTAAGATAACACTGCTGCAAAGTTCTCTTATTCTTCGCG
A_30_P01020675	1.87452	0.906525	1.87452	up	0.533469	-0.373056		lincRNA:chr16:23534663-23535172 forward strand	TCCACATGAATACTGTTGGGGGAAGTAACCACGTGAAGACTTTAGAAAAAGACCCCCTTG
A_55_P2031100	1.87439	0.906424	1.87439	up	0.452888	-0.453536	Ahcy	Mus musculus S-adenosylhomocysteine hydrolase (Ahcy), mRNA [NM_016661]	ATGAGATGCCAGGATTGATGCGCATGCGGGAGATGTACTCAGCCTCCAAGCCACTGAAGG
A_51_P220317	1.87375	0.905925	1.87375	up	0.472168	-0.433757	Cdca7l	Mus musculus cell division cycle associated 7 like (Cdca7l), mRNA [NM_146040]	TATATTGAAGAATGTTACTCTAAACTACCAAGTGCAATTAACCACACACTGTGAGTAAGG
A_55_P1980883	1.87266	0.905086	1.87266	up	0.436394	-0.468692	Ephb6	Mus musculus Eph receptor B6 (Ephb6), transcript variant 1, mRNA [NM_001146351]	CACCCCCAAATCCTGCTCTTCCAACAGCCTCCCCCATATTAAAGGGAAAGAAGGGAATTT
A_55_P1956472	1.87223	0.904754	1.87223	up	0.31798	-0.586774	Cybrd1	Mus musculus cytochrome b reductase 1 (Cybrd1), mRNA [NM_028593]	ATACATGATACCCTATCTATCTCCGAAGTCCGATAAATAAATAAAGTTCATATGCGTGCT
A_55_P2143934	1.87214	0.904689	1.87214	up	0.44871	-0.455978		predicted pseudogene 9785 [Source:MGI Symbol;Acc:MGI:3641899] [ENSMUST00000062642]	GAACAGAGGTCTTGTCACCCCCACTCCAAGCCTCTCCTGTAATTGCCACTGCGAACTTAG
A_55_P2109445	1.87212	0.904675	1.87212	up	0.582612	-0.322064	Irf4	Mus musculus interferon regulatory factor 4 (Irf4), mRNA [NM_013674]	TTCTTATTAGACACTGCTACAGGCTTCACAATCTTCAAGGTGGACCCACCTCATGTGGAA
A_55_P2145449	1.87176	0.904398	1.87176	up	0.333832	-0.570566	Cep68	Mus musculus centrosomal protein 68 (Cep68), mRNA [NM_172260]	AGATCATCTTTATGACTCTATCTTAGCCTCTTTGGACATGTTGGCTGGCTGCACCCTCAT
A_55_P2082986	1.87048	0.903407	1.87048	up	0.50167	-0.401738	Hmgb1	Mus musculus high mobility group box 1 (Hmgb1), mRNA [NM_010439]	CTGAGTACCGCCCCAAAATCAAAGGCGAGCATCCTGGTTTATCTATTGTTGATGTTGCAA
A_30_P01020949	1.87026	0.903236	1.87026	up	0.294649	-0.608587		lincRNA:chr2:174991757-174997818 reverse strand	TAAGAGGAAACTGCAGTCCTAAGCGCACTCGTGCATATTGTGTCTCAGGAAGCAAAAATG
A_55_P2016262	1.87017	0.903173	1.87017	up	0.410333	-0.49284	Isl2	Mus musculus insulin related protein 2 (islet 2) (Isl2), mRNA [NM_027397]	ATTTATTGTGAGGCGAATAGTGGGACGAATATTTTGATCTTAATAAAACACAACCCGATG
A_51_P326043	1.86985	0.902923	1.86985	up	0.436773	-0.46615	Hydin	Mus musculus HYDIN, axonemal central pair apparatus protein (Hydin), mRNA [NM_172916]	TAAGTTGATTGTCACCTGCCCTCAGTGTGAAGGCACCGAATCTGGAATCAAATGGGTTTA
A_52_P502226	1.86953	0.902672	1.86953	up	0.389179	-0.513494	2810429I04Rik	Mus musculus RIKEN cDNA 2810429I04 gene (2810429I04Rik), long non-coding RNA [NR_015522]	AACTTTACTCCTTTGTATGTTTGAAGACATCATTTTCCAGTTTTGGAGCCGACTAATGAA
A_55_P2098200	1.86888	0.902172	1.86888	up	0.568844	-0.333328	Tpbg	Mus musculus trophoblast glycoprotein (Tpbg), transcript variant 1, mRNA [NM_011627]	TGTAGTGCATAAGAGCACCTGCATCCAAGAGCATGCGTACATTTTACTGTTCTGCATATT
A_55_P2095926	1.86886	0.90216	1.86886	up	0.449826	-0.452334			TGATGATAATGATGGCTTTTCAATGAAGCACACAGCCACTGCCCGTTTCCAGAGAAACCA
A_51_P465161	1.86792	0.901432	1.86792	up	0.503239	-0.398193	Hoga1	Mus musculus 4-hydroxy-2-oxoglutarate aldolase 1 (Hoga1), mRNA [NM_026152]	GGCACTGCGCTTGGATTTCAGCAACAATGGCTGGCTTTAATGACAAGCAGGAGACGCCTG
A_55_P2157788	1.86759	0.901177	1.86759	up	0.446981	-0.454196			TATTGTAAATCGGCCTTCTTCTTGTTCTGTTCTGAGTACCGCCCCAAAATCAAAGGCGAG
A_55_P2002472	1.86648	0.900319	1.86648	up	0.442183	-0.458136	Zfp777	Mus musculus zinc finger protein 777 (Zfp777), mRNA [NM_001081382]	CCATTTAGTCGGGGATAGAACTTTCTAATTACCTTTTGGATACTGTGGTTCTATTTGATA
A_52_P658974	1.86621	0.900115	1.86621	up	0.431517	-0.468598	Gm5396	PREDICTED: Mus musculus predicted pseudogene 5396 (Gm5396), mRNA [XM_358238]	AAATCACAGGCAAGCATCCTGGCTTATCCATTGGTGATCTTGCAAAGAAACTAGGAAAGA
A_55_P2088203	1.86568	0.899702	1.86568	up	0.467857	-0.431845	Hcn2	Mus musculus hyperpolarization-activated, cyclic nucleotide-gated K+ 2 (Hcn2), mRNA [NM_008226]	AGAATATGGATCAAGTGCAATACTCGGCCCGCCGGCTTCCCGCTGCCCCTGGCAAGCTCA
A_30_P01024440	1.86564	0.89967	1.86564	up	0.428585	-0.471085		lincRNA:chr17:3213918-3257944 forward strand	TCTCAGGCGCGGTTTCTGATTGAATGCAGAGGTCACACGCATGCCTCCCTGTATTACCTG
A_51_P485458	1.86393	0.898351	1.86393	up	0.470488	-0.427862	Txlna	Mus musculus taxilin alpha (Txlna), transcript variant 1, mRNA [NM_001005506]	CATTCCAGTCGTCAACGGCGAGAAGGAGACCTCTAAGGGAGAGCCTGGAACAGAGGAGAT
A_55_P2140390	1.86387	0.898302	1.86387	up	0.483977	-0.414325			TCCAAGAGGTCTCCTTCGGCCTTCTTCTTGTTCTGTTCTGAATATCGCCCCAAAATCAAA
A_55_P2013780	1.86307	0.897679	1.86307	up	0.506424	-0.391255			TGTTCTGAGTACCGCCCCAAAATCAAAGGCGATCATTCTGGCTTATCTATTGGCGATGTT
A_52_P532355	1.8617	0.896621	1.8617	up	0.331419	-0.565201	Lin28b	Mus musculus lin-28 homolog B (C. elegans) (Lin28b), mRNA [NM_001031772]	AGCCAGTGGAATTTACATTTAAAAAATCCCCCAAAGGCCTTGAGTCAATACGGGTAACAG
A_55_P2160910	1.8616	0.896547	1.8616	up	0.387283	-0.509264	Faim2	Mus musculus Fas apoptotic inhibitory molecule 2 (Faim2), transcript variant 1, mRNA [NM_028224]	TCACCTGCCCAAGATCTGTGACTGATTGGAAATAATAAAAGCAATTACGAAGACACCTGG
A_55_P1965605	1.8613	0.896311	1.8613	up	0.417963	-0.478348	Smyd3	Mus musculus SET and MYND domain containing 3 (Smyd3), mRNA [NM_027188]	GGAGAAGCTGATGCGTTGTTCTCAATGCCGAATTGCCAAATACTGCAGTGCCAAGTGTCA
A_66_P112773	1.86081	0.89593	1.86081	up	0.433017	-0.462913	5730409E04Rik	Mus musculus RIKEN cDNA 5730409E04Rik gene (5730409E04Rik), transcript variant 1, mRNA [NM_001145950]	GCGGAGGCTGCAGCAGGGGTGGGAGTGGAGATAAAGAAAGATATAAGAAACTGTCCTCTT
A_51_P134627	1.86075	0.89588	1.86075	up	0.488604	-0.407276	Asb13	Mus musculus ankyrin repeat and SOCS box-containing 13 (Asb13), transcript variant 1, mRNA [NM_178283]	ATCCATGTTTTTGCATGGAATAGTAATAGCAGTTATTTTCAGAAAGGCACTGGAGTCTGC
A_55_P2015304	1.86071	0.895853	1.86071	up	0.482383	-0.41347			TTCTTGTTCTGTTCTGAGTACCTCCCCAAAATCAAAGGTGAGCACCCAGCTTATCCATTG
A_55_P2040076	1.86051	0.8957	1.86051	up	0.282611	-0.613089	Gm9548	PREDICTED: Mus musculus predicted gene 9548 (Gm9548), misc_RNA [XR_105476]	TACAGAATGCCCTCGTTTACATAAACTCATTTCCTCGAGGAATAGCTGCAGAATCTGCTA
A_51_P223724	1.85976	0.895118	1.85976	up	0.423391	-0.471727	Khdrbs2	Mus musculus KH domain containing, RNA binding, signal transduction associated 2 (Khdrbs2), mRNA [NM_133235]	CCTCCTCAAAGACAATTCATAGCCTGTGGTCTCCACATAAACAGCAACAAGACAAGTAAT
A_51_P384306	1.85909	0.894598	1.85909	up	0.570388	-0.324209	Sacs	sacsin [Source:MGI Symbol;Acc:MGI:1354724] [ENSMUST00000119943]	CGATTTCAGTCAGACAAGTACTCATTTCAAAGATTTTACACTTCGTGGAATCAAGAAGCC
A_55_P2030717	1.85871	0.8943	1.85871	up	0.403587	-0.490712		MMPNGPROT PNG protein {Mus musculus} (exp=-1; wgp=0; cg=0), partial (66%) [TC1680794]	ATCTAGGCCTTCATCTCTGGCCTGCTGGACAAGATCACGGGCATGCTGAAGCTGAGCACA
A_66_P130115	1.85749	0.893357	1.85749	up	0.419595	-0.473762	Fads2	Mus musculus fatty acid desaturase 2 (Fads2), mRNA [NM_019699]	AGCTGGATGGCTGCAACATGACTATGGCCACCTTTCTGTCTATAAGAAATCCATATGGAA
A_51_P368285	1.85673	0.892765	1.85673	up	0.401358	-0.491407	Fam101a	Mus musculus family with sequence similarity 101, member A (Fam101a), mRNA [NM_028443]	TTTGTGGGGCAAACAGAACCTAAATGACTGATAGATTTCTGTTCATCTATTAGCTTATCT
A_30_P01025655	1.85595	0.89216	1.85595	up	0.353145	-0.539015		lincRNA:chr14:26842169-26845456 forward strand	TACTTCTGGAGACTATCGAAAGATTCTACTGAAGATCTGTGGTGGCAACGACTGAGCTGT
A_55_P2097206	1.85591	0.892127	1.85591	up	0.487261	-0.404867	Camk4	Mus musculus calcium/calmodulin-dependent protein kinase IV (Camk4), mRNA [NM_009793]	GTCAACCTGTGAAAGAATCTGCATGTACAATGTGACAATAAATCATCTAAGAGCCCACCA
A_55_P2093232	1.85555	0.891846	1.85555	up	0.467424	-0.424422	Myh7	Mus musculus myosin, heavy polypeptide 7, cardiac muscle, beta (Myh7), mRNA [NM_080728]	ATGAGGAGTAGCTCTTGTGCTACCCAGCTCCAAGGGTGCCCGTGAAGCCCTCAGACCTGG
A_30_P01019849	1.8552	0.891575	1.8552	up	0.502814	-0.388761		lincRNA:chr9:31834945-32015745 forward strand	GGAGACCTGACTCTTAAGTCCTGTGGCAGTACAGCGAGCACGAAGGTTAAGCATGTGAAG
A_55_P2062861	1.85482	0.891275	1.85482	up	0.541658	-0.349618	Gm3099	predicted gene 3099 [Source:MGI Symbol;Acc:MGI:3781275] [ENSMUST00000178274]	AGTTCATAATTGGTTCCATGCAGTACTCCATGGAACTGATAGAAGATAACTATTCCTACA
A_55_P2125557	1.85402	0.89066	1.85402	up	0.533333	-0.357326	Irx2	Mus musculus Iroquois related homeobox 2 (Drosophila) (Irx2), mRNA [NM_010574]	GATACCTACGGTTCCAGTTTATTCACATAGAAATGTGTTTCCAGAAAGTAATTCAGGTTT
A_55_P2157384	1.85237	0.889376	1.85237	up	0.432731	-0.456645	Xlr5b	Mus musculus X-linked lymphocyte-regulated 5B (Xlr5b), mRNA [NM_001111293]	ATCCATGAAAGCTCTGAAGAAACCATCTGAAGATCACACATAGGATACACAGGGAAGGAA
A_55_P1980764	1.8515	0.888697	1.8515	up	0.46819	-0.420506		RIKEN cDNA 1520401A03 gene [Source:MGI Symbol;Acc:MGI:2443785] [ENSMUST00000062827]	TTTGCTAACGTTGTTAAAGAGGCTGGGTGTGATGGCTGCATTCTAACCGTGAAAGTGTGT
A_55_P1995175	1.85135	0.888577	1.85135	up	0.446558	-0.442019	Sult4a1	Mus musculus ES cells cDNA, RIKEN full-length enriched library, clone:2400007A17 product:SULFOTRANSFERASE-RELATED PROTEIN (SULFOTRANSFERASE-LIKE PROTEIN) homolog [Mus musculus], full insert sequence. [AK010293]	GGATGCAGGGGCTCGGGGAGCCGGCTGCATTGCTTAGATTTGGTTCATGTCACAGCATAA
A_55_P2131481	1.8512	0.88846	1.8512	up	0.382626	-0.505834			GCTAAAGGAAAACCTGATGCTGCGAAAAAGGGGTTGGTCAAGGCTGAAAAACAAGAAAAT
A_51_P358462	1.84967	0.88727	1.84967	up	0.316772	-0.570497	Ppp1r32	Mus musculus protein phosphatase 1, regulatory subunit 32 (Ppp1r32), mRNA [NM_133689]	CACCCCCATGTGGGAAGAACCCTGGCTTCAGTTGACCCCTTCTATCGAGACATGCCTCAT
A_30_P01019917	1.84794	0.885914	1.84794	up	0.357838	-0.528076		lincRNA:chr8:34646787-34680312 forward strand	AAGAACATTTCTGCTTTCTGGCACTTCCTCAGGCCGATGTGATGGATGTTTACCAGAATG
A_55_P2150224	1.84707	0.88524	1.84707	up	0.479469	-0.405771			AGTAACCCCTAAAAATCAAAGGTGAGCATCCTGGCTTATCCATTGGTGATGTTGCAAAGA
A_55_P2013177	1.84655	0.884829	1.84655	up	0.301321	-0.583508	Brat1	Mus musculus BRCA1-associated ATM activator 1 (Brat1), transcript variant 3, mRNA [NM_001276287]	CAAAAGGCCTGTGACCTGCTCCTCTTCTTGAGGGACAAGACAGTTCCCTGCAGTAGCCCT
A_66_P128431	1.84575	0.884211	1.84575	up	0.363542	-0.520669	Fam122b	Mus musculus family with sequence similarity 122, member B (Fam122b), transcript variant 3, mRNA [NM_001166583]	TGGGAGGACCAGTACGGCAATTATGAGCCATCATAGCTTGGAAGAAGGCCTGGATATGAT
A_51_P444335	1.84499	0.883614	1.84499	up	0.431473	-0.452142	Acp6	Mus musculus acid phosphatase 6, lysophosphatidic (Acp6), mRNA [NM_019800]	AAATACCGAACACTCTGCTCCAAAACACGAATAGTAGAACTTGGAGAGTGACTTGTTTAC
A_30_P01021986	1.8446	0.883305	1.8446	up	0.460608	-0.422697		lincRNA:chr5:77188626-77219161 forward strand	TTAAAGGCTTGACAAATTCAGAGCCAGGCCACAAGAACGAGGAAGAGAATCTCAGCTTCA
A_55_P1959833	1.84428	0.883055	1.84428	up	0.423091	-0.459963	AI118078	Mus musculus expressed sequence AI118078 (AI118078), mRNA [NM_172923]	GGGTGGTGCTCCTGGCTGGGGTTTTGGGTTTTTGTTTTATTTGTTGTATTGTTTTGTTTT
A_55_P1989369	1.84362	0.882543	1.84362	up	0.487231	-0.395311	Tdrd9	Mus musculus tudor domain containing 9 (Tdrd9), mRNA [NM_029056]	GTTGAAACCTCGAGAGAAGATTACTCCTCAGTGGCACGAGAAACCCTACGAGTGGAACCA
A_55_P2159512	1.84291	0.881989	1.84291	up	0.516467	-0.365523	Plekha4	Mus musculus pleckstrin homology domain containing, family A (phosphoinositide binding specific) member 4 (Plekha4), mRNA [NM_148927]	AATTTGGATACCAGGGGAGACTGTCTCCAGCCAAGCCCACAGCCTCCCAGTGAAGAACTG
A_55_P2065325	1.84273	0.881846	1.84273	up	0.427226	-0.45462	2310067B10Rik	Mus musculus RIKEN cDNA 2310067B10 gene (2310067B10Rik), mRNA [NM_028014]	TGTTGGGGAGGAAGCTTCCTTCCAGGTGTGACCACATTCGTCTGGGCATGTCTGCAGTAC
A_55_P2019009	1.84231	0.881518	1.84231	up	0.394472	-0.487046	Ncoa7	Mus musculus nuclear receptor coactivator 7 (Ncoa7), transcript variant 1, mRNA [NM_172495]	CAGTGACCACTATTATGGCACAGGCGAAACGTTTCTCTACACCTTTAGTCCGAATTTCAA
A_55_P1978608	1.84097	0.88047	1.84097	up	0.518762	-0.361708			AGAAATAGAAACCTACATCCCCCAAAAGGGGAGACCAAGAAGTTGTTCAAGGACCCCAAT
A_51_P108228	1.83998	0.879689	1.83998	up	0.47497	-0.404718	Chrna7	Mus musculus cholinergic receptor, nicotinic, alpha polypeptide 7 (Chrna7), mRNA [NM_007390]	CGAGAATTGGGGTCCTAACTCTACATTGTGATAAATGGAAGAACTCTGAGGTATCCCTGT
A_52_P403246	1.83766	0.877873	1.83766	up	0.446842	-0.431031	B230217C12Rik	Mus musculus RIKEN cDNA B230217C12 gene (B230217C12Rik), mRNA [NM_001080935]	GCATGGTTGTAAAGTCCTTATTCTTTGTGCTTACCTATAAAGCATTGAAACAAAATGGCT
A_51_P270436	1.83744	0.877699	1.83744	up	0.493607	-0.384092	Ficd	Mus musculus FIC domain containing (Ficd), mRNA [NM_001010825]	AACCGCATCAACCCCAAATAAGCAGTTCTGATAAAAGACTGAAAACGGGCAAACACCTGT
A_55_P2173952	1.83712	0.877442	1.83712	up	0.377309	-0.500133	Myh6	Mus musculus myosin, heavy polypeptide 6, cardiac muscle, alpha (Myh6), transcript variant 1, mRNA [NM_001164171]	GCACGACGAGGAATAACCTCTCCAGCAGACCCTCGCTGTGGCCAATACACAATAAACATA
A_55_P2014214	1.83684	0.877224	1.83684	up	0.438781	-0.438443			TTTTGGCCAGACAGACCAACTCCACCTTTCAATCAGGTTGTGCTGAAGAGGTTGTTATGA
A_51_P431894	1.83525	0.87598	1.83525	up	0.427715	-0.448265	Radil	Mus musculus Ras association and DIL domains (Radil), mRNA [NM_178702]	CAGAGCTTTTATGTTTAAAGACTTTAATGGAGAGTTTAGATTCAATAAACTATCTTTTGT
A_52_P273169	1.83464	0.875501	1.83464	up	0.514958	-0.360543	Sh3d19	Mus musculus SH3 domain protein D19 (Sh3d19), mRNA [NM_001082414]	ACTCATCGCCACAAGAAGCCGGAATCACCCCAGTAACCAAACCTGAATTGCCAAAGAAAC
A_55_P2048119	1.83288	0.87411	1.83288	up	0.369129	-0.504981	Slc29a4	Mus musculus solute carrier family 29 (nucleoside transporters), member 4 (Slc29a4), mRNA [NM_146257]	CCTGTCTACCTGTGTGTTCTCTGACTACCGCACTGGCCATTAAATATGGCAGAGACTGCC
A_51_P245789	1.83213	0.873518	1.83213	up	0.488534	-0.384984	Pcolce2	Mus musculus procollagen C-endopeptidase enhancer 2 (Pcolce2), mRNA [NM_029620]	TCATGCCAAACAGCTTTGTCAAAATGTTCAAGAATAAGAATCAGAAGCCCATGAACGCAC
A_55_P2074080	1.83209	0.873493	1.83209	up	0.370328	-0.503165	Gm2710	PREDICTED: Mus musculus predicted gene 2710 (Gm2710), misc_RNA [XR_140478]	AGGATATTGCTGCCTACAGAGCTAAAGGAAAACCTGATGCAGAGAAAAAGGGGTGGTCAT
A_52_P102642	1.83198	0.873404	1.83198	up	0.440816	-0.432588	Trmt1	Mus musculus tRNA methyltransferase 1 (Trmt1), transcript variant 1, mRNA [NM_198020]	CCAGGAGAGAAGGACTCAGAGAAAATAGCTGTGGACTTGTCTGATCAAGAAGAGGAAACA
A_51_P514085	1.83161	0.873111	1.83161	up	0.568475	-0.304635	Mx2	Mus musculus myxovirus (influenza virus) resistance 2 (Mx2), transcript variant 1, mRNA [NM_013606]	AAGAGAAAGAGGCTCTCAAAGCTCAGCAAGTAGATGGGTAGAGGAAGCCACTTTGCTAAT
A_30_P01032127	1.83034	0.872113	1.83034	up	0.510371	-0.361742		lincRNA:chr2:72818943-72826893 reverse strand	AGATGCAAGTGTGTGCTATTTACAGGGAACTCTGTTTATTCATCTGGCCTTCTAATGTAT
A_51_P121252	1.83008	0.87191	1.83008	up	0.488436	-0.383474	Ints4	Mus musculus integrator complex subunit 4 (Ints4), mRNA [NM_027256]	AACTGCACGAACTACTCGAGGAGTAGACCCCTTATTTGGAATGTGTGAAAAATTTTTACA
A_55_P1957922	1.82959	0.871523	1.82959	up	0.397778	-0.473745	Arrdc2	Mus musculus arrestin domain containing 2 (Arrdc2), mRNA [NM_027560]	CCAGACCTGCCAGGGACTTGCCATTTCAATGGTCTGAAGAATTGTTCACTTTTATATATT
A_55_P2180769	1.82954	0.871482	1.82954	up	0.425147	-0.446335	Gls	Mus musculus glutaminase (Gls), transcript variant 1, mRNA [NM_001081081]	GTATGGTTGAGTGTTTAAAATGTCTATCACCCTCACTTCAGAGTGTGACTCTTTAAATAT
A_66_P135391	1.82953	0.871473	1.82953	up	0.459874	-0.411599	Igfbp2	Mus musculus insulin-like growth factor binding protein 2 (Igfbp2), mRNA [NM_008342]	AGGAGTTCCCAGTTTTGACACATGTATTTATATTTGGAAAGAGACCAACACTGAGCTCAG
A_55_P2076871	1.82921	0.871224	1.82921	up	0.492746	-0.378478	Lef1	Mus musculus lymphoid enhancer binding factor 1 (Lef1), transcript variant 1, mRNA [NM_010703]	ACTGCAAGCGCCGACTTCCAAAAAGAAAGCCGAAAACGGTTGTTTCGGAAAAAGAAAAAA
A_52_P450934	1.82868	0.870802	1.82868	up	0.418259	-0.452543	Paqr9	Mus musculus progestin and adipoQ receptor family member IX (Paqr9), mRNA [NM_198414]	TCTGATTCTTTCCTCTCTACTTACTTAAGTTGCCACTAAAATAAATGTGCCTTTTGAAGC
A_55_P2136827	1.82702	0.86949	1.82702	up	0.397228	-0.472261	Wfdc16	Mus musculus WAP four-disulfide core domain 16 (Wfdc16), mRNA [NM_001012723]	GGGGGTTTGTAAGGGTCTTTTCAAATGTAAGAAAATGCTACAGAAAGAATAAACAGTATC
A_30_P01032795	1.82551	0.868303	1.82551	up	0.453575	-0.414728		lincRNA:chr10:72726649-72799726 reverse strand	ACTCATACTGGACAGGACCTGTGTCAAATCAAAAGGTGTGACAAATGTTGAACCATTCTT
A_51_P208697	1.82536	0.868177	1.82536	up	0.412744	-0.455433	Ttl	Mus musculus tubulin tyrosine ligase (Ttl), mRNA [NM_027192]	AACAAAAGCCGCAGGCCTGACGAATCTGCAAGCATCAAATAAGCATGAGAGAGAGAAAAA
A_55_P1974650	1.82511	0.86798	1.82511	up	0.372932	-0.495049	Npdc1	Mus musculus neural proliferation, differentiation and control 1 (Npdc1), mRNA [NM_008721]	AACCCTAGAGCCCAGGCATGGATAGAGAGTTTTGGAGACAAAAGCCAATTAAAGTTTTTT
A_55_P2362196	1.82502	0.867916	1.82502	up	0.422716	-0.4452	Tgm4	Mus musculus transglutaminase 4 (prostate) (Tgm4), mRNA [NM_177911]	AAATTTGATTATGCGTGTGAAGGGACATTCAAGAGCCAGCCCAGCAAGACAGAGCTCAAA
A_55_P1983066	1.8248	0.867741	1.8248	up	0.442683	-0.425057	Uhrf1bp1	Mus musculus UHRF1 (ICBP90) binding protein 1 (Uhrf1bp1), mRNA [NM_001080769]	CTGGGTGCTGACGGACTCACAGCTCAAGGCGATGATGAAGTACGCCGAGTCGCTGAGTGA
A_30_P01024579	1.82337	0.866604	1.82337	up	0.479364	-0.38724		lincRNA:chr9:65368908-65377592 reverse strand	TCAACAGATGTAATACTGCCACGCTCAAGAGCCTGTGTGAATTTTTGAGCTTCTTCGGGA
A_55_P2053988	1.82319	0.866468	1.82319	up	0.561027	-0.305441	Epas1	Mus musculus endothelial PAS domain protein 1 (Epas1), mRNA [NM_010137]	CCAAGCAGTGGCCTTTATCTGACATGCTCACTTTATTATCCATGTTTTAAAAATACATAG
A_55_P2153111	1.82271	0.866082	1.82271	up	0.347536	-0.518546	Dtnb	Mus musculus dystrobrevin, beta (Dtnb), transcript variant 1, mRNA [NM_001162465]	TTCCAATGGCTTAATGATGTTTGGAAAGCTTGACCAGTTCCTGAAGGAAGCCCTGAAGCT
A_55_P2103101	1.82236	0.865807	1.82236	up	0.467767	-0.39804	Snx9	Mus musculus sorting nexin 9 (Snx9), mRNA [NM_025664]	GTGCAACCATGAGTACAAAGGCTTTCTCGGCTGCTTCCCGGACATCATTGGTGCCCACAA
A_55_P2360266	1.82226	0.865725	1.82226	up	0.648669	-0.217056	4833411C07Rik	Mus musculus RIKEN cDNA 4833411C07 gene, mRNA (cDNA clone IMAGE:3465514). [BC052524]	AAGAATGACAGGCAAAGGAGCCACTGAGTAGATGTGAACGCCTTTAATTCCTGTACTGAG
A_55_P2004119	1.8217	0.865287	1.8217	up	0.389297	-0.47599			AGAAGTAGGAGAAGGATATTGCTGCCTACAGAGCTAAAGGAAAACCTGATGCGAAAAAGG
A_55_P2022337	1.82163	0.865231	1.82163	up	0.377963	-0.487268	Dhcr7	Mus musculus 7-dehydrocholesterol reductase (Dhcr7), mRNA [NM_007856]	TCAGAGGCCATTGAAGAAGGGAGGCTTTTTTGTTTAGGTTCTTGATTTTTTGTTTCTTTG
A_55_P1994027	1.82141	0.865054	1.82141	up	0.541396	-0.323659	Adra2b	Mus musculus adrenergic receptor, alpha 2b (Adra2b), mRNA [NM_009633]	ATTTGGGGTGTGGCTGAGGGGTTGGTTTGGTTTTTTGTTTTTGTTTTTTGTTTGTTTGTT
A_66_P101407	1.82085	0.864609	1.82085	up	0.471338	-0.393271	Acat3	Mus musculus acetyl-Coenzyme A acetyltransferase 3 (Acat3), mRNA [NM_153151]	TGGTCCTTGGAGGATGTTGACCTGTTTGAAATCAATGAAGCCTATGCAGCTCTCTCTGTT
A_52_P223508	1.82082	0.864588	1.82082	up	0.411383	-0.453205	6720401G13Rik	Mus musculus RIKEN cDNA 6720401G13 gene (6720401G13Rik), transcript variant 2, long non-coding RNA [NR_026976]	TAAATAGAGAAGCACTTGATAGAAGGCACCTGGATAAGGATGGACAGAAATCAGAGGCCT
A_55_P2041145	1.82019	0.864086	1.82019	up	0.496196	-0.36789			TTTGAGACACTGTTACCACTGGCAAATGCACCTTTCAACTCTGCTTTAATCTGCAGCCCA
A_55_P2093231	1.81883	0.863014	1.81883	up	0.48437	-0.378645	LOC100862557	PREDICTED: Mus musculus myosin-6-like (LOC100862557), mRNA [XM_003689292]	AGCCTTTGCAACAGCCCTTTAGGTGGAAGCAGAATAAAGCAATTTTCCTTAAAGCCAAAA
A_30_P01020458	1.81696	0.861526	1.81696	up	0.459003	-0.402524		lincRNA:chr6:47687025-47728525 reverse strand	TTTCTGCCTTGCGGTGCGGGGTGGTGCGGGTGCTTCTTGTGAGCGTTTGCCGAGAGAGTT
A_52_P393515	1.81667	0.861299	1.81667	up	0.476861	-0.384438	Olfr137	Mus musculus olfactory receptor 137 (Olfr137), mRNA [NM_146488]	TTCAACAAAAAGTTCTCAAGATCATGCCAAGTTCATTGCTCTCTTCTACACCGTTGTCAC
A_52_P30877	1.81586	0.860651	1.81586	up	0.392043	-0.468608	Gm5176	Mus musculus predicted gene 5176 (Gm5176), non-coding RNA [NR_033603]	AAAGACACTAGGAGAGATGTGGAACAACACTGCAGTGGATAACAAGCAGCCCCATAAGAA
A_66_P103999	1.81567	0.860504	1.81567	up	0.328855	-0.531648	Rsrc1	Mus musculus arginine/serine-rich coiled-coil 1 (Rsrc1), mRNA [NM_025822]	ACACTGAAGAGGAAAGCAGAAGCAAGAGGAAAAAGAAACACCGGAGGCGCTCGTCTTCAA
A_51_P369311	1.8136	0.858856	1.8136	up	0.34921	-0.509645	Nox4	Mus musculus NADPH oxidase 4 (Nox4), transcript variant 1, mRNA [NM_015760]	TGCCCCAGTGTATCAGCATTAGAAAACCACCCATTTACTCTCACAATGTGTCCTACTGAA
A_55_P2167501	1.81318	0.85852	1.81318	up	0.380048	-0.478472	Acsf2	Mus musculus acyl-CoA synthetase family member 2 (Acsf2), mRNA [NM_153807]	AATTCAAACTCCGAGAGCAGATGGAACAGCATCTAAAACTGTGAAGCAAAGGAGGGTCCT
A_55_P1994270	1.81248	0.857963	1.81248	up	0.377572	-0.480391	Far1	Mus musculus fatty acyl CoA reductase 1 (Far1), transcript variant 1, mRNA [NM_027379]	TTACTGGATTGCTGTAAGCCATAAGGCCCCAGCATTCCTGTATGATATCTACCTCAGGAT
A_66_P129048	1.8124	0.857898	1.8124	up	0.42729	-0.430608	2610002J02Rik	Mus musculus RIKEN cDNA 2610002J02 gene (2610002J02Rik), transcript variant 1, mRNA [NM_001190445]	CTCCTTGCCACAGGGACTGTACCTTAACTGTGAGCCAGAATAAATTTTAAGTTGCTTTCC
A_55_P2113912	1.81214	0.857694	1.81214	up	0.427134	-0.43056			TGGCAAAGGCTGACAAGGCTCGTTATGAAAGAGAAATGAAAACCTACATCATCATCCCCC
A_30_P01023542	1.81181	0.857434	1.81181	up	0.254132	-0.603302		lincRNA:chr1:69536930-69540362 reverse strand	ATCTAAATGGCCATTATCTCCATCAGAACAGCTATGACAACCTTCAAACTATCTACCCAG
A_55_P1997614	1.81152	0.857204	1.81152	up	0.539305	-0.317899	Gm9693	Mus musculus 7 days neonate cerebellum cDNA, RIKEN full-length enriched library, clone:A730059C15 product:unclassifiable, full insert sequence. [AK043138]	GGAGCAGACTCCTGCAGGTTGTCCTTTAACCTGTGTGCAATCAAAAAATAGTCAAAAGTT
A_55_P2026034	1.81135	0.857066	1.81135	up	0.405954	-0.451111			TAACTAGTATGGCTTCCTGTGAGCTAGAGGAGACCCATAGAGAACAAGGCAGATACAGAA
A_52_P30728	1.81104	0.85682	1.81104	up	0.583845	-0.272975	Abca17	Mus musculus ATP-binding cassette, sub-family A (ABC1), member 17 (Abca17), mRNA [NM_001031621]	CCGTTTGAATAGTATGCCAAGAAAGAAGTCATCTACCAACTACCCGGCAGTTGATGTCAG
A_66_P136844	1.8105	0.856384	1.8105	up	0.47103	-0.385354	Dppa2	Mus musculus developmental pluripotency associated 2 (Dppa2), mRNA [NM_028615]	ACCACTTAGCCAGTACTGATGTATGTTTGACTAGTATAGAGTTCATTGCTTGTGCTAAAC
A_55_P1983162	1.81018	0.856136	1.81018	up	0.312983	-0.543154	Pstpip2	Mus musculus proline-serine-threonine phosphatase-interacting protein 2 (Pstpip2), mRNA [NM_013831]	GTGAGGCCCTGGATTGTAAAGTACACTCTTGTTTGTATCTAGGAAGATATGATGGGAGCT
A_51_P484158	1.80825	0.854591	1.80825	up	0.487608	-0.366983	Steap1	Mus musculus six transmembrane epithelial antigen of the prostate 1 (Steap1), mRNA [NM_027399]	CTCCAGGTTGTAGAACTACTGTTTGCACATATTTGCTTGTTATTGATGTCCTATCATAAG
A_66_P136389	1.8079	0.854315	1.8079	up	0.354317	-0.499998	Bmpr1b	Mus musculus bone morphogenetic protein receptor, type 1B (Bmpr1b), transcript variant 1, mRNA [NM_007560]	ATCATGGCTTTCTGAGGAGGAGAAACTGTTTGGGTAACTTGTTCAAGATATGATGCATGT
A_55_P2163353	1.80695	0.853553	1.80695	up	0.385762	-0.467791	Sox3	Mus musculus SRY-box containing gene 3 (Sox3), mRNA [NM_009237]	GGAAGGGGTTATTTTGTTCCAGGTTTTTTCAAAGTTTTGTTCTTAATTGCTAAGTGAGAG
A_55_P2045036	1.80638	0.853105	1.80638	up	0.386988	-0.466116			TAAAACCCTTGGAGGAGCATGAAGAGACACAGGGGGAGGCCCAGAAGCCTCAGCTAGCTT
A_55_P2114959	1.80636	0.853087	1.80636	up	0.505598	-0.347489	Btnl1	Mus musculus butyrophilin-like 1 (Btnl1), mRNA [NM_001111094]	TCTCGGACCATCTGTGTCGTGCATGGTGTTATAGTTATTAATAGCCTTCCTTCTTTTGAC
A_30_P01022684	1.80612	0.852892	1.80612	up	0.231872	-0.62102		lincRNA:chr2:145492995-145523670 reverse strand	TCTTCTGATTCTTTCATCTTACCTGCCTACAAAATTCCTTGGACACTGCTTCATGGACCA
A_55_P1952312	1.806	0.852801	1.806	up	0.371943	-0.480858			AAGAAGGATATTCCTGCCTACAGAGCTAAAGGAAAACCTGATGCTGAGAATAAGGGGGTG
A_51_P215489	1.80591	0.852724	1.80591	up	0.476558	-0.376166	Slc37a1	Mus musculus solute carrier family 37 (glycerol-3-phosphate transporter), member 1 (Slc37a1), transcript variant 2, mRNA [NM_153062]	AGTCCACACCCAGCCATCATGAAGGCCCATGCTCAGGACCAGCCACGTCAAGATGTGAAT
A_52_P547491	1.80551	0.852406	1.80551	up	0.360875	-0.491531	Lurap1	Mus musculus leucine rich adaptor protein 1 (Lurap1), mRNA [NM_026547]	GCCATCAGAGGATGGCAATGCTAACCAGGGCTTTGAAGCTCATTGGTACTGGGGACAGTG
A_55_P1982585	1.80526	0.852204	1.80526	up	0.339159	-0.513045	Kdm4a	Mus musculus lysine (K)-specific demethylase 4A (Kdm4a), transcript variant 2, mRNA [NM_172382]	CCCTGCAGTCCACTGAAATATGCTTATATCTCAGACCAAATTATTTCTAATAGCATCTAG
A_55_P2043969	1.8049	0.851922	1.8049	up	0.330119	-0.521803	Luzp4	Mus musculus leucine zipper protein 4 (Luzp4), mRNA [NM_001114383]	TCACGGAGAGATCGTTATCACACCTCATTGAGATCTAGTAGCATCCAGTCATGGATGCTT
A_55_P2075378	1.80431	0.851448	1.80431	up	0.486583	-0.364865	LOC101056204	PREDICTED: Mus musculus uncharacterized LOC101056204 (LOC101056204), mRNA [XM_003945413]	TTAAACCCCTGGACAACAGGAGGTCCGGGTTAACGAATATGATGTTTCTACAGTCTTCTG
A_55_P2038233	1.80327	0.850616	1.80327	up	0.461418	-0.389198		Q6P4C2_HUMAN (Q6P4C2) RBBP6 protein (Fragment), partial (19%) [TC1696749]	ATAAGGACAGCACTTCTGGAGTCAGATGAACATACATGTCCAACATGTCATCAAAATGAT
A_55_P2001143	1.80098	0.848782	1.80098	up	0.355154	-0.493628	Ehmt2	Mus musculus euchromatic histone lysine N-methyltransferase 2 (Ehmt2), transcript variant 1, mRNA [NM_145830]	GATTGAAGTTGGGCCTCTGCCAGCTGATTTTCTGTGTTCTCAATAAATGTTGGGTTTGGT
A_55_P1991911	1.80095	0.84876	1.80095	up	0.376819	-0.47194	LOC101056478	PREDICTED: Mus musculus high mobility group protein B1-like (LOC101056478), mRNA [XM_003946445]	ATATTGCTGCCTACAGAGCTAAAGGAAAACCTGATGCAGGTAAACATGGGGTGATCAAGG
A_55_P2025155	1.80086	0.84869	1.80086	up	0.390176	-0.458514		Q9QWY6_SPAEH (Q9QWY6) High mobility group protein, partial (60%) [TC1781719]	GATATGGCAAAGGCTGATAAGGCTCGTTATAAAGGAGAAATGAAAACCTACATTCCCCCC
A_55_P2042550	1.80068	0.848545	1.80068	up	0.292523	-0.556022	Mccc2	Mus musculus adult male testis cDNA, RIKEN full-length enriched library, clone:4930552N12 product:hypothetical protein, full insert sequence. [AK019760]	AATCACTCCAAGCACATGCTATGGGCATCTCTTTACTTTCACTGTACAGTAAATTCTCTG
A_30_P01020275	1.8006	0.848474	1.8006	up	0.389889	-0.458585		lincRNA:chr8:34646787-34680312 forward strand	ATACTTGGGAATCCTCTTCTTGGAGTGTATCTGTGTAGACATGTTGACATTGCCCTGAGC
A_55_P2178137	1.79961	0.847681	1.79961	up	0.478962	-0.368719	2003-09-01	Mus musculus septin 3 (Sept3), mRNA [NM_011889]	CCTCTTTTAGCCTCTATGAGCATGGTGTACATACATACACATAGACAAGCACTCATACGC
A_66_P113245	1.79958	0.847662	1.79958	up	0.453181	-0.394481	Mfng	Mus musculus MFNG O-fucosylpeptide 3-beta-N-acetylglucosaminyltransferase (Mfng), mRNA [NM_008595]	ATGAAGGAAAGGCCAAGACAATCTAAAGTTGTTCTCCCTAACACCTCATCTGTAAGAAAT
A_51_P502225	1.79891	0.84712	1.79891	up	0.358378	-0.488743	Slc22a4	Mus musculus solute carrier family 22 (organic cation transporter), member 4 (Slc22a4), mRNA [NM_019687]	AAAGGGATTAACAGAAACAATGAGCACCAAACTGGACTTGTGGAGAAATGCACACTATCT
A_66_P115056	1.79875	0.846993	1.79875	up	0.316285	-0.530708	Gpn1	Mus musculus GPN-loop GTPase 1 (Gpn1), mRNA [NM_133756]	TGGTGTTGGGAATGGCGGGATCCGGGAAAACTACCTTTGTACAGAGGCTCACAGGACACC
A_55_P1966035	1.79789	0.846307	1.79789	up	0.502001	-0.344306	Apoa2	Mus musculus apolipoprotein A-II (Apoa2), mRNA [NM_013474]	TCAGCAGGAACTAGTCTGGTGAACTTCTTCAGCAGTTTAATGAACCTTGAGGAGAAACCG
A_55_P2017850	1.79759	0.846068	1.79759	up	0.379489	-0.466578	Rpsa	Mus musculus ribosomal protein SA (Rpsa), mRNA [NM_011029]	TTACACAATGTCCAGAGCCCTTAACGTCCTGCAGATGAAGGAGGAGGATGTCTTCAAATT
A_51_P356642	1.79742	0.845928	1.79742	up	0.455173	-0.390755	Krt19	Mus musculus keratin 19 (Krt19), mRNA [NM_008471]	ACGGAGGCCCGTTATGGAGTCCAGCTGTCACAGATCCAGAGCGTGATCAGCGGTTTTGAA
A_55_P2016014	1.79678	0.845413	1.79678	up	0.448787	-0.396626	Cpsf4l	Mus musculus cleavage and polyadenylation specific factor 4-like (Cpsf4l), transcript variant 3, mRNA [NM_001164532]	TTGACAGCTGTTTGCCTGTACAGCTTATTTATACTCGAGAATATACTGTGTGTTCTGTGT
A_55_P2160790	1.79645	0.845145	1.79645	up	0.489722	-0.355423	Gm10677	Mus musculus predicted gene 10677 (Gm10677), long non-coding RNA [NR_046048]	CCTTGTGTAACAGTGGTCCAGATATATTCCAAAGCTAGGCAATACACACTAGTTTAATTC
A_55_P2042247	1.7962	0.844949	1.7962	up	0.418496	-0.426453	Nlrp2	Mus musculus NLR family, pyrin domain containing 2 (Nlrp2), mRNA [NM_177690]	GCATCTGAGATAAATGTCCTTATCCTTCCCAGATCTATGTATAAAACTCACAAATGTCAT
A_55_P2088440	1.79451	0.843591	1.79451	up	0.375497	-0.468094	Arrdc2	Mus musculus arrestin domain containing 2 (Arrdc2), mRNA [NM_027560]	TCCCCCACATCCCAGACCTGCCAGGGACTTGCCATTTCAATGGTCTGAAGAATTGTTCAC
A_52_P181468	1.79406	0.843227	1.79406	up	0.346581	-0.496646	Setd8	Mus musculus SET domain containing (lysine methyltransferase) 8 (Setd8), mRNA [NM_030241]	GCTGGAATCTACAGGAAGCGAGAAGAGAAAAGGAACACCGGGAACGTTATACGAAGCGCT
A_55_P2003492	1.794	0.843178	1.794	up	0.363667	-0.479511			AGGATATTGCTGCCTACAGAGCTAAGGGAAAACAAGATGCAGTGAAAAGGGGGTAGTCAA
A_30_P01017453	1.79374	0.842972	1.79374	up	0.390199	-0.452772		lincRNA:chr15:92174262-92196074 forward strand	TATACTTAATTCCTCAGTATTAACCACTCTCTGGGACTTCGGAGGAGCCATCTTCTGCCT
A_55_P2058315	1.79293	0.842316	1.79293	up	0.29132	-0.550997	Panx2	Mus musculus pannexin 2 (Panx2), mRNA [NM_001002005]	CAGATCCTCATCGCCACCTTCGAGGAGCCGAGAACAGTTGTGAGTACTGTGGAGTTTTGA
A_55_P1970676	1.79237	0.841867	1.79237	up	0.366062	-0.475805	Sh3yl1	Mus musculus Sh3 domain YSC-like 1 (Sh3yl1), mRNA [NM_013709]	GCACACCCTTGCTCTGCAAATGTTTTTATCCAGGTGTAAAATATTTTCTCTGCATATAAA
A_51_P406796	1.79216	0.841698	1.79216	up	0.290577	-0.551121	Sult4a1	Mus musculus sulfotransferase family 4A, member 1 (Sult4a1), mRNA [NM_013873]	AGTGTGACCTCACGTTTGACTTTTATCTATAATACCAGAATCCGCAAACTTGCATGCTCA
A_55_P1965462	1.79167	0.841302	1.79167	up	0.28176	-0.559542		Q6JCR1_9HEMI (Q6JCR1) Cytochrome b (Fragment), partial (5%) [TC1746812]	TTCCTGTATGCTGTGCTACAACTTGGCTTACTCTGAAACCCTTTTCTGGACTTTACTAAA
A_55_P2012552	1.79166	0.841299	1.79166	up	0.39655	-0.444749	Nap1l5	Mus musculus nucleosome assembly protein 1-like 5 (Nap1l5), mRNA [NM_021432]	TCTTCAGTTTCTTTACATTTTCCAGCGCAGAGGAAAAGGAACCCAGGAACGACGTCATCT
A_55_P2004960	1.7914	0.841086	1.7914	up	0.389004	-0.452082		RIKEN cDNA 9130017K11 gene [Source:MGI Symbol;Acc:MGI:1926030] [ENSMUST00000068548]	AAGGCTAATTTTTGATTGTCGATTCGATCAAATTAAGAATCACCTGATGACCCTGTCTCG
A_55_P2073169	1.79019	0.840109	1.79019	up	0.297896	-0.542213	Padi4	Mus musculus peptidyl arginine deiminase, type IV (Padi4), mRNA [NM_011061]	CTTCAAGCTCGTGGGGAACTCCAGAGGGAACTCTAAGGCCCAGGCCTTCTTCCCAAACAT
A_51_P213691	1.78924	0.83935	1.78924	up	0.396327	-0.443023	Scnn1a	Mus musculus sodium channel, nonvoltage-gated 1 alpha (Scnn1a), mRNA [NM_011324]	TGGGTAGACTGAACTGTGCTCAGGGATGAGCTTTGCTCATTTTTGTATCCTTCCGTTCTA
A_55_P2012935	1.78887	0.839047	1.78887	up	0.426414	-0.412633	Arid5b	Mus musculus AT rich interactive domain 5B (MRF1-like) (Arid5b), mRNA [NM_023598]	AGTTATTGTTTACAAATTGAAGCAACTGATTTTAGTGGAACAGACTGTAAAGAACCCCCC
A_55_P2039842	1.7888	0.83899	1.7888	up	0.496746	-0.342244	Frmpd1	Mus musculus FERM and PDZ domain containing 1 (Frmpd1), mRNA [NM_001081172]	AACTCACCTGTGAGAGAGGCTACCATGACTTCAGCGTGAAACTCTTGGCCCGCCAGTGCA
A_55_P2165774	1.78824	0.838544	1.78824	up	0.361183	-0.477361	Cenpo	Mus musculus centromere protein O (Cenpo), mRNA [NM_134046]	ACACCTACAGACTGATGTTCAGCGCTTCCTGTTTAGACTCTGGGAATACCTAAATGCCTA
A_55_P2019569	1.78811	0.838432	1.78811	up	0.416892	-0.421541	Vmn2r62	Mus musculus vomeronasal 2, receptor 62 (Vmn2r62), mRNA [NM_001105059]	TCTATCACAGCACAAAGGGAAAGGTCATGGTGGCTATGGAAGTTTTCTCTGTCTTGGCTT
A_30_P01023787	1.78693	0.837479	1.78693	up	0.488183	-0.349296		lincRNA:chr4:135896689-135918414 reverse strand	AAGAGAATCAACTACAAGACCAGCATTAGCCTGGGAAATGAACTCAGAGACAAGAGGGAA
A_52_P315369	1.78683	0.837405	1.78683	up	0.408083	-0.429321	Cyb5r1	Mus musculus cytochrome b5 reductase 1 (Cyb5r1), mRNA [NM_028057]	AAGGCTATGTAGATCTTGTCATCAAGGTTTATCTGAAAGGTGTGCACCCCAAATTTCCTG
A_52_P554679	1.78677	0.837351	1.78677	up	0.473318	-0.364033	Gm9725	Mus musculus 0 day neonate skin cDNA, RIKEN full-length enriched library, clone:4631402N15 product:hypothetical protein, full insert sequence. [AK014508]	TATGTCATAGTCTGAGACATGTTGCTTATGAAGACAATTCGAGGAAGTGCTATTAATTGT
A_55_P1986596	1.78608	0.836793	1.78608	up	0.459208	-0.377585	Cacna1h	Mus musculus calcium channel, voltage-dependent, T type, alpha 1H subunit (Cacna1h), transcript variant 1, mRNA [NM_021415]	CAAAGCTAAGGGGAGGGGAGGGGCAAAGCAAAGCTGAATAAACACTAACTTATTTAAGAA
A_30_P01027439	1.78551	0.836334	1.78551	up	0.345811	-0.490523		lincRNA:chr7:4827340-4863315 forward strand	CTGAAGAGAGGTGGAGAGGGGACTCTGCTTAGGTCTACCTCATAAGCAAAGGGCAAAAAA
A_55_P2179498	1.7853	0.836167	1.7853	up	0.374413	-0.461754	Ppp1r8	Mus musculus protein phosphatase 1, regulatory (inhibitor) subunit 8 (Ppp1r8), mRNA [NM_146154]	AAACCCTGCAGTCTATAACCCTGAGGCTGTGAATGAACCCAAGAAGAAGAAATACGCGAA
A_52_P441974	1.78518	0.836067	1.78518	up	0.48146	-0.354607	Evc2	Mus musculus Ellis van Creveld syndrome 2 (Evc2), mRNA [NM_145920]	AGGAAGGTGCAGCTCTCTATTCTTACAATGTGTGTTACATGCTCTGTTTTTCCATAAAGG
A_51_P151897	1.78504	0.835953	1.78504	up	0.354734	-0.481219	R3hcc1	Mus musculus R3H domain and coiled-coil containing 1 (R3hcc1), mRNA [NM_001146012]	ACACAGGGGACCAAGCAGTCCAAGCTGAAAGCCTTGCAGAGGCCAAAGTTCCTGCGACTA
A_66_P112593	1.78468	0.835661	1.78468	up	0.293624	-0.542038	Sec61b	Mus musculus Sec61 beta subunit (Sec61b), mRNA [NM_024171]	ATCTACGAGAGTTCTGAGTGCTCGGCAACTTCACGACTTCCCTCTTCCTGCCTCCTGTGC
A_55_P2140651	1.78346	0.834679	1.78346	up	0.559098	-0.275581	Creg2	Mus musculus cellular repressor of E1A-stimulated genes 2 (Creg2), mRNA [NM_170597]	GGGGAAATTGGGGTGGAGGGGTATGATAATATTTCTTTGTAAACATATACTAAATTGTCA
A_51_P125679	1.7834	0.834632	1.7834	up	0.36536	-0.469273	2410076I21Rik	Mus musculus RIKEN cDNA 2410076I21 gene (2410076I21Rik), mRNA [NM_028598]	CGCATGGACTGTCTTCTGTTTGGAACAACAATAAAGAACAAGAGCCGAATGTTTCGTGTC
A_55_P2066484	1.78269	0.83406	1.78269	up	0.349134	-0.484926	Crtc3	Mus musculus CREB regulated transcription coactivator 3 (Crtc3), mRNA [NM_173863]	TTGCTTAAAATAGAGGTGCAAACTTTGAGGTTAAGAAATAAGGCCTGGCTGGGCGTGGTG
A_55_P2015862	1.78266	0.834034	1.78266	up	0.415045	-0.41899	Erg	Mus musculus avian erythroblastosis virus E-26 (v-ets) oncogene related (Erg), mRNA [NM_133659]	CACCATGTATGATGTCATTTGAAGGGAAACTACCTGTGTTTAAAAATAGAAACCATGTCA
A_55_P1966377	1.78194	0.833449	1.78194	up	0.464122	-0.369328	4930502E18Rik	Mus musculus RIKEN cDNA 4930502E18 gene (4930502E18Rik), mRNA [NM_029142]	TTCCAAGGTCAGGAATCCTGCTAGTGGCTTTGTTTATTGATTGAGAGACATGCAGAGGGA
A_52_P218537	1.78189	0.833408	1.78189	up	0.374969	-0.45844	Hnrnpc	Mus musculus heterogeneous nuclear ribonucleoprotein C (Hnrnpc), transcript variant 1, mRNA [NM_016884]	ATTGGGAATCTCAACACTCTGGTGGTCAAGAAGTCTGATGTGGAGGCCATCTTTTCAAAG
A_55_P2042016	1.78127	0.832909	1.78127	up	0.365301	-0.467608			ACCTGTGTGTTCTCTGACTACCGCACTGGCCATTAAATATGGCAGAGACTGCCCACCGCT
A_55_P2067632	1.7804	0.832198	1.7804	up	0.364997	-0.467201	Ush1c	Mus musculus Usher syndrome 1C (Ush1c), transcript variant b4, mRNA [NM_001163733]	TCCTGCTATAATCCCTGATGAAAACCTGACGGTGAACTCACTAATAAACAAGACTGACTC
A_52_P327381	1.77986	0.831763	1.77986	up	0.494322	-0.337441	Fndc4	Mus musculus fibronectin type III domain containing 4 (Fndc4), mRNA [NM_022424]	TGGACAAACTGGAACTGACTGGTTCCTGTATGGTATGCTGAAGACATCTCTACACCTTGT
A_55_P2011395	1.77976	0.831686	1.77976	up	0.473789	-0.357897	Bcorl1	Mus musculus BCL6 co-repressor-like 1 (Bcorl1), mRNA [NM_178782]	TGGAGGAGCCAGCCTGCCTTGAAAACCCAGAAAAGCCGTCAGGAAAGCGAAAGTGCAAGA
A_51_P349281	1.77971	0.831645	1.77971	up	0.536012	-0.295633	Nckap5l	Mus musculus NCK-associated protein 5-like (Nckap5l), mRNA [NM_001001884]	GGCTGGAGACCTCAGAATCCCTAAGTGACTCCCTCTATGACTCGCTATCCTCCTGTGGGA
A_52_P150651	1.77719	0.829597	1.77719	up	0.406043	-0.423554	Cog5	Mus musculus component of oligomeric golgi complex 5 (Cog5), mRNA [NM_001163126]	GACTACTTTAAACACTTTGAATGCATGGATTTTGTTTTTGACAACACTGAAGCTATTGCC
A_52_P267391	1.77701	0.829453	1.77701	up	0.394995	-0.434459	Trim12a	Mus musculus tripartite motif-containing 12A (Trim12a), mRNA [NM_023835]	CATAGCTAAGGGCTGTCACTTACATCAGGTGGGTAAAGACCATGTTAAGGGAAGATTCCA
A_52_P377160	1.77507	0.827877	1.77507	up	0.503954	-0.323924	Galnt6	Mus musculus UDP-N-acetyl-alpha-D-galactosamine:polypeptide N-acetylgalactosaminyltransferase 6 (Galnt6), transcript variant 2, mRNA [NM_172451]	GATGTGTATACACAGAGTGCCTTCATCCTATGTCATTTGCACAGTTATCTATGGAGGAGA
A_55_P1962675	1.77445	0.827376	1.77445	up	0.44413	-0.383245	Jhdm1d	Mus musculus jumonji C domain-containing histone demethylase 1 homolog D (S. cerevisiae) (Jhdm1d), mRNA [NM_001033430]	CCTAGCACCACACAGAGATCAAGAGGAGCTGAGGCTTCTAGACTGTTACGGGTGTCCTAG
A_55_P2404803	1.77429	0.82724	1.77429	up	0.354967	-0.472272	9230116L04Rik	Mus musculus adult male epididymis cDNA, RIKEN full-length enriched library, clone:9230116L04 product:PHOSPHATIDYLINOSITOL GLYCAN, CLASS H homolog [Homo sapiens], full insert sequence. [AK033827]	GGAGTGATCTTAATAGAGCCAGTACACCAGAACTGTTTATTTCTGCAATTTTCATATTGT
A_55_P2123987	1.77376	0.826815	1.77376	up	0.498966	-0.327849	Arid3b	Mus musculus AT rich interactive domain 3B (BRIGHT-like) (Arid3b), mRNA [NM_019689]	GTGATCCTGAAAGGAAAGAATTTCTGGATGACCTCTTCATCTTCATGCAGAAGAGAGGTA
A_52_P68714	1.77157	0.82503	1.77157	up	0.446487	-0.378543			AAGATTATGGATAGCTTCGATGACATGAATCTCTCAGAGTCTCTCCTCCGTGGTATTTAT
A_55_P2154690	1.76838	0.822425	1.76838	up	0.474271	-0.348155	Smarca4	Mus musculus SWI/SNF related, matrix associated, actin dependent regulator of chromatin, subfamily a, member 4 (Smarca4), transcript variant 3, mRNA [NM_001174079]	TTCTCGCCACCGCAAGGAGGTAGACTACAGCGACTCACTGACAGAGAAGCAGTGGCTCAA
A_30_P01030608	1.76834	0.822392	1.76834	up	0.363058	-0.459334		lincRNA:chr13:108577843-108679708 reverse strand	CCCATTTCAGAGACTCTCTTTCAGATGAACAGAGACCAGCTACAAAAGTTTGTTCAGTAT
A_55_P2185900	1.76667	0.821031	1.76667	up	0.425431	-0.3956	Nrg4	Mus musculus neuregulin 4 (Nrg4), mRNA [NM_032002]	GCGGAAACTGGTATTGAAAACCTCCTTTTAATAAACTCCGACTCTACTTTGCACTAGCTC
A_51_P333622	1.76622	0.820668	1.76622	up	0.398556	-0.422112	2010300C02Rik	Mus musculus RIKEN cDNA 2010300C02 gene (2010300C02Rik), mRNA [NM_028096]	GAGAAGGAGAGGAAGGGACGTGGCAGGGTTTGTCAATTCATAGACTGTTTCCAAAAAGAA
A_30_P01020361	1.76618	0.820635	1.76618	up	0.444966	-0.375669		lincRNA:chr12:10581841-10582233 forward strand	TGGTTCTCATCAACTTACAACTACACTTTCATATCTCCACCTTGAAATGAAACTCTCCAA
A_51_P508919	1.76606	0.820532	1.76606	up	0.538676	-0.281856	Tas1r1	Mus musculus taste receptor, type 1, member 1 (Tas1r1), mRNA [NM_031867]	TGCCGTCCAGAACTCAACAACACAGAACACTTTCAGGCCTCCATCCAGGACTACACGAGG
A_55_P2148888	1.76603	0.820509	1.76603	up	0.381665	-0.438844	Gm4489	Mus musculus predicted gene 4489 (Gm4489), long non-coding RNA [NR_027637]	CACGGATTATGTGAGGAGGATGGACACGGATCATGTGAGGAGGATGGACAAGGATCACGT
A_55_P2389900	1.76579	0.820314	1.76579	up	0.538213	-0.282101	Gpr64	Mus musculus G protein-coupled receptor 64 (Gpr64), transcript variant 1, mRNA [NM_178712]	TTTGTTTCCACTCACATTTTAAAGAGGCTGTTATCCTTGATAACATCCTAAGAAAGAAGG
A_30_P01019824	1.76526	0.819877	1.76526	up	0.509891	-0.309986		lincRNA:chr5:22887983-22939658 reverse strand	AACTCTGATACAGTTCTTCAGTACAGAGCCATCTCTAGCCTCTCTGACTTGGTTGTCTGT
A_66_P128694	1.76359	0.818514	1.76359	up	0.41348	-0.405034			TGGATGCCATGTCCCTGACATATCAGACCTTCAGGAAGAAGTTCACAGAGGTGGTGGAAG
A_30_P01030187	1.76305	0.818076	1.76305	up	0.496004	-0.322072		lincRNA:chr13:70745306-70837331 reverse strand	CCACTAAAATTGCAGTGATGTTTTGTGCTCTGACTACAGTTATCACTTAGAAGCTAACAT
A_55_P2076692	1.76301	0.818041	1.76301	up	0.463089	-0.354952	Wfdc6a	Mus musculus WAP four-disulfide core domain 6A (Wfdc6a), transcript variant 1, mRNA [NM_001177848]	CAAGGGAACCCTAACAACTTCCCATCTGAAGGTATCTGCACCGTTGTCTGCAAAAAGAAA
A_55_P2115127	1.76287	0.817926	1.76287	up	0.284993	-0.532933	Mphosph10	Mus musculus M-phase phosphoprotein 10 (U3 small nucleolar ribonucleoprotein) (Mphosph10), mRNA [NM_026483]	CTTAGCTGTAAAGCAAGAATCTGACGAAGTTAAATCCTCTTTTGAAAAAAGACAGGAGAA
A_51_P280893	1.76284	0.817903	1.76284	up	0.358149	-0.459754	Pla2g1b	Mus musculus phospholipase A2, group IB, pancreas (Pla2g1b), mRNA [NM_011107]	CGTACAACAAGGAATACAAAAACCTTGACACCGGGAAATTCTGTTAGCCTGTCACCTCAC
A_30_P01026811	1.76277	0.817841	1.76277	up	0.42677	-0.391071		lincRNA:chr1:183980308-183981141 forward strand	CAAGCTGCTCTACTAGCTGGCTCTCAGAGTCGTCAGACACCTCAGTCCCTTTACCACCAG
A_30_P01028468	1.76261	0.817712	1.76261	up	0.391281	-0.426432		lincRNA:chr5:149775338-149781472 reverse strand	TTCCCTAGGAGCTGTCCTCACCGGAGCTTGACAGAGCCGAGCTTGAGTTCTGAGAGCAAG
A_55_P2210315	1.7616	0.816885	1.7616	up	0.347926	-0.468959	Get4	Mus musculus golgi to ER traffic protein 4 homolog (S. cerevisiae) (Get4), transcript variant 1, mRNA [NM_026269]	TCAGTTTGATGGATCCAAATTCTCCTGAACGAGTAGCTTTTGTGTCCAGAGCCCTGAAGT
A_30_P01030295	1.76084	0.816262	1.76084	up	0.233527	-0.582736		lincRNA:chr7:48794017-48815817 reverse strand	TGGTGAGAAACACTATGAATGTAATCAATGTGATGAAACCATTGCATAACGAGGTCATCT
A_52_P597726	1.76051	0.815997	1.76051	up	0.553622	-0.262375	Ccdc84	Mus musculus coiled-coil domain containing 84 (Ccdc84), mRNA [NM_201372]	GAGACAGGACAGCAACTAACATTCATTGGCCATCAGGATACACCCGGAATTGGTAACATT
A_55_P2044488	1.76036	0.815873	1.76036	up	0.523183	-0.29269	Gm10766	predicted gene 10766 [Source:MGI Symbol;Acc:MGI:3642134] [ENSMUST00000099407]	AAGAACACCTTGCAGAGAACTCGAGGGCGGGTGACCCGTTGCTCTCTGAAAATGCGTTAG
A_30_P01021972	1.75939	0.815079	1.75939	up	0.349374	-0.465706		lincRNA:chr17:3198868-3394643 forward strand	ACAGGACACCAGACCTGATTTCTGTCTTTGACATCTACCAGTTTTCACATGATACCTGGG
A_55_P1974432	1.75938	0.815066	1.75938	up	0.261694	-0.553372	Gm5067	Mus musculus 13 days embryo male testis cDNA, RIKEN full-length enriched library, clone:6030400B02 product:regulator for ribosome resistance homolog (S. cerevisiae), full insert sequence. [AK031269]	GGTACATTTGGCCAATGGATTGCTTTAAGTGATAAATTGGAACCACACTAAGTAATGTTA
A_51_P268843	1.75813	0.814038	1.75813	up	0.404518	-0.40952	Rasip1	Mus musculus Ras interacting protein 1 (Rasip1), mRNA [NM_028544]	TGTGACAGATGACGCATTGCATAGAGAACTGCGCAGGCTCCGTCGACTCCTCTGGGATCT
A_30_P01019795	1.7581	0.814015	1.7581	up	0.308438	-0.505577		lincRNA:chr19:53517903-53540753 reverse strand	TTGAAAGGGCACAGGAGTTGCAAAATGTCTTAAGGGCCATGAATTGTAGACTCCTTCCTG
A_55_P2026562	1.75785	0.813809	1.75785	up	0.425539	-0.388269	Cdkn1b	Mus musculus cyclin-dependent kinase inhibitor 1B (Cdkn1b), mRNA [NM_009875]	GTGCTTAAAAGGTTGCATACTGAGCCAAGTATAATTTTTGTAATGTGTGAAAAAGATGCC
A_55_P2035344	1.75779	0.813761	1.75779	up	0.387249	-0.426512	Tcf25	Mus musculus transcription factor 25 (basic helix-loop-helix) (Tcf25), transcript variant 3, mRNA [NM_001037878]	GTCCAGTCAGCCACGGAAACACAATCGCCCTCTTCTTCCGGTCCTTGTTGCCAAATTACA
A_52_P331762	1.75768	0.813674	1.75768	up	0.399117	-0.414557	Lmo1	Mus musculus LIM domain only 1 (Lmo1), mRNA [NM_057173]	TTATGAGAAATGTAATGCGATTTTATTACTGGCGTGGATTAAACTTATGAATGTTTCCGG
A_55_P2044439	1.7573	0.813365	1.7573	up	0.4338	-0.379565	Mfng	Mus musculus MFNG O-fucosylpeptide 3-beta-N-acetylglucosaminyltransferase (Mfng), mRNA [NM_008595]	ATAGAAGGGTTTCTGGAATACATTCCCAGCCCAAGACCCCATCTTCCTACTATGAATGTG
A_51_P114772	1.75642	0.812635	1.75642	up	0.437356	-0.375279	Cpne1	Mus musculus copine I (Cpne1), transcript variant 1, mRNA [NM_170588]	GAACCGAGGTAGTCAAGAACAACCTGAACCCTACCTGGAAGCGCTTCTCAGTCTCTCTGC
A_52_P1082736	1.75578	0.812109	1.75578	up	0.462558	-0.34955	Gm4532	Mus musculus predicted gene 4532 (Gm4532), long non-coding RNA [NR_030674]	TTTTTATTAATTCGTTATGTTTTAGCAGTACATAATGTTATTTGTATTATATTAGATTTG
A_55_P1976903	1.75496	0.811439	1.75496	up	0.404647	-0.406791			ATGTCAGAAGAGAACATGAAGCTGCCACAGCTGCCAGAAAAACAGTGTTACAGCAGTTAG
A_55_P2042879	1.75477	0.811284	1.75477	up	0.455641	-0.355643	Mbtd1	Mus musculus mbt domain containing 1 (Mbtd1), mRNA [NM_134012]	AAGTTCCCAATACAGACTGCAGTCTACCTACCAAAGTCTTCTGGATTGCTGGAATTATAA
A_55_P2195157	1.75435	0.810934	1.75435	up	0.467154	-0.34378	Dbn1	Mus musculus drebrin 1 (Dbn1), transcript variant 1, mRNA [NM_001177371]	CTTACCCACAGGGCCTGACTTTTACAGCTTTTCTCTTCTTTTTAAAAGTTGATAGACTTG
A_55_P2027386	1.75356	0.810283	1.75356	up	0.392461	-0.417822	Gpr156	Mus musculus G protein-coupled receptor 156 (Gpr156), mRNA [NM_153394]	TTCCGTGTGTGTTGTTTGTATGATGACCACGAGTATCTTAATAAAAAAGAAATGACTGTC
A_51_P173285	1.75243	0.809355	1.75243	up	0.343899	-0.465456	Nkx2-5	Mus musculus NK2 homeobox 5 (Nkx2-5), mRNA [NM_008700]	ACCCGTATTTATGTTTTTACCTGTTGTAAGAAATGAGAACCCTCTTCCCATTAAAGTGAG
A_55_P2036022	1.75199	0.808993	1.75199	up	0.414067	-0.394926	Gm10615	PREDICTED: Mus musculus predicted gene 10615 (Gm10615), misc_RNA [XR_140969]	AAATTGGGAAAATTGTCCTTTGATCTCCATATACATGATGTTGTGCTGTGGGGGCCCCAC
A_55_P2119145	1.75153	0.808617	1.75153	up	0.408146	-0.400471			GACCCTGGCTTCTAACAACCAGCTCAAGAGAAGTTCCTAGTGATTAAATTAATAAACTGA
A_55_P2045855	1.75105	0.808217	1.75105	up	0.420544	-0.387673	Zfp944	Mus musculus zinc finger protein 944 (Zfp944), mRNA [NM_176962]	GAGAAGCCTTATAGATGTAGTGGATGTGACAAAATCTTTAATCACAAAGGTGATCTTAGA
A_51_P154083	1.75029	0.80759	1.75029	up	0.370096	-0.437494	Mettl3	Mus musculus methyltransferase like 3 (Mettl3), mRNA [NM_019721]	AGCTATTAAATACCACAACAGCCAAGGAACAGTCCATTGTTGAAAAGTTTCGCTCTCGAG
A_52_P289692	1.7502	0.80752	1.7502	up	0.408235	-0.399285		predicted pseudogene 16372 [Source:MGI Symbol;Acc:MGI:3648102] [ENSMUST00000073088]	CAGCTACGTCTTGAAGGTGCTTATCTCTTTTAAAGCTAATGATATTGAAAAGGCAGTTCA
A_51_P478238	1.74986	0.807242	1.74986	up	0.399028	-0.408214	Tdrd1	Mus musculus tudor domain containing 1 (Tdrd1), transcript variant 4, mRNA [NM_031387]	AAGGAAAAGTGCTTCCACTAAAGAGATACCACACAGCAGAGACTGCTGTTGCACAGAGTT
A_30_P01033214	1.74984	0.807221	1.74984	up	0.37994	-0.427281		lincRNA:chr5:124697599-124700029 forward strand	ACCGCGCTCGGGGAGGGACCGGGGGAGCTGGCAGCGGCTTCGGGGTTTTGTTTTTTTTGA
A_51_P450278	1.74853	0.806142	1.74853	up	0.575536	-0.230606	2010003K11Rik	Mus musculus RIKEN cDNA 2010003K11 gene (2010003K11Rik), mRNA [NM_027237]	TTGCTATATGCCTGAGAAGCCCAAACATGCATATGGCTGCCTTTGGACTTCATGATATCC
A_66_P123735	1.74817	0.805846	1.74817	up	0.235084	-0.570762		predicted gene, 21897 [Source:MGI Symbol;Acc:MGI:5434061] [ENSMUST00000178312]	TCTCAACTCGCCAATAAAAAGACATAGACTAACAAACTGGCTACACAAACAAGACCCAAC
A_66_P110964	1.74762	0.805392	1.74762	up	0.333403	-0.471989	Dgki	Mus musculus diacylglycerol kinase, iota (Dgki), mRNA [NM_001081206]	CAGGGCACTGTTCTCTCCTTCACTACGCAGCTAAGACCGGCAATGGGGACATTGTGAAGT
A_52_P321244	1.74716	0.805012	1.74716	up	0.442884	-0.362127	4930544M13Rik	Mus musculus adult male testis cDNA, RIKEN full-length enriched library, clone:4930595D20 product:hypothetical protein, full insert sequence. [AK076988]	TGAAGTTTATCTTCACGAGTGAGTCACGTATCATCCCGTTGTATGTCCCAGACTACAAGG
A_55_P1978571	1.74698	0.804864	1.74698	up	0.397606	-0.407257	Otx2	Mus musculus orthodenticle homolog 2 (Drosophila) (Otx2), transcript variant 1, mRNA [NM_001286481]	TTTCAGGGCTGTGTGGATTGTGCGACTGATTGTCCTAGATGCACTACTTTATTTAAAAAA
A_30_P01019905	1.74677	0.804692	1.74677	up	0.436924	-0.367768		lincRNA:chr8:91530286-91530495 reverse strand	AACGCTTGATGAGAATTGATGGGAAGAGGCGCGCGGTGCCCAGGGCTTTGTATTAGCTGC
A_55_P2025153	1.74658	0.804531	1.74658	up	0.357561	-0.44697	Hmgb1	Mus musculus high mobility group box 1 (Hmgb1), mRNA [NM_010439]	CCTACAGAACTAAAGGAAAACCTGATGCAGTGAAAATGGGGGTGGTCAAGGCTGAAAAGA
A_66_P109978	1.74633	0.804324	1.74633	up	0.386677	-0.417647	Bnip2	Mus musculus 0 day neonate head cDNA, RIKEN full-length enriched library, clone:4833407C03 product:BCL2/adenovirus E1B 19 kDa-interacting protein 1, NIP2, full insert sequence. [AK014659]	AAAGAACTCATTGCTAAAGAAACGAGTTGTTGATTAAATCAGCTTGGTCTTAATATTTTC
A_55_P2175007	1.74548	0.803621	1.74548	up	0.491212	-0.31241	Ftx	Mus musculus Ftx transcript, Xist regulator (non-protein coding) (Ftx), transcript variant 2, long non-coding RNA [NR_028381]	TCTACAATACAAACAAATATGAAAAGAAGAGGGACTTCTTTGGAAAGGAGTACAGGGACT
A_55_P2007205	1.74531	0.803481	1.74531	up	0.383944	-0.419537		predicted gene 21994 [Source:MGI Symbol;Acc:MGI:5439751] [ENSMUST00000063463]	CGAAACAGCCATCTCCTAACACATAAAAGGATACACACTGGAAAGAAACCCTATGAATGA
A_55_P2015915	1.74495	0.803188	1.74495	up	0.378063	-0.425125	Tmcc1	Mus musculus transmembrane and coiled coil domains 1 (Tmcc1), mRNA [NM_177412]	AGCCAGGAGGCAGACAGAGTCAGAACAAAAGTTATCTAAAATGACCCACAATGCTCTGGA
A_55_P1996817	1.74375	0.802197	1.74375	up	0.360001	-0.442196			TAACTTAAATGGAAACTTAACACAATGTCCGGAGCTCTTGACGCCCTGCAGATGAAGGAG
A_55_P2103402	1.74313	0.801677	1.74313	up	0.486634	-0.315043			TATGAACAGGATTTGATTGAAGAGGAAGAGAAAGCCCAAGCCAAAGCTGCACTCAAGGCT
A_55_P2104562	1.74179	0.80057	1.74179	up	0.328412	-0.472158	Map3k10	Mus musculus mitogen-activated protein kinase kinase kinase 10 (Map3k10), mRNA [NM_001081292]	ACTCACTCTATTTATTGGGGAAGGGGGGAGGGGAGGACACTTAATTTATTCCTTTGTACC
A_55_P2038252	1.74137	0.800226	1.74137	up	0.410733	-0.389493	Tyro3	Mus musculus TYRO3 protein tyrosine kinase 3 (Tyro3), mRNA [NM_019392]	ATCAACATTGAGAGAGCTGAGCAGCCTACTGAGAGTGGCAGCCCTGAGGTCCACTGTGGA
A_30_P01030762	1.74021	0.799264	1.74021	up	0.440759	-0.358505		lincRNA:chr3:37606942-37610130 forward strand	TCCTAGACTCCTGCTATCAGGCTAATGGGCACAAGTTAGCATGCTTCAGTTGATAAGAAG
A_55_P2005050	1.73974	0.798869	1.73974	up	0.407958	-0.390911		Q497Z6_MOUSE (Q497Z6) Hmgb1 protein, partial (51%) [TC1602431]	AGGAAGATGAAGATGAAGAAGAAGATGATGATGAATAAGTTGGTTCTAGCGCAGTTTTTT
A_55_P2185203	1.73928	0.798492	1.73928	up	0.222664	-0.575828	Snrnp40	Mus musculus small nuclear ribonucleoprotein 40 (U5) (Snrnp40), mRNA [NM_025645]	TGAAACTGGGGAGAGAGTGAAAAGGCTAAAGGGGCATACTTCCTTTGTGAACTCCTGTTA
A_30_P01028178	1.73918	0.798411	1.73918	up	0.437225	-0.361186		lincRNA:chr2:155667801-155668175 reverse strand	AGTCTGTCCTGGATATAGAGAAGATGTACAGTCATGAAAGTAAATGGGTTCCCAGGGGTG
A_51_P251205	1.73825	0.797633	1.73825	up	0.41392	-0.383714	Psd	Mus musculus pleckstrin and Sec7 domain containing (Psd), mRNA [NM_028627]	CCTTCTTTGGTGGGCCCTACCCTTTGTACAGCCTCCACCCTCATTAAAACTGCTCTGAAT
A_55_P2059732	1.738	0.797429	1.738	up	0.471586	-0.325842			ATTGCCATGAGAGCAGCTCAGTCAATGTCTAAGAATCGATGTCCTCTTCCGTCTAACATG
A_30_P01024490	1.73789	0.797335	1.73789	up	0.422566	-0.374769		lincRNA:chr17:3198868-3394643 forward strand	GAGGGGGACTCCAAAAATTCTAATGTGAGCACCATTTATTATACCCTAGAAGAATATTTT
A_55_P2054027	1.73786	0.79731	1.73786	up	0.360065	-0.437245	Chst5	Mus musculus carbohydrate (N-acetylglucosamine 6-O) sulfotransferase 5 (Chst5), mRNA [NM_019950]	GGAGGATGGCTTTTTAATGAATCTTTGATTTGTCCTGAGATGAAAGATCCTAATTTATGG
A_55_P1957125	1.73761	0.797106	1.73761	up	0.526425	-0.270681	Vmn2r46	Mus musculus vomeronasal 2, receptor 46 (Vmn2r46), mRNA [NM_001105076]	ACATGGTCGACACTTTCACTTATACATAGACATGATTGAAGTGGCCACAGGAAGTAGAAA
A_55_P2046783	1.73743	0.796957	1.73743	up	0.359991	-0.436967	Mpped1	Mus musculus metallophosphoesterase domain containing 1 (Mpped1), mRNA [NM_172610]	AAAGATGGCGGCCTGCTCCTCAATCATTTTGGCATAACTTGATTGTGGCTGTAATTTTTT
A_51_P296328	1.73718	0.796744	1.73718	up	0.410177	-0.386568	Ahcyl1	Mus musculus S-adenosylhomocysteine hydrolase-like 1 (Ahcyl1), mRNA [NM_145542]	CAAAAATGGGCCATTCAAACCTAATTATTACAGATACTAATGGACATAGTACAGTGACCA
A_51_P277006	1.73659	0.796259	1.73659	up	0.348686	-0.447574	Chst8	Mus musculus carbohydrate (N-acetylgalactosamine 4-0) sulfotransferase 8 (Chst8), mRNA [NM_175140]	GCTGAGTTTGAGACGGAGCACGACTCGGATGGATGCTTTAAGAACTCAGCTGAGCTATGC
A_52_P116184	1.73573	0.795544	1.73573	up	0.216476	-0.579068	Gm2795	Mus musculus adult male corpora quadrigemina cDNA, RIKEN full-length enriched library, clone:B230307H16 product:unclassifiable, full insert sequence. [AK045720]	AGAGCTGGGTACTAAGTCTTTCAGGTTTCTGTTTTAATAGCAATTTCATAGCGGCAATGA
A_51_P491987	1.7357	0.795516	1.7357	up	0.316464	-0.479052	Ripk3	Mus musculus receptor-interacting serine-threonine kinase 3 (Ripk3), transcript variant 1, mRNA [NM_019955]	TGAAGTGTGCCATTCAGCGTGGCAATAAAAAGCACGTTTTAAGCAACCTGGACTGGCTAA
A_55_P2159666	1.7353	0.795185	1.7353	up	0.460925	-0.33426		Q6NWW4_MOUSE (Q6NWW4) Reduced expression 2, partial (37%) [TC1636899]	GAATGTGACAAATGCTTTACCCAAAAAAGTAGTCTCAGAAGTCATCAGAGAATTCACACA
A_55_P2021780	1.73506	0.794982	1.73506	up	0.396853	-0.398129	Mterf1b	Mus musculus mitochondrial transcription termination factor 1b (Mterf1b), mRNA [NM_001042670]	CATCAGACCTTGAAATTGTAAATATTTTGGAGCGTTCTCCTGAATCCTTTTTTCGATCTA
A_30_P01030455	1.7346	0.794602	1.7346	up	0.415944	-0.378658		lincRNA:chr4:155602145-155602619 reverse strand	CTTTGTGCTTCTCCCTGTGTGCTTGTGTGTGCCACAGTGTGAGTGATCATGGGGGCATCA
A_55_P2081123	1.73446	0.794487	1.73446	up	0.545713	-0.248774	Srcin1	Mus musculus SRC kinase signaling inhibitor 1 (Srcin1), mRNA [NM_018873]	TGGTTTTTCTAGCCGAGTGTTGGGGCTTTAATAAAACTTGTTTCTTTTTTCTCTCCTGGA
A_55_P2003053	1.73294	0.793222	1.73294	up	0.456804	-0.336418	Dct	Mus musculus dopachrome tautomerase (Dct), mRNA [NM_010024]	ACGGTCAAAGTAAGGTGTGGCTAGTTATATGTGACCTTTGATTAAAAGTCCTTATATTGA
A_52_P208521	1.73254	0.792886	1.73254	up	0.345341	-0.447545	Khdc1a	Mus musculus KH domain containing 1A (Khdc1a), mRNA [NM_183322]	ACTAACTCGGATTTAATAGGAGTTCATTTAAGTCCTTTACAGAGAAAGTTGTCTTCTAGG
A_30_P01031632	1.7322	0.792604	1.7322	up	0.425442	-0.367162		lincRNA:chr16:29804864-29815614 forward strand	ATATCATCTAGCCAAAGGCAGCAGCCATACCCATACAATGAAAGGCTGTGACCATATGGT
A_55_P1961466	1.73196	0.792404	1.73196	up	0.371858	-0.420546	Dct	Mus musculus dopachrome tautomerase (Dct), mRNA [NM_010024]	GCTTGGGTCATTCACCACGGTCAAAGTAAGGTGTGGCTAGTTATATGTGACCTTTGATTA
A_66_P121495	1.73145	0.791979	1.73145	up	0.427345	-0.364634	Psat1	Mus musculus phosphoserine aminotransferase 1 (Psat1), transcript variant 2, mRNA [NM_001205339]	CGTACCTGACGTCAAGGGAGCGGTGCTGGTCTGTGACATGTCCTCAAACTTCTTATCCAG
A_52_P357181	1.73051	0.791198	1.73051	up	0.379391	-0.411807	Cep97	Mus musculus centrosomal protein 97 (Cep97), transcript variant 1, mRNA [NM_028815]	ACCTTGACTTATCAGACAATAACATTCCCCAGATAGGTGATGTGTCGAAATTGATATCTT
A_55_P2091005	1.72878	0.789758	1.72878	up	0.352808	-0.43695	Emilin3	Mus musculus elastin microfibril interfacer 3 (Emilin3), mRNA [NM_182840]	GTTTGCCCTCCACTCTGATGTGGATTGGAAAACAGGCTAAGGATTAAACCTTTTAACCGG
A_51_P424854	1.72875	0.789727	1.72875	up	0.347974	-0.441753	Ahsg	Mus musculus alpha-2-HS-glycoprotein (Ahsg), transcript variant 1, mRNA [NM_013465]	TGCAACCACGACTCTGAAAGGTGCTCTTGCCAATCTTCAATCTAGCCATAAATAAAAGTG
A_52_P176160	1.72874	0.789721	1.72874	up	0.338349	-0.451372	Ahcy	Mus musculus S-adenosylhomocysteine hydrolase (Ahcy), mRNA [NM_016661]	GCATTGAGCAGACGCTGCACTTCAAGGACGGACCCCTCAACATGATTCTGGATGATGGTG
A_30_P01022320	1.72858	0.789589	1.72858	up	0.382383	-0.407206		lincRNA:chr8:34646787-34680312 forward strand	TTGGTCAAAAGGCAGGTAATGGACAGCTTATAACATCACTGAGATTCTCCTCAACAGGAT
A_66_P100586	1.72726	0.788487	1.72726	up	0.379298	-0.40919		RIKEN cDNA 4930599N23 gene [Source:MGI Symbol;Acc:MGI:1922629] [ENSMUST00000101511]	ATGTAATAAAATGGGATTAGAGTAGACCAATTGGCAAACCCTGGAACCCAGTGAGAGATT
A_51_P515965	1.72714	0.788386	1.72714	up	0.416227	-0.372159	Nfe2	Mus musculus nuclear factor, erythroid derived 2 (Nfe2), mRNA [NM_008685]	GAACCAAAATGGAGGCTACAGATTGAGCTGGTCTAGAGAGTGGACACTGGTGCTAGAGAC
A_55_P2152771	1.7241	0.785844	1.7241	up	0.45364	-0.332204	Lhfpl2	Mus musculus lipoma HMGIC fusion partner-like 2 (Lhfpl2), mRNA [NM_172589]	TTACATTATAACTGTGGAAGGGTCTTTGAAGTATCTGTGGTGTAATGAATGGCCTTTGTC
A_55_P1985638	1.72395	0.785716	1.72395	up	0.431729	-0.353987	Shisa7	Mus musculus shisa homolog 7 (Xenopus laevis) (Shisa7), mRNA [NM_172737]	GGCACTTGGCTGGGGGTGGGGTGTTGGTTTTTGTTTTGGAATAAACAGCTGTTTTCCTGA
A_55_P2152767	1.72242	0.784434	1.72242	up	0.40139	-0.383044	Lhfpl2	lipoma HMGIC fusion partner-like 2 [Source:MGI Symbol;Acc:MGI:2145236] [ENSMUST00000120051]	ATCGAGAGCAGGCTTCATTGTTCCTGACTCCTAATGAGCACAGCTGATTAGCAGATATCT
A_52_P233441	1.72192	0.784015	1.72192	up	0.338615	-0.4454	Gata2	Mus musculus GATA binding protein 2 (Gata2), mRNA [NM_008090]	AACTGCATAAGCTTAACCCGCTGATGAGTGGTTTTATTTTGAAACTCGTTTTTTGGGTCC
A_55_P1983828	1.72175	0.783873	1.72175	up	0.41673	-0.367143	Zbtb11	Mus musculus zinc finger and BTB domain containing 11 (Zbtb11), mRNA [NM_173026]	TATGCGGCAAAGAATTTTATGAAAAAGCTTTATTCAGAAGACATGTAAAGAAGGCCACCC
A_55_P2069787	1.7214	0.783584	1.7214	up	0.333964	-0.44962			AAGTACAAGAAGGATATTGCTGCCTACAGGGCTAAAGGAAAACCGGATGCAGTGGAAAAG
A_30_P01019112	1.72103	0.783273	1.72103	up	0.514506	-0.268767		lincRNA:chr14:55671783-55680316 reverse strand	CAGCTACACAGACCCACATCCTTTTGTCTCACTTGTTGAAATTCTATGTATAAAAGTATT
A_52_P23379	1.72091	0.783175	1.72091	up	0.317802	-0.465373	Depdc7	Mus musculus DEP domain containing 7 (Depdc7), mRNA [NM_144804]	ATTGATGAAAGTGAGTATTCTAGCAGTACAAAGAAGAAAACCAAAGATCAACTGTTGAGC
A_52_P237232	1.72032	0.782677	1.72032	up	0.407913	-0.374764	Thpo	Mus musculus thrombopoietin (Thpo), transcript variant 1, mRNA [NM_009379]	CTCACACTAAACAAGTTCCCAAACAGGACTTCTGGATTGTTGGAGACGAACTTCAGTGTC
A_55_P2147301	1.71966	0.782122	1.71966	up	0.473024	-0.309098			TTCCAAACAAATTCCAGATAACAGCATTTCATCCATAAACATCTTAGGGAAGACACCCCC
A_55_P2117710	1.71963	0.782102	1.71963	up	0.394957	-0.387145	Snhg1	Mus musculus small nucleolar RNA host gene (non-protein coding) 1 (Snhg1), long non-coding RNA [NR_002896]	CTTTACACTTTGGAGCCAGGCCTGTTCAATTTTACAAATAACACGTTTTGCTTGTAGTCA
A_52_P554451	1.7185	0.781153	1.7185	up	0.348298	-0.432855	1300017J02Rik	Mus musculus RIKEN cDNA 1300017J02 gene (1300017J02Rik), mRNA [NM_027918]	TCTAACCTTCAGAACAAAACAACATATAAAACATACCTAGGACCACAGTATCTTACCTTG
A_52_P486702	1.71788	0.780631	1.71788	up	0.296139	-0.484492	G3bp1	Mus musculus GTPase activating protein (SH3 domain) binding protein 1 (G3bp1), mRNA [NM_013716]	GTTTTGTTGTGTTTGATGATTCTGAACCTGTTCAGAAGGTCCTTAATAATAGGCCCATCA
A_55_P2079860	1.7175	0.780313	1.7175	up	0.402154	-0.378159	Asap3	Mus musculus ArfGAP with SH3 domain, ankyrin repeat and PH domain 3 (Asap3), mRNA [NM_001008232]	TCAAAAGTCTGCTTTCTAGGGCCAGAAATCCCACCATCGCTTAGTCCAATTACAAAGCCA
A_55_P2168301	1.71722	0.780073	1.71722	up	0.340272	-0.4398	Slc46a1	Mus musculus solute carrier family 46, member 1 (Slc46a1), mRNA [NM_026740]	TCTACCCACCCTTGACCTCAGCCTTGGCAATTGTCACAGTAAATTGTTTGAATCAGTCTG
A_52_P12877	1.71686	0.779776	1.71686	up	0.273108	-0.506667	Hspa8	Mus musculus heat shock protein 8 (Hspa8), mRNA [NM_031165]	TTGAGGTCAAATCAACAGCTGGAGACACCCACTTAGGTGGAGAAGATTTTGACAACCGAA
A_51_P378576	1.71596	0.779017	1.71596	up	0.401379	-0.377637	B3gnt7	Mus musculus UDP-GlcNAc:betaGal beta-1,3-N-acetylglucosaminyltransferase 7 (B3gnt7), mRNA [NM_145222]	GAGGTCCAGGAATAGCCAGAACTTCCCTGACTGGAGGTCATCCGAGAACCTGGATCTCTC
A_66_P140224	1.71544	0.778577	1.71544	up	0.426725	-0.351851	1700064H15Rik	Mus musculus adult male testis cDNA, RIKEN full-length enriched library, clone:1700064H15 product:unclassifiable, full insert sequence. [AK006881]	CGAGTACGGAAGAATACAGGCCCTTTTGGGAGAGAAAGTCCTCGAACCGCCAAGATGGTT
A_52_P104761	1.71442	0.777721	1.71442	up	0.412374	-0.365347	Rlim	Mus musculus ring finger protein, LIM domain interacting (Rlim), mRNA [NM_011276]	GGCAATGAGAAGCTTTGGTGAAAATGATGCATTGAAAACGTGTAGTGTTTGCATTACAGA
A_55_P2041444	1.71372	0.77713	1.71372	up	0.389161	-0.38797	Xlr3a	Mus musculus X-linked lymphocyte-regulated 3A (Xlr3a), mRNA [NM_001110784]	CATCTTTCAGTGCCATAGAGGTCAAAATTAAGGATGTTCTGAAAACCCAGTGTGAACAGA
A_52_P28582	1.71308	0.776595	1.71308	up	0.372874	-0.403721	Zmym2	Mus musculus zinc finger, MYM-type 2 (Zmym2), mRNA [NM_029498]	CATCTTCAAAAAATGAAGAACTACAAGGAAACGATCCCAAAATTCTTCCTTCATCGAAAG
A_55_P2159746	1.71296	0.776493	1.71296	up	0.417714	-0.358778	Mfsd2b	Mus musculus major facilitator superfamily domain containing 2B (Mfsd2b), mRNA [NM_001033488]	TACATTCCTTTTGCTAAATGGCAGAGTTCCAACACAGGAATTCAGACACAGGCCTGGCTT
A_55_P2023094	1.71225	0.775896	1.71225	up	0.365629	-0.410267	Pes1	Mus musculus pescadillo homolog 1, containing BRCT domain (zebrafish) (Pes1), mRNA [NM_022889]	ATTCAGTTGTGCCGTAGGCTCACTGTGGAGTTCCTGCACTATGTCATCACTGCCCGAGCC
A_51_P191649	1.71158	0.775332	1.71158	up	0.397669	-0.377663	Ndc80	Mus musculus NDC80 homolog, kinetochore complex component (S. cerevisiae) (Ndc80), mRNA [NM_023294]	AGGAGGAAAGAGAAAGAGAACCGAACCGTCTGATGTCATTGAAGAAACTGAAAGCGTCCT
A_65_P08227	1.71152	0.775282	1.71152	up	0.39164	-0.383642	Snx5	Mus musculus sorting nexin 5 (Snx5), transcript variant 1, mRNA [NM_001199188]	CTGTTACAAGGCAACATGAAGACTTTGTGTGGCTGTATGACACTCTTACTGAAACAACGG
A_55_P2113723	1.71146	0.775224	1.71146	up	0.307677	-0.467547	Pecr	Mus musculus in vitro fertilized eggs cDNA, RIKEN full-length enriched library, clone:7420405J16 product:peroxisomal trans-2-enoyl-CoA reductase, full insert sequence. [AK135714]	TATTACCTGCAGTGTTGGTTCCAGCAGCCCCAAGCAAGCCAGATAATGACAGACTCGTGA
A_30_P01018420	1.71002	0.77401	1.71002	up	0.447508	-0.326502		lincRNA:chr3:87757295-87774970 forward strand	GGTCCAAGAACTGCCTGAGACGACTTCCGTGCCCGCTACAGGACACAAACCTCCCTCCCA
A_30_P01027172	1.70952	0.773591	1.70952	up	0.435205	-0.338386		lincRNA:chr8:49866197-49866841 reverse strand	ATATGGTCAAAGATGCTGATGCTGCTGTGATTTGAAAGAGGATATCCTTGAAAGAATCTG
A_65_P04284	1.7091	0.773237	1.7091	up	0.323507	-0.44973	Erap1	Mus musculus endoplasmic reticulum aminopeptidase 1 (Erap1), mRNA [NM_030711]	ATGCAGAGTGCATTCAGATCTGTATCAGAAATATCTCGTTTTAAGATATACTTGTGAGTC
A_66_P124674	1.70815	0.772432	1.70815	up	0.405048	-0.367384	Ubxn2a	Mus musculus UBX domain protein 2A (Ubxn2a), mRNA [NM_145441]	CCAATGGGGAAAGAACTGTCCAAAGATTTAATGTTTCTCATAGGGTGAGCCACATCAAAG
A_55_P2102151	1.708	0.772312	1.708	up	0.27851	-0.493802			TTAAGGGAGAGAGGGTGGGGATTGTCCTTATCGGGCCTGGGAGCTAGATTTCCCACACTC
A_55_P1955827	1.70774	0.772091	1.70774	up	0.362859	-0.409232			CACACACATGCAAATCTACAAGAAGGATGGTATTGTAGACATCAAGGGAATGGCACTGTT
A_30_P01028326	1.70757	0.771945	1.70757	up	0.244936	-0.527009		lincRNA:chr9:68349343-68411643 reverse strand	CTCAGATGGTCTGTATAGCAGAGGAAAGGTATATAGGGGAAAAACCATGCAATAAAAGGA
A_52_P248483	1.7068	0.771297	1.7068	up	0.397573	-0.373725	Zfx	Mus musculus zinc finger protein X-linked (Zfx), transcript variant 1, mRNA [NM_001044386]	GTTGAACATGTGGTTCATGATAGTGTAGTAGAAGCAGAAATCGTCACAGATCCTCTGGCC
A_55_P2048840	1.70588	0.770515	1.70588	up	0.469042	-0.301473	Ppil2	Mus musculus peptidylprolyl isomerase (cyclophilin)-like 2 (Ppil2), transcript variant 3, mRNA [NM_001252445]	AAGAAGACACAGCATCAGGTGGATCCAGAGGCCAAGGTCAAGATGAGTCAGCCCCAGCCT
A_55_P2118784	1.70573	0.77039	1.70573	up	0.276347	-0.494044	Rcor2	Mus musculus REST corepressor 2 (Rcor2), mRNA [NM_054048]	GGAGAAAGAAGGGTTGGGGACTTACACAGACATGGGTTTATTTTTCAACATTTTTAAAAA
A_30_P01028826	1.70565	0.770325	1.70565	up	0.440224	-0.330101		lincRNA:chrX:47893703-47996700 reverse strand	ACGAATTTATCTCCAGGAGGAGCTCTGTGGCCTTTTCATACTTGAGGATTTCAGGTTGTG
A_52_P652212	1.70521	0.769946	1.70521	up	0.306954	-0.462992	Psmd14	Mus musculus proteasome (prosome, macropain) 26S subunit, non-ATPase, 14 (Psmd14), mRNA [NM_021526]	GCCTATGGAAGTTATGGGTCTAATGCTTGGTGAATTTGTTGATGATTACACCGTCAGAGT
A_55_P2057031	1.70431	0.769186	1.70431	up	0.341987	-0.427199	Slmo1	Mus musculus slowmo homolog 1 (Drosophila) (Slmo1), mRNA [NM_144867]	CTTGAACTCTTCCTTCTGCTTCCCCATTCCCAAGTCCTGAGAATACAGACTTGGACTGCT
A_30_P01018769	1.70394	0.768871	1.70394	up	0.394834	-0.374037		lincRNA:chr13:108577843-108679708 reverse strand	TTGATCACAGTGCACCACACAGAAGTCTTGCCAACTGCACAGAAGCTAGCAGATGAAATT
A_55_P2020916	1.70198	0.767212	1.70198	up	0.309049	-0.458164	Rps6ka6	Mus musculus ribosomal protein S6 kinase polypeptide 6 (Rps6ka6), mRNA [NM_025949]	ACAGGTTGTGTTTACCATGAAGAACGCAGCAACGGTTATGCGGGAGCATGAACGCAAAGA
A_55_P2007811	1.70185	0.767101	1.70185	up	0.434629	-0.332472	Slc12a6	solute carrier family 12, member 6 [Source:MGI Symbol;Acc:MGI:2135960] [ENSMUST00000110991]	AGTGGATTATCGACCTCAAAAACATCGGGTGGCTCAGCACACACCTCCTCCCAGCCAGAC
A_51_P486308	1.7012	0.76655	1.7012	up	0.414217	-0.352334	Ccdc171	Mus musculus coiled-coil domain containing 171 (Ccdc171), mRNA [NM_001081012]	TACAAAAAACTCTACAGGAGATCCTGGAGAAGCACGAACAAGAGAAGACAGAGCTGGAGT
A_55_P2178491	1.70094	0.766331	1.70094	up	0.273491	-0.49284	Fam53b	Mus musculus family with sequence similarity 53, member B (Fam53b), mRNA [NM_212473]	TGTGTTCATTTGCTTTCTGATGTTCTTTTCATCAAGTAAAGCAGGTTTTGTCTAGAAGGT
A_55_P2069755	1.70049	0.765952	1.70049	up	0.321558	-0.444393	Tymp	Mus musculus thymidine phosphorylase (Tymp), mRNA [NM_138302]	ATCACTGTGGACCCAGAACGAGATGACGTGGCAGCCATGGCCCGCTATGTGCAAGAATTC
A_51_P380432	1.7003	0.76579	1.7003	up	0.393461	-0.372328	Scx	Mus musculus scleraxis (Scx), mRNA [NM_198885]	TGAACAGAGAGATGGACAGGCGGGTGATGGCTTGACTCTAAGCAGCCGAACACTGACCCA
A_55_P2081805	1.70011	0.765625	1.70011	up	0.361518	-0.404106	Slc46a1	Mus musculus solute carrier family 46, member 1 (Slc46a1), mRNA [NM_026740]	TGGCATTTCAGGGACCAAGCGTGAGACCGACCTCTCCTTCTAGCCCATGGTACTAGGTCT
A_55_P2186584	1.69869	0.764421	1.69869	up	0.369617	-0.394804	Shmt1	Mus musculus serine hydroxymethyltransferase 1 (soluble) (Shmt1), mRNA [NM_009171]	ATGCCACCCTGTGGGCTTCTCATGAGAAGATGTTGTCGCAGCCCCTCAAGGACAGTGATG
A_51_P404077	1.69863	0.764376	1.69863	up	0.352046	-0.41233	Fzd2	Mus musculus frizzled homolog 2 (Drosophila) (Fzd2), mRNA [NM_020510]	TCACAGTCTACATGATCAAATACCTCATGACGCTCATCGTGGGCATCACGTCGGGCTTCT
A_55_P2070005	1.69814	0.763959	1.69814	up	0.333889	-0.43007			TTTGAAGGCAATGTTCTCATGTGGTGGCTTGTTCGAGGGCAAGATGAAGCTGGATTACAT
A_55_P2000172	1.69758	0.763482	1.69758	up	0.340326	-0.423156	Ppp1r16b	Mus musculus protein phosphatase 1, regulatory (inhibitor) subunit 16B (Ppp1r16b), transcript variant 1, mRNA [NM_001159662]	TCTAAGGTCAGTGCCTGGAAGAACCAGAAGTCTGCAATTTGCTGTCAAATACATCCCTAG
A_55_P2178027	1.69626	0.762353	1.69626	up	0.372389	-0.389965	Adad1	Mus musculus adenosine deaminase domain containing 1 (testis specific) (Adad1), mRNA [NM_009350]	AAGTTAGCTCTTGACGAGCTTCTACAACTGGATGAGCCTGAACCGAGAGTTTTAGAACCA
A_55_P2089113	1.69596	0.762099	1.69596	up	0.328417	-0.433682	2900073C17Rik	PREDICTED: Mus musculus RIKEN cDNA 2900073C17 gene (2900073C17Rik), mRNA [XM_003945441]	AATATGTGGAGCCATTACCTTGCTCTTCCGTTGTCAGATGAAAAGAAATGAGAAGAAAAG
A_30_P01030512	1.69488	0.761183	1.69488	up	0.440229	-0.320954		lincRNA:chr17:71242333-71273533 reverse strand	AAACTAGACACCTGAAAGACAACGTCCTCTCAAAAAACGGGGACTAGACCATAGAGTGGA
A_55_P2109922	1.69454	0.760894	1.69454	up	0.350108	-0.410786		CJ238986 RIKEN full-length enriched mouse cDNA library, C57BL [CJ238986]	TTGTCTGAAAACATCTTCTGAAGTGTACGTTGGGGGTGCTGTGCTGGTTTGTATAAGCTC
A_66_P125660	1.69441	0.760787	1.69441	up	0.392272	-0.368515	Nde1	Mus musculus nuclear distribution gene E homolog 1 (A nidulans) (Nde1), transcript variant b, mRNA [NM_001114085]	TCATGCCACAGGAAGAGTGAGCTTTTGCCCATTTTACCATGGAGGACTCGGGAAAGACCT
A_55_P2108808	1.69426	0.760651	1.69426	up	0.399101	-0.361551	Tubgcp4	Mus musculus tubulin, gamma complex associated protein 4 (Tubgcp4), transcript variant 1, mRNA [NM_153387]	AAGATAACCACAGTAAACAGTGGGTTGGCTCATGTAAGAACGGAATCACGCTCCTGAACA
A_30_P01027299	1.6939	0.760348	1.6939	up	0.447106	-0.313242		lincRNA:chr8:94849929-94870274 reverse strand	CCACTGTAAAGTCACCTCTTTGTAAGAAGACAGGAGCTCTTTGTAAAGAATATGAGACCT
A_30_P01025503	1.69333	0.759867	1.69333	up	0.420119	-0.339748		lincRNA:chr14:62263564-62308286 reverse strand	GATTTATTCTTAATACTTTTCTTGAAGTTCTGAATCTAATGTGCTCTTATTTGAGCAAAG
A_30_P01026792	1.69326	0.759806	1.69326	up	0.381256	-0.378551		lincRNA:chr17:15357376-15385701 reverse strand	TATAAAGTGGCTGTTGAGTAAACAGAGCACAGAACGATGCTGTAACCTTGATCTCCGCTG
A_55_P2131989	1.69231	0.758997	1.69231	up	0.425951	-0.333046		BC001242 DET1 protein {Homo sapiens} (exp=-1; wgp=0; cg=0), partial (73%) [TC1747883]	AGTTCGTAGGGCTCAGTGGTGGAAAGCAGCTTATTCAGCACCGAAAACAAAACCTACAAA
A_55_P1976978	1.69202	0.758749	1.69202	up	0.386332	-0.372417	Zfp707	Mus musculus zinc finger protein 707 (Zfp707), mRNA [NM_001081065]	CTTCCCTCGTGTGTGTGTGTGCGTGCACACACAAGACATAATAAATACATAACTCAATGG
A_55_P2081273	1.69183	0.758584	1.69183	up	0.435035	-0.323549	Gabbr2	Mus musculus gamma-aminobutyric acid (GABA) B receptor, 2 (Gabbr2), mRNA [NM_001081141]	TCTGCAAACAAAGAGGAGTTGGGATGTCAGAAACTTGCAAAAACAAATCAAACTCTAGAC
A_30_P01022700	1.6918	0.758559	1.6918	up	0.478923	-0.279636		lincRNA:chr4:21683562-21694350 forward strand	GCATCTCCATATTGACTTCAAACCTGAAAGAAATAAGTTTAGACAACTGTAAAGAGACAC
A_55_P2424647	1.6915	0.758304	1.6915	up	0.302491	-0.455813		Mus musculus adult male pituitary gland cDNA, RIKEN full-length enriched library, clone:5330430C19 product:unclassifiable, full insert sequence. [AK030550]	ACGTAATGAAAATAGGTCCACTGTAAGTAGGTCAGGGGTAAGAATGTGAACCTAGCTCCG
A_30_P01017632	1.69143	0.758245	1.69143	up	0.391276	-0.366969		lincRNA:chr17:95149413-95174473 forward strand	CTTAAGGCTCCCGACAAATGAAGATAATCTTTCATAGACATAACATAGTATTTTATCCCC
A_52_P167114	1.69055	0.757489	1.69055	up	0.405949	-0.351541	Recql5	Mus musculus RecQ protein-like 5 (Recql5), mRNA [NM_130454]	AGGCCGCAGACATTGTGGTCAGGCACCTGACCCCCTTCTACAAGGAGGGCAGGTTTATAT
A_30_P01030249	1.68999	0.757011	1.68999	up	0.440189	-0.316822		lincRNA:chr8:4325209-4348788 forward strand	GGCTTCACATTCCAAACCAGAACATTACTTTCTTTCCAGTGTTGTGGTTACAAACAGTTT
A_52_P114810	1.68893	0.756112	1.68893	up	0.488741	-0.267371	Hltf	Mus musculus helicase-like transcription factor (Hltf), transcript variant 2, mRNA [NM_144959]	ACGTGTTCTGTAAACCTTGTATCTGTCAGGTCATTCACAGTGAGCAGCCACATGCAAAGT
A_55_P2104259	1.68889	0.756072	1.68889	up	0.34448	-0.411591	Plin5	Mus musculus perilipin 5 (Plin5), transcript variant 2, mRNA [NM_001077348]	TCCAGAGACTCAATTGCTTTGCTGTTTGTGGTCCTGAATAAATATGTTTGATGTGGTCTG
A_55_P2110718	1.6887	0.755912	1.6887	up	0.296632	-0.45928	Npm1	Mus musculus nucleophosmin 1 (Npm1), transcript variant 3, mRNA [NM_001252261]	CAGCCAAAAATGCACAAAAATCAAACCAAAATGGAAAAGACTTAAAACCATCAACACCGA
A_51_P256747	1.68819	0.755475	1.68819	up	0.39197	-0.363504	Adcy10	Mus musculus adenylate cyclase 10 (Adcy10), mRNA [NM_173029]	AATGGCTTCAGACAGTCTTGAGTCTTCCATCATGGGATAAAATTGTATCAGGCAAGGGAG
A_55_P2139019	1.6879	0.755233	1.6879	up	0.344209	-0.411024	Hivep3	human immunodeficiency virus type I enhancer binding protein 3 [Source:MGI Symbol;Acc:MGI:106589] [ENSMUST00000123698]	AACAGGAAGAAAAGAAGTTACAGAGGCAGATTCCAGTGCATCCAGAGACCGAGATGTTGA
A_55_P1980621	1.68716	0.754596	1.68716	up	0.362553	-0.392043		Q5T7C3_HUMAN (Q5T7C3) High-mobility group box 1, partial (83%) [TC1605758]	ACAAGAAGGATATTGCTGCCTACAGAGCTAAAGGAAAACTGATGCAGCGAAAAAGGGGGT
A_51_P400040	1.68685	0.754336	1.68685	up	0.389999	-0.364336	Ubxn2a	Mus musculus UBX domain protein 2A (Ubxn2a), mRNA [NM_145441]	TTGTGATGGCAAAAGATACTCAAATACTCATTTGGCAACAGTATCCAAGATGTAGACTCT
A_51_P150120	1.68546	0.753145	1.68546	up	0.308482	-0.444663	Mgst2	Mus musculus microsomal glutathione S-transferase 2 (Mgst2), mRNA [NM_174995]	AGATTCCTGAACGAATACCTGGACTTTCATGTTGCCAAGAAACTGAGGAAGCCCTTCTAA
A_55_P2004201	1.68538	0.753077	1.68538	up	0.399201	-0.353876			AAGACAAAGACGAAGATGAAGAAGATGATGATGAATAAGTTGGTTCTAGCGCAGTTTTTT
A_30_P01023901	1.68517	0.752895	1.68517	up	0.314113	-0.438782		lincRNA:chr10:60473030-60535340 forward strand	CTCCTGATTTAATTAAAGTCTCTCGGATACTCCCTGAGACAAAATCCACGGAGGCCATCA
A_55_P2428967	1.68504	0.75278	1.68504	up	0.302793	-0.449987	Lrrc2	Mus musculus leucine rich repeat containing 2 (Lrrc2), mRNA [NM_028838]	GTGCTTAAGGACAAAGTCTAGAAACTACTACCATCATCACTGTTAAGAAAGATAACATTC
A_55_P1974554	1.68478	0.752558	1.68478	up	0.32206	-0.430498	Eif4b	Mus musculus eukaryotic translation initiation factor 4B (Eif4b), mRNA [NM_145625]	AGTTCAGCTCTGCAAGCAAGTACGCTGCTCTGTCTGTGGATGGCGAGGATGAGGATGAGG
A_66_P122290	1.68472	0.752507	1.68472	up	0.353118	-0.399389	Mettl8	Mus musculus methyltransferase like 8 (Mettl8), transcript variant a, mRNA [NM_145524]	TTCATGACGTGTGTGACGACGGCTTAGCCTACCCTTTCCCAGATGGGATCCTGGATGTCG
A_66_P100937	1.68375	0.751682	1.68375	up	0.509137	-0.242545	LOC100046091	PREDICTED: Mus musculus zinc finger protein 709-like (LOC100046091), mRNA [XM_003086464]	TAAGTGTAACCAGTGTGTTAAAGCCTTTTCGAGTCCCAGTTATCTTCAAAATCATAAAAG
A_30_P01032910	1.68333	0.751319	1.68333	up	0.333186	-0.418133		lincRNA:chr17:15357376-15385701 reverse strand	CATCTTTCAACTTTCCAGCAAGGCTGAAGCCAATGGAACAGCTCAAACTACTTCTGCACT
A_55_P1981000	1.68319	0.751195	1.68319	up	0.372876	-0.37832			TTACAGATGGAACAGAATGGGGACTTCGGAAGAGTCAGGCGAACTCTCTTCAAAATCTAG
A_55_P2185839	1.6828	0.750865	1.6828	up	0.313075	-0.43779		predicted gene 7546 [Source:MGI Symbol;Acc:MGI:3644883] [ENSMUST00000146119]	TAATTCTTGGTTTTATTCCTGTGAAACCAGGACGCAGAGGGAGAAGGAGAAGAGGAGTCA
A_55_P2181371	1.68271	0.750785	1.68271	up	0.365867	-0.384918		Q9QUI2_MOUSE (Q9QUI2) ORF2, partial (4%) [TC1777477]	TATTCCATAATGAAGGCAAAGTGAGAAAGCCAGAAGAATGTGGTATTGTGTAACAGATTC
A_55_P2083426	1.68222	0.75037	1.68222	up	0.385762	-0.364608			AGAATATTGCGGCTACAGAGCTAAAGGAAAACCTGATGCAGCGAAAAAGGGTGTGGTCAA
A_52_P387009	1.68193	0.750121	1.68193	up	0.435808	-0.314313	Egln3	Mus musculus EGL nine homolog 3 (C. elegans) (Egln3), mRNA [NM_028133]	ATCCCAGCATTTATTATGCACTATGTTTACTTCTTACTTGGGGAACCTAATTATCCAGAG
A_30_P01027967	1.68146	0.749716	1.68146	up	0.424063	-0.325653		lincRNA:chr17:88890039-88905680 forward strand	GGGCAACAGAAATATAGCAGCAGCGGCAGCAGAGATGTCCCTTTCCGAGGCCAAGGATGT
A_55_P2100008	1.68136	0.749627	1.68136	up	0.380048	-0.369579		IF4B_MOUSE (Q8BGD9) Eukaryotic translation initiation factor 4B (eIF-4B), partial (11%) [TC1685411]	ATCAAACCTCTATCCAGACAAGACAAAATAAACTCACCATCTCCTGAAAGATCTTTCTAA
A_55_P2104716	1.68078	0.749132	1.68078	up	0.210279	-0.538853	D830030K20Rik	Mus musculus RIKEN cDNA D830030K20 gene (D830030K20Rik), mRNA [NM_177135]	ATGACATGGAGGAAATGGGTGGAATCCTGGAACTTTACATATATGAGGATTTGAACTACA
A_55_P1984128	1.68071	0.74907	1.68071	up	0.451342	-0.297728	4930529M08Rik	Mus musculus RIKEN cDNA 4930529M08 gene (4930529M08Rik), mRNA [NM_175280]	TTATGGTGAATACTTCTTGGCCGAACTGATCGAGGCCCAAGATAAAGACCATCATGCTGT
A_52_P649332	1.67991	0.748387	1.67991	up	0.30878	-0.439607	Sdf4	Mus musculus stromal cell derived factor 4 (Sdf4), mRNA [NM_011341]	CTACATGGACCCCATGAATGAATACAATGCCCTCAACGAAGCCAAACAGATGATTGCCAT
A_30_P01025118	1.67957	0.748088	1.67957	up	0.308018	-0.44007		lincRNA:chr11:60728207-60745369 reverse strand	AGAAATCAATCCAAGACCTGGTACTGAACTCTTGTGGGTACCTCTCCTGGTAGAACTTCA
A_55_P1967504	1.67908	0.747669	1.67908	up	0.450958	-0.296711	Abhd11	Mus musculus abhydrolase domain containing 11 (Abhd11), transcript variant 1, mRNA [NM_145215]	GGTCCACAGCGACAAACCCCAAGACTTCATGGATGCTGTCACCAGCTTCTTGGCTTAAGA
A_55_P1983910	1.67888	0.747503	1.67888	up	0.349809	-0.397693	5430427M07Rik	Mus musculus RIKEN cDNA 5430427M07 gene (5430427M07Rik), long non-coding RNA [NR_045858]	AGTAAGAAATTTTAGGAAACGTTCTTAAATATGAAATATTAATAAAAAGAAAAAGAAATC
A_30_P01028430	1.67877	0.747403	1.67877	up	0.388938	-0.358465		lincRNA:chr9:14480441-14483362 forward strand	TGGTACCAGCCAACTGCAGAGAGGATACTTTGAAAGCAAATGAACCTCTTACTTGTGGTT
A_52_P338110	1.67865	0.747298	1.67865	up	0.374369	-0.372929	Chmp1b	Mus musculus charged multivesicular body protein 1B (Chmp1b), mRNA [NM_024190]	GGAGAAGGAATGGGTACTAACAAGTATGTAAACACTTTGTTCAACTTCTTCGGTGGGAAA
A_51_P442284	1.67749	0.7463	1.67749	up	0.381729	-0.364571	Dnajc12	Mus musculus DnaJ (Hsp40) homolog, subfamily C, member 12 (Dnajc12), transcript variant 1, mRNA [NM_013888]	GACCTTCCGTATGCTCTGTATCATTGATTCTTACCTCCTACATGTTGTTTAAGTGAGAAA
A_55_P2068228	1.6774	0.74623	1.6774	up	0.306099	-0.44013			TTGCTGGCAGGTCCTTCAGGAACCCCCTGGCCAAAATAAAGCATGGGCTGGAGATCTCTG
A_51_P433975	1.6769	0.745795	1.6769	up	0.370291	-0.375504	4930548G14Rik	Mus musculus RIKEN cDNA 4930548G14 gene (4930548G14Rik), long non-coding RNA [NR_045811]	GGATAAGCAAATCAATAATTTTGTGTCCTTTGTCAGTGACTATAATCAGGAACCAACACT
A_55_P2115577	1.67629	0.745276	1.67629	up	0.284288	-0.460988	Slc20a1	Mus musculus solute carrier family 20, member 1 (Slc20a1), transcript variant 2, mRNA [NM_001159593]	TCTCCTAGAAGGTGGCTGGCCTGCATCCATTTCAGAAGGCTGCAGGCTAGTGTATGCTGA
A_51_P501773	1.67614	0.745144	1.67614	up	0.40432	-0.340824	Slc35f3	Mus musculus solute carrier family 35, member F3 (Slc35f3), mRNA [NM_175434]	AGGAGAACTCAGTGCCTTCTACAGCATCTCTGTCCTATGTGAAGCGAGGTGACATTATAT
A_52_P622850	1.67586	0.7449	1.67586	up	0.430513	-0.314387	Hes5	Mus musculus hairy and enhancer of split 5 (Drosophila) (Hes5), mRNA [NM_010419]	ACGATGATCCTTAAAGGATTCCTTTGTATGGGTGGGTGCATGTGGGCACGATTTTGTACT
A_66_P136102	1.67585	0.74489	1.67585	up	0.438861	-0.306029	Lefty2	Mus musculus left-right determination factor 2 (Lefty2), mRNA [NM_177099]	AAGGGTGTACCTGAGTCTTTCTGGCCATTGCCTGGCAGCTTTGCCCATGTCATTTATTGT
A_30_P01023674	1.67498	0.744148	1.67498	up	0.406811	-0.337337		lincRNA:chr2:173105462-173126187 reverse strand	TGAGTCAGGAGCAGGCAGTTTTGGCTTTGTCTGTTTTCTGTTCTGTTCTCAGAAGGACAA
A_55_P2129771	1.67426	0.743524	1.67426	up	0.326163	-0.417361	Prrt1	proline-rich transmembrane protein 1 [Source:MGI Symbol;Acc:MGI:1932118] [ENSMUST00000015620]	TTTGATCTGTGTGTGCCGTGTGTGAACTTCCACGAGACAGTATTAAAAACATTTTAGTGG
A_30_P01032788	1.67398	0.743283	1.67398	up	0.398776	-0.344507		lincRNA:chr8:94841965-94881130 reverse strand	AGCAAGCTTCGCCACTGTAAAGTCACCTCTTTGTAAGAAGACAGGAGCTCTTTGTAAAGA
A_55_P2182407	1.67398	0.743281	1.67398	up	0.377108	-0.366173	Adat1	Mus musculus adenosine deaminase, tRNA-specific 1 (Adat1), mRNA [NM_013925]	AGGATACAGCCGTTTGCGTCCTGGATCAGAAACCCACCCGACTACCACCAATTTAAATGA
A_51_P479902	1.67304	0.742473	1.67304	up	0.246035	-0.496438	Mars	Mus musculus methionine-tRNA synthetase (Mars), transcript variant 2, mRNA [NM_001003913]	TCAGTCCTTTGTTCCAAAAACTGGAAAATGACCAGATTGAAAATTTGAGGCAGCGCTTTG
A_30_P01029851	1.67278	0.742248	1.67278	up	0.326729	-0.415518		lincRNA:chr1:182181289-182181849 forward strand	CACCAGACTCACGAACAAGAACAGAACAAAGGCCAGGTCCCAGGGAGATCCTGTTTCCCT
A_51_P132388	1.67271	0.742184	1.67271	up	0.368134	-0.37405	Akt3	Mus musculus thymoma viral proto-oncogene 3 (Akt3), mRNA [NM_011785]	TTTTGTGATGGAATATGTTAATGGCGGAGAGCTGTTTTTCCATTTGTCGAGAGAGCGAGT
A_55_P2196185	1.6726	0.742096	1.6726	up	0.44731	-0.294786	4930412C18Rik	Mus musculus RIKEN cDNA 4930412C18 gene (4930412C18Rik), long non-coding RNA [NR_030693]	CCACCAGGAGACTTTCGTCATTCTCTTGTTTTATCCCCAACAATTCATAACTCTTGTTTT
A_55_P2118629	1.67246	0.741973	1.67246	up	0.440992	-0.300982	Lasp1	LIM and SH3 protein 1 [Source:MGI Symbol;Acc:MGI:109656] [ENSMUST00000107569]	CCTGAACATGAAGAACTACAAGGGTTATGAGAAGAAGCCTTACTGCAATGCGTGAGTTTT
A_51_P519648	1.67148	0.741123	1.67148	up	0.422591	-0.318532	Mical3	Mus musculus microtubule associated monooxygenase, calponin and LIM domain containing 3 (Mical3), transcript variant 2, mRNA [NM_153396]	AGAAACAAAAGATATCCACCTGGAAATGGAGAACATGGTGAATCCCCGAACCACTCCCAA
A_51_P169920	1.67094	0.740664	1.67094	up	0.337219	-0.403445	Noc2l	Mus musculus nucleolar complex associated 2 homolog (S. cerevisiae) (Noc2l), mRNA [NM_021303]	ACAGGCTTTTATTGTTACAGCACAGCAGAACAAGTGTACTAGGAGCCATTTTGACCCTGA
A_51_P187901	1.67071	0.740459	1.67071	up	0.384872	-0.355587	Nop56	Mus musculus NOP56 ribonucleoprotein (Nop56), mRNA [NM_024193]	AAAGGCCCTGTTCAGAGCCCTGAAGACAAGGGGTAACACACCAAAATATGGACTCATTTT
A_66_P138099	1.67058	0.74035	1.67058	up	0.313178	-0.427171	Adcy10	Mus musculus adenylate cyclase 10 (Adcy10), mRNA [NM_173029]	TCCGGAGCCATGGTGGTGCCCCACAGGCACCTCACATCTGTACAAATAAAAGCTTTAAGT
A_66_P138298	1.67051	0.740287	1.67051	up	0.514518	-0.22577	Gm4371	Mus musculus predicted gene 4371 (Gm4371), non-coding RNA [NR_028311]	GGATGGTATCACTGGGACGCTCCTTCGAATGCCATCACAGGAGTGAGCACTAAGCTGGAG
A_55_P2082914	1.66997	0.739823	1.66997	up	0.352226	-0.387597	Acly	Mus musculus ATP citrate lyase (Acly), transcript variant 2, mRNA [NM_134037]	TCTGAGTCCCGAGCTGATGAAGTGGCACCTGCAAAGAAAGCCAAGCCAGCTATGCCCCAA
A_51_P368855	1.6686	0.738639	1.6686	up	0.376921	-0.361718	H2-Ke2	Mus musculus H2-K region expressed gene 2 (H2-Ke2), transcript variant 1, mRNA [NM_010385]	AGCTAACGGAAAACAATATCGTGAAGGAGGAGCTGGCTCTGCTGGATGGATCCAACGTGG
A_55_P2131168	1.66815	0.738248	1.66815	up	0.386619	-0.351629	Sv2c	Mus musculus synaptic vesicle glycoprotein 2c (Sv2c), mRNA [NM_029210]	AATCCATGATGATAGGCATGCTGTGCTTGTATAATGGGCTGACCATCTCAGCGTGGAATT
A_55_P1997936	1.66813	0.738228	1.66813	up	0.37701	-0.361218	Hsd17b7	Mus musculus hydroxysteroid (17-beta) dehydrogenase 7 (Hsd17b7), mRNA [NM_010476]	GAAAAATTCTATGAGGTCTTACTGGAGCTGGAAAAGCGTGTCAGGACCACCGTTCAGAAA
A_30_P01023973	1.66749	0.73768	1.66749	up	0.318134	-0.419546		lincRNA:chr11:69184157-69201732 reverse strand	ACTTTAAGATAAACACTGGGATCCAGTCTGAAAGGACAGGTCAGCCGGTTCAGTGAAAAG
A_55_P1971614	1.66706	0.737304	1.66706	up	0.378138	-0.359166			CCTCCTTCGCCCCAAAATCAAAGGCAAGCATTCTGACATAATATCCATTGGTGATGTTGC
A_51_P264656	1.66675	0.737039	1.66675	up	0.350891	-0.386148	2900011O08Rik	Mus musculus RIKEN cDNA 2900011O08 gene (2900011O08Rik), mRNA [NM_144518]	ATGTGTGTTATGACTGGCCTAAGTACTTAGCACCAGTCAAGATTTGCTGATGTGCAAACT
A_55_P2110671	1.66645	0.736776	1.66645	up	0.365044	-0.371733			TATCCATTGGTGATGTTGCAAAGAAACTAAGAGAGATGTAAAACAACACTGTAGCAGATG
A_55_P2108599	1.66613	0.736503	1.66613	up	0.305193	-0.43131	Tlcd1	Mus musculus TLC domain containing 1 (Tlcd1), mRNA [NM_026708]	GGACATTGTGGTTAGCAAGCAAACTCGAGCTTCTTGGGAATACCTTGTTCATCATGTCAT
A_55_P2032886	1.66555	0.736001	1.66555	up	0.448446	-0.287555	Pip5k1c	Mus musculus phosphatidylinositol-4-phosphate 5-kinase, type 1 gamma (Pip5k1c), transcript variant 2, mRNA [NM_001146687]	ATTCCAGCAGTGAATGGGCGCGGGGAGCGACTGCTCCTCCACATCGGGATCATTGATATT
A_55_P2151225	1.66428	0.734899	1.66428	up	0.238434	-0.496465	Krtap16-1	Mus musculus keratin associated protein 16-1 (Krtap16-1), mRNA [NM_130870]	TTCGGATATGGCTCTGGCTATGGAGGCTTTGGAGGCTTTGGATATGGCTCTGGCTATGGA
A_55_P1998545	1.66333	0.73407	1.66333	up	0.302484	-0.431586	Ncdn	Mus musculus neurochondrin (Ncdn), mRNA [NM_011986]	CAAGTTCAAAGCTGTGCACATGTGGACACTCAATAAATGTTTATTGGTGATGAGAAGCCT
A_30_P01026776	1.66309	0.733863	1.66309	up	0.369969	-0.363894		lincRNA:chr8:26343277-26352902 reverse strand	AAAGAATTCTTTTTAACCCAAGTGCGGCTGAGTGGACACACATGTGACAAGTCTCTCCAG
A_52_P503208	1.66286	0.73367	1.66286	up	0.310528	-0.423143			TGACAAGGCTCGTTATGAAAGAGAATGAAAACCTACATCCACCCCCACACACACACAAAG
A_55_P2148844	1.66275	0.733572	1.66275	up	0.40551	-0.328061	Bend4	Mus musculus BEN domain containing 4 (Bend4), mRNA [NM_001164806]	AAGGGATGGATCACCAGGCTTCCCAGGATGAGGTCTTCAGCAAGACACAGGACGGATCTG
A_55_P1952533	1.66262	0.733462	1.66262	up	0.390634	-0.342828	Fis1	Mus musculus fission 1 (mitochondrial outer membrane) homolog (yeast) (Fis1), transcript variant 2, mRNA [NM_001163243]	AAAGACTCCGGTTGATAGACCGCTACGGAGAAAAACCAAAGAAGGCTGTCATGAGAACAT
A_55_P2115467	1.66225	0.733138	1.66225	up	0.396443	-0.336695	Tmem63b	Mus musculus transmembrane protein 63b (Tmem63b), mRNA [NM_198167]	TTCCAGTCATGCGAGGACAGCCTCATAGAGAATGAGATTCACCAGTAAGGGGAGGGAGGG
A_51_P330428	1.66162	0.732594	1.66162	up	0.319597	-0.412997	Eif4ebp1	Mus musculus eukaryotic translation initiation factor 4E binding protein 1 (Eif4ebp1), mRNA [NM_007918]	CAGCCTCCGGAGCACACCCATCTTTCCTTAGGCTGGGTTACCTGGGAAAGCCACACTTTT
A_55_P2114153	1.66149	0.732479	1.66149	up	0.405649	-0.32683			GCTGCTTCGTGCCAAGGCGTCTTACTAGCCACCTTGGATAAGAAAGTGATTCTGTGGCAG
A_52_P392674	1.66094	0.731998	1.66094	up	0.31424	-0.417758	Acot9	Mus musculus acyl-CoA thioesterase 9 (Acot9), mRNA [NM_019736]	GTATGCTTCACCCAGGACAATTACATCCAAGTCAGAGTCCATAGTGAAGTGTCTTCTCTT
A_51_P259029	1.65981	0.731019	1.65981	up	0.325535	-0.405483	Dusp26	Mus musculus dual specificity phosphatase 26 (putative) (Dusp26), mRNA [NM_025869]	TAACTTGGAGTCTTTTAGGTGGTCATAGTCTCACTGAAAACCATGCGTCTGGAGTTAAAA
A_52_P535052	1.65955	0.73079	1.65955	up	0.340923	-0.389867	Rcor1	Mus musculus REST corepressor 1 (Rcor1), mRNA [NM_198023]	CGTACAAGCCATTAGGAAATATGGGCGAGATTTTCAGGCGATCTCAGATGTGATTGGGAA
A_55_P2038130	1.65894	0.730261	1.65894	up	0.194769	-0.535492	Ptprj	Mus musculus protein tyrosine phosphatase, receptor type, J (Ptprj), transcript variant 1, mRNA [NM_008982]	GCTTCCATGGGCAAAACTCAGTAGATGTCTCTATTTTTATATTGAATCTCAGAATTGGAA
A_52_P58041	1.65843	0.729819	1.65843	up	0.28472	-0.445099	Arpc5	Mus musculus actin related protein 2/3 complex, subunit 5 (Arpc5), mRNA [NM_026369]	TATTGAAAAGGCAGTGCAGTCTCTGGACAAGAACGGTGTGGACCTCCTAATGAAGTATAT
A_55_P2093934	1.6584	0.729789	1.6584	up	0.30284	-0.426949	Zfp458	Mus musculus zinc finger protein 458 (Zfp458), mRNA [NM_001001152]	AAAGTGGAGCTGTTAGACTCTGTGTTTGTCCTTGAAGACTTGGAGCTGATAGTCCTTGCT
A_55_P2082609	1.65766	0.72915	1.65766	up	0.403718	-0.325432			TATTAAGATGCATGAGAAGAGAAACACCAAGCAGAAGGATGATTGGAAGACACTGCAGGG
A_55_P2134022	1.6569	0.728486	1.6569	up	0.326159	-0.402328	Cftr	Mus musculus cystic fibrosis transmembrane conductance regulator (Cftr), mRNA [NM_021050]	ACGCAAATTACTGCTCTGAAAGAGGAGACAGAAGAAGAAGTTCAAGAAACCCGTCTCTAG
A_55_P2103698	1.6565	0.728136	1.6565	up	0.301548	-0.426588	Isg15	Mus musculus ISG15 ubiquitin-like modifier (Isg15), mRNA [NM_015783]	GGACCAGTGTGCCTAAGGCCCCCATCCAGAGCCAGTGTTGGTTATAAAAGATGATGGGGG
A_52_P339791	1.65648	0.728117	1.65648	up	0.398141	-0.329975	Hdgf	Mus musculus hepatoma-derived growth factor (Hdgf), mRNA [NM_008231]	GGATTGATGAGATGCCTGAGGCTGCAGTGAAGTCAACAGCCAACAAATACCAAGTCTTTT
A_30_P01032909	1.65638	0.728038	1.65638	up	0.314797	-0.413241		lincRNA:chr11:6421951-6429173 reverse strand	TATAGAAATTTCAGACAATATGGCAGACACCTGCCACGTGGATAAATTACAAGCCGGTAA
A_55_P2074371	1.65589	0.727609	1.65589	up	0.316119	-0.41149	Lin28a	Mus musculus lin-28 homolog A (C. elegans) (Lin28a), mRNA [NM_145833]	TTCCTTCCCTTCTCTTCCCTGGGAAAATAAAGACTTATTGGTACTCCAGAGTTGGTACTG
A_51_P509384	1.65555	0.727307	1.65555	up	0.362809	-0.364498	Aldh8a1	Mus musculus aldehyde dehydrogenase 8 family, member A1 (Aldh8a1), mRNA [NM_178713]	ACAAAGCTTTGAAGATGAGCCTCTCAGCCCCATAGCTACTACCCAACTTTGACTGCTAAT
A_51_P495825	1.65513	0.726947	1.65513	up	0.474849	-0.252098	Apof	Mus musculus apolipoprotein F (Apof), mRNA [NM_133997]	GCCTTTATTAAAGAACTATGGTGTCTTGGCGTACAAGAGATAGTAACAAAACAACCAATA
A_55_P2149337	1.65497	0.726801	1.65497	up	0.345831	-0.38097	Wasf3	Mus musculus WAS protein family, member 3 (Wasf3), mRNA [NM_145155]	GGAATGCGTGACCAACAGCACGCTCGCTGCAATCATCCGCCAGCTGAGCAGTCTGAGTAA
A_30_P01033404	1.65479	0.72665	1.65479	up	0.319841	-0.406809		lincRNA:chr10:66559716-66647841 reverse strand	TGCAAACAATAACAAGAGCCATCACCTCTGCAAAACAGGCAGAAGAGACTAAATGCGGAG
A_55_P2129945	1.65369	0.725688	1.65369	up	0.323562	-0.402126	Chit1	Mus musculus chitinase 1 (chitotriosidase) (Chit1), transcript variant 1, mRNA [NM_001284525]	CCTCTTGCAAATGTTGTACCTGGAGCTAAGTTCCTGGAACCCCATCCAACTCCAGTCTGA
A_66_P107671	1.65297	0.725057	1.65297	up	0.252871	-0.472186	Fam217b	Mus musculus family with sequence similarity 217, member B (Fam217b), mRNA [NM_001081289]	GCAAATACCTGTGGCTATGCCCCTTCATCCAGTGAGAAAAAACTCAAAACAAATGGAGCC
A_52_P420663	1.65235	0.724523	1.65235	up	0.380293	-0.34423	Klhl11	Mus musculus kelch-like 11 (Klhl11), mRNA [NM_172565]	ACTGAGGATGGACTGAAGGCTGTAATTACTTGCTATGATACAGAGACTCGACAGTGGCAA
A_51_P350503	1.65096	0.723308	1.65096	up	0.517252	-0.206056	Csrp2bp	Mus musculus 0 day neonate kidney cDNA, RIKEN full-length enriched library, clone:D630041G10 product:unclassifiable, full insert sequence. [AK052742]	GTTTATATAAATGTTAGTGGACTCTGATTTTTTCTTTATTTCTCCCTGTACTAACTTCTA
A_51_P367162	1.65063	0.72302	1.65063	up	0.374869	-0.348151	Psmb1	Mus musculus proteasome (prosome, macropain) subunit, beta type 1 (Psmb1), mRNA [NM_011185]	AAATGCTACAAACTGACAGACAAGACAGTAATTGGCTGCAGTGGTTTCCATGGAGATTGT
A_55_P1995836	1.6499	0.722379	1.6499	up	0.211718	-0.51066		predicted gene 14443 [Source:MGI Symbol;Acc:MGI:3652324] [ENSMUST00000109054]	TGGTAATCTCAAAAGACATAAAAGAACACATACAGGAGAGAAACTCTATGAAGGCATCTA
A_51_P299287	1.64978	0.722273	1.64978	up	0.38585	-0.336423	Impa2	Mus musculus inositol (myo)-1(or 4)-monophosphatase 2 (Impa2), mRNA [NM_053261]	CCTGATTGTTTTTCCAGAATGCAAATCTCAGGTGATACAGCTTTAGAACGGGCTCTCAGG
A_51_P291501	1.64977	0.722266	1.64977	up	0.400361	-0.321906	Ccno	Mus musculus cyclin O (Ccno), mRNA [NM_001081062]	CAAGAGACAGTCCCTGGTGCAACACAGGAAATGCTGGAATGCCTTTTGCGTATTGTTATA
A_55_P1953093	1.64949	0.722024	1.64949	up	0.358934	-0.36309	Pabpc4	Mus musculus poly(A) binding protein, cytoplasmic 4 (Pabpc4), transcript variant 2, mRNA [NM_148917]	CACCATGCCAAGAAAGAAGCTGCCCAGAAGGTGGGCACTGTTGCTGCTGCTACCTCTTAG
A_55_P2141429	1.64936	0.72191	1.64936	up	0.439053	-0.282856	Park7	Mus musculus Parkinson disease (autosomal recessive, early onset) 7 (Park7), mRNA [NM_020569]	AGACATGGCCAACCAAGTGAAGGCACCGCTTGTTCTCAAAGACTAGAGCCCAAGCCCTGG
A_30_P01031914	1.64867	0.721299	1.64867	up	0.399037	-0.322262		lincRNA:chr12:89519675-89533975 forward strand	GGGTAGCCATTCTCCTTCAGCTGCTCCTGAGTGAGTAAGTACTCCCTAAGGTGGCAGTAC
A_51_P481930	1.64822	0.720913	1.64822	up	0.299061	-0.421853	Cdh15	Mus musculus cadherin 15 (Cdh15), mRNA [NM_007662]	GGCCCATCCTTGGCTCCATGGCAGATAAACTCAAGGAGGTCATCTCTGTGAGGTCCAAGA
A_55_P2013591	1.64755	0.720321	1.64755	up	0.325847	-0.394474			GGGTGTGTGTCTTGATGAGCTGTGCCAACCACGAGAATGAACCCTTCCACACACAAGTCT
A_55_P2140271	1.64565	0.718661	1.64565	up	0.345528	-0.373133	Gm6083	Mus musculus predicted gene 6083 (Gm6083), non-coding RNA [NR_102704]	TGCCTCAAAAACAGAAATGAAATCTTTTCTAAAATAAAGATAATCTTGGGGCCATGGTGG
A_52_P714949	1.64524	0.718298	1.64524	up	0.347783	-0.370516	Gm4668	Mus musculus 3 days neonate thymus cDNA, RIKEN full-length enriched library, clone:A630003C19 product:unclassifiable, full insert sequence. [AK041339]	TCTACACATTCTCACTCTGAGAGTTAAAAGAAGAGGTTAAAAGATAGCTCAGTCTGTAAA
A_51_P138879	1.64513	0.718199	1.64513	up	0.349744	-0.368454	Zgpat	Mus musculus zinc finger, CCCH-type with G patch domain (Zgpat), transcript variant 1, mRNA [NM_144894]	CAGCGGAAGGCAGACACTCACAGGAAGATGACAGAGTTCTAGCGGCCCTGCCTGTATTGT
A_51_P281024	1.64254	0.715928	1.64254	up	0.384102	-0.331826	Rad9a	Mus musculus RAD9 homolog A (Rad9a), mRNA [NM_011237]	GACAAGAGAGACAGAGGCTATGGTGAGAATCCAGCTTTGACCTTTATTCAAGAGACCAGA
A_52_P159885	1.64198	0.715435	1.64198	up	0.346677	-0.368758	Ddx49	Mus musculus DEAD (Asp-Glu-Ala-Asp) box polypeptide 49 (Ddx49), mRNA [NM_001024922]	CAAGCCATCACACTGGTGACGCAGTATGATATCCACCTGTTGCATGCCATCGAGGAGCAG
A_55_P2130525	1.64174	0.715224	1.64174	up	0.384216	-0.331008	Arl14ep	ADP-ribosylation factor-like 14 effector protein [Source:MGI Symbol;Acc:MGI:1926020] [ENSMUST00000124598]	TTAGAAGGTCTGAAGGACACCTCAGTTCTGTGCTGTTGGATTATGTGACACTTTCTGCTG
A_51_P513460	1.64114	0.714695	1.64114	up	0.203407	-0.511288	Cfhr1	Mus musculus complement factor H-related 1 (Cfhr1), mRNA [NM_015780]	TGCACATGAATATTACTGCTACAGTTTCAACTTCCATTTGAAGTATCAACTCATTTCTTC
A_55_P2452914	1.64043	0.714074	1.64043	up	0.411167	-0.302908	N4bp2	Mus musculus NEDD4 binding protein 2 (N4bp2), mRNA [NM_001024917]	AATTGTCTCTGGAGTAGATACAGGCACTTGTACCCAGACTGAACCCCAAGATTTTGCTCT
A_55_P2076174	1.64028	0.71394	1.64028	up	0.33914	-0.374801			TCAAGAGGAATACAGCACGGAGCCAAATAATCTGAAAGCCCGAAACTCCTTCTGCTACAA
A_55_P2058831	1.64022	0.713889	1.64022	up	0.34651	-0.367379	Fancc	Mus musculus Fanconi anemia, complementation group C (Fancc), transcript variant 2, mRNA [NM_001042673]	CTGCTCACCACAAGCAAGAATACCTTGCTATAGTATCAATTATTTCATTCTTTTGATGTG
A_52_P625171	1.63928	0.713065	1.63928	up	0.360778	-0.352287	Asph	Mus musculus aspartate-beta-hydroxylase (Asph), transcript variant 2, mRNA [NM_133723]	AACTAGGAGTCTATGATGCGGATGGCGATGGAGACTTTGATGTGGATGATGCCAAAGTTT
A_30_P01032251	1.63847	0.712348	1.63847	up	0.346897	-0.36545		lincRNA:chr17:33995525-34028025 forward strand	TTGAGTCTTCTCCCGATAGCGTTTCAACTCTTCATTGAGGTCACACAACTGGCCCTTCAG
A_55_P2149011	1.63831	0.71221	1.63831	up	0.416472	-0.295739	Hif1a	Mus musculus 8 days embryo whole body cDNA, RIKEN full-length enriched library, clone:5730564B02 product:hypoxia inducible factor 1, alpha subunit, full insert sequence. [AK017853]	CCTAATCTGTTACTACTTGTGTGTAATTGTCAACTTGATGTTTCTGCCTACACCATTTTC
A_55_P2080956	1.63807	0.711996	1.63807	up	0.269291	-0.442705	Chka	Mus musculus choline kinase alpha (Chka), transcript variant 1, mRNA [NM_013490]	CAGCGTTGGCGATGAGCCTCGGAAAGTGCTCTTGCGGCTCTATGGGGCAATCTTAAAGAT
A_30_P01020885	1.63778	0.711745	1.63778	up	0.373027	-0.338718		lincRNA:chr13:3497296-3500441 forward strand	ACCTGAGGAAACCATCTTGGGTAACCAAGGCAAGGAAAGGGAATATGCAACACCTAGGAG
A_52_P638319	1.63764	0.711617	1.63764	up	0.293996	-0.417621			TACCAGTAAAACTGTCAGACAACTTGCCTAAAATGTTATTGGGAGAGTGCTTCGCTTTCT
A_51_P259975	1.63741	0.711417	1.63741	up	0.345189	-0.366229	Aspa	Mus musculus aspartoacylase (Aspa), mRNA [NM_023113]	CTGGAGATCCTGTGTTTGTGTCTCTTGATGGAAAAGTTATTCCACTGGGTGGAGACTGTA
A_55_P2023717	1.63643	0.710552	1.63643	up	0.511922	-0.19863	Kcnq5	potassium voltage-gated channel, subfamily Q, member 5 [Source:MGI Symbol;Acc:MGI:1924937] [ENSMUST00000115299]	AGTAAAATCGATCAACAAATGCCTGATGATTAAAAGTGACCTTTCACAAGATTGCCTGCA
A_55_P2216997	1.6354	0.709648	1.6354	up	0.291075	-0.418573	Tmem87a	Mus musculus transmembrane protein 87A (Tmem87a), transcript variant 3, mRNA [NM_001110497]	GGAATGAAAATGAGAAGTACCAAGCAGGAACCAAATGGGACTAGTAAAGTAAACAAAGCA
A_51_P504672	1.6353	0.709557	1.6353	up	0.353423	-0.356133	Mef2d	Mus musculus myocyte enhancer factor 2D (Mef2d), mRNA [NM_133665]	CAGAGCCTGAGGCTGAGGGCTCAGCTGTGAAGAGGATGCGGCTGGATACTTGGACATTAA
A_55_P1953683	1.63497	0.709266	1.63497	up	0.364574	-0.344692	Nsmaf	Mus musculus neutral sphingomyelinase (N-SMase) activation associated factor (Nsmaf), mRNA [NM_010945]	CTGCGTGCCCAGATTCTTAATAACATTAAGTCTGTTACTGTGTATAGCAATGGTTTATAT
A_52_P560628	1.63492	0.709217	1.63492	up	0.300466	-0.408751	1300002E11Rik	Mus musculus RIKEN cDNA 1300002E11 gene (1300002E11Rik), transcript variant 2, long non-coding RNA [NR_037958]	ATGTAGTAACGGACAAAACATGAGTCAGTTTGTGTTGTGGCATTCAGATCTGAACACACT
A_55_P2017120	1.63469	0.709017	1.63469	up	0.429738	-0.27928		tandem duplication of RIKEN cDNA 1700049E17 gene, gene 2 [Source:MGI Symbol;Acc:MGI:3796510] [ENSMUST00000111874]	TATGGTGAAGAAATGAGGTTCTGTGATGCGACCAGCAAGAACATACATCCCAAATCCTAA
A_52_P261496	1.63369	0.70813	1.63369	up	0.357565	-0.350566	Gabpb1	Mus musculus GA repeat binding protein, beta 1 (Gabpb1), transcript variant 2, mRNA [NM_010249]	GCTTAAGCATGGTGCTGACGTCAATGCAAAGGATATGTTAAAGATGACAGCTCTGCATTG
A_55_P2124043	1.63276	0.707314	1.63276	up	0.44072	-0.266594	Tceanc	Mus musculus transcription elongation factor A (SII) N-terminal and central domain containing (Tceanc), mRNA [NM_001007577]	AACTGGTGTCTAAAAGGTATTTTGAGGATATTGGTAAACAGCTTACTGAGCTAGAAATGA
A_55_P1954306	1.63268	0.707245	1.63268	up	0.360949	-0.346295	Esrra	Mus musculus estrogen related receptor, alpha (Esrra), mRNA [NM_007953]	CAGAGACTCTATTTTAATGTATATTTGCTGCAAAGAGAAACCGCTTTTGGTTTTGAACCT
A_55_P1969344	1.63257	0.707144	1.63257	up	0.325377	-0.381766	Trappc2	Mus musculus trafficking protein particle complex 2 (Trappc2), mRNA [NM_025432]	CGAAAATATGTGGCTTTCGAACAACATGTACTTAAAAACGGTGGACAAATTTAATGAGTG
A_30_P01020405	1.63246	0.707044	1.63246	up	0.302297	-0.404747		lincRNA:chr8:34627209-34667814 forward strand	ATACTAGAGAGTATGGTTTCATACATGGCACTCTGAAGCAGTGCAGGCTGGATATGAGCT
A_55_P2303110	1.63232	0.706924	1.63232	up	0.458922	-0.248002	Ccnb3	Mus musculus cyclin B3 (Ccnb3), mRNA [NM_183015]	AGCAAGATCTAGAGAATCTTTTGAATTGGGCATTATTCCACTGAGGACCTCTGACAGCAG
A_52_P223333	1.63207	0.706707	1.63207	up	0.317094	-0.389612	Mib1	Mus musculus mindbomb homolog 1 (Drosophila) (Mib1), mRNA [NM_144860]	TGGAGACCGGATGAGTGAATGCCCAATTTGTCGCAAGGCAATTGAACGAAGGATTCTTTT
A_52_P555672	1.63125	0.705975	1.63125	up	0.347812	-0.358163	Vrk1	Mus musculus vaccinia related kinase 1 (Vrk1), transcript variant 3, mRNA [NM_001029844]	CTACTGGAATACACCGAAAAACCTCTCTATCAAAACCTACGTGATATCCTTTTACAAGGA
A_55_P2023424	1.63123	0.705961	1.63123	up	0.304898	-0.401063	Trip10	Mus musculus thyroid hormone receptor interactor 10 (Trip10), transcript variant 1, mRNA [NM_001242389]	GATCTTTCTTCCCGCCGCTTGGCTTGAGCCAAGTTTTGTTTTATATTAAAAAAGTATATA
A_55_P1953723	1.63093	0.705699	1.63093	up	0.301133	-0.404566	Rab13	Mus musculus adult male corpora quadrigemina cDNA, RIKEN full-length enriched library, clone:B230212B15 product:GTP-binding protein rab13 (fragment) homolog [Rattus norvegicus], full insert sequence. [AK080805]	GCTGCTTTTGTTAGAGTATTCTCAGTGTTGCACAAAGAAATACATGAACAAGGTGAGAGT
A_51_P223720	1.63064	0.705442	1.63064	up	0.248773	-0.456669	Rtcb	Mus musculus RNA 2',3'-cyclic phosphate and 5'-OH ligase (Rtcb), mRNA [NM_145422]	CAGCAAGAAGGCCATTAAACTGAGACCAATTGCTGTTATTAAAGGGTAGATCCAAGACTA
A_55_P1992368	1.62896	0.70395	1.62896	up	0.321233	-0.382716	AY358078	Mus musculus cDNA sequence AY358078 (AY358078), mRNA [NM_194347]	GACCAGGAAGCATCCTATGGTGAAGAAAAGAGGTTCTGTGATGAGTCCAGCAAGAACATA
A_55_P1976022	1.62873	0.703749	1.62873	up	0.32156	-0.38219	Itln1	Mus musculus intelectin 1 (galactofuranose binding) (Itln1), mRNA [NM_010584]	TGACTTAGTAACTGGAATGCTAATGAGCAATAAAGCAGGATAAATCATGTTCCTTGCAAA
A_55_P1982883	1.62748	0.702636	1.62748	up	0.405756	-0.29688	Gys1	Mus musculus glycogen synthase 1, muscle (Gys1), mRNA [NM_030678]	TTCTTGAAGCCCCACATGTACCTCGAGGCCTTTCTGCCTGCAAGCTTCAGTGAATGGGCG
A_51_P175229	1.62738	0.702555	1.62738	up	0.346191	-0.356364	Fbxl18	Mus musculus F-box and leucine-rich repeat protein 18 (Fbxl18), mRNA [NM_001033312]	ATTCTCTCTGTCACTCTCATGAGTACAGTGACAAGAAGTAATCTGGTGAGCCATGGACGA
A_55_P1989921	1.62732	0.702496	1.62732	up	0.30761	-0.394886	Eml2	Mus musculus echinoderm microtubule associated protein like 2 (Eml2), transcript variant 1, mRNA [NM_028153]	GGGACGAATGGGCCACCATGCCTTGTGGGAGCCATTGGTGTTTGGTTTGGGGTATTTTTT
A_55_P1984023	1.62725	0.702434	1.62725	up	0.308716	-0.393718	Arrb2	Mus musculus arrestin, beta 2 (Arrb2), transcript variant 2, mRNA [NM_001271359]	CTGAAGGGAATGAAGGATGATGACTGTGATGACCAGTTTTGCTAGGACGAGGGGCTGGGA
A_55_P1973945	1.62658	0.701845	1.62658	up	0.404792	-0.297053	Krt75	Mus musculus keratin 75 (Krt75), mRNA [NM_133357]	GGCAAAAACATCCAATGTTGGAAGGTAAACTGTTAGAGTTTGTCTCCCATGATACTGCTC
A_30_P01029750	1.62597	0.701303	1.62597	up	0.262955	-0.438348		lincRNA:chr7:4827340-4863315 forward strand	TGGAGCTTTCCTCGCCACCAGCGAATCGCTCATTCTGCAGCTCGTGAGGGATGCCTCCCA
A_55_P2112717	1.62592	0.701253	1.62592	up	0.278927	-0.422326	Rwdd4a	Mus musculus RWD domain containing 4A (Rwdd4a), mRNA [NM_203507]	CCATCAAGTAAGAAAAAAGAGAAGAAAGAACAACTTTCCAAAGCTCAGAAACGCAAGCTG
A_30_P01026534	1.62572	0.701079	1.62572	up	0.383108	-0.317971		lincRNA:chr11:30183950-30184192 forward strand	CCAATTCTTCTGGTTAACTGTAGACAACTCACGTAGCATGTCCATGTCTCTCTTAGAGCA
A_30_P01027031	1.62466	0.700137	1.62466	up	0.337165	-0.362972		lincRNA:chr13:98038568-98068079 forward strand	GGGACTCCAAATCCTAATTCTTACGGACCCATCATTGCCTGGCTACAGTGATCAGTGACA
A_55_P2053384	1.62418	0.699712	1.62418	up	0.318116	-0.381597	Olfr1	Mus musculus olfactory receptor 1 (Olfr1), mRNA [NM_146921]	GACATAAAGGGGGCTCTGGAAAGAGTCTTTTGCAAAAGGAAAATTCAACTAAACCTATAA
A_51_P164420	1.62339	0.699011	1.62339	up	0.391513	-0.307498	Eef1e1	Mus musculus eukaryotic translation elongation factor 1 epsilon 1 (Eef1e1), mRNA [NM_025380]	TCTCGCTGGTTTTGTCACATTCAACATTACCCAGACATCAGGCAACATCTGTCCAGTATT
A_55_P1987964	1.62227	0.698011	1.62227	up	0.293202	-0.404809	Gm5622	Mus musculus predicted gene 5622 (Gm5622), mRNA [NM_001013816]	TTTGGTGAAGAAAAGAGGTTCTGTGATGAGACCAGCAAGAACATACATCCCAAGTGCAAA
A_52_P138806	1.62125	0.697105	1.62125	up	0.321163	-0.375943	Dlgap3	Mus musculus discs, large (Drosophila) homolog-associated protein 3 (Dlgap3), mRNA [NM_198618]	CCACACCTGTGGCTGTTCCCACATCCCTTTGAGTATCCCAGGAAAAATAAAACCGCAGAA
A_55_P2010788	1.62097	0.696862	1.62097	up	0.356738	-0.340124	Slc6a9	Mus musculus solute carrier family 6 (neurotransmitter transporter, glycine), member 9 (Slc6a9), mRNA [NM_008135]	GTGCAGAACTAGGGTTTTAAAGTCCGTAGGTTTTAATGAAATTTCTATTCCTGTCTCTGA
A_51_P288618	1.61965	0.69568	1.61965	up	0.429278	-0.266402	Dusp11	Mus musculus dual specificity phosphatase 11 (RNA/RNP complex 1-interacting) (Dusp11), mRNA [NM_028099]	GCTTGTAATGTGTTGTGTAGGTGCAGAGATTCGTAGTGTTTTTACCACATGTTCTTTACT
A_55_P2073845	1.61963	0.695668	1.61963	up	0.285099	-0.410568	Mrpl47	Mus musculus mitochondrial ribosomal protein L47 (Mrpl47), mRNA [NM_029017]	TCAAGGAAAGGACTGGAAGAATTTTTTGATGACCCAAAGAATTGGGGGGAAGAAAAAGTC
A_55_P1998848	1.6196	0.695635	1.6196	up	0.427927	-0.267708			ACCTCTCCCTGTCCCGCATGATCCGAAAGATGAAGCTTCCTGGCTGCGAGAACAAGACTG
A_55_P2080348	1.61952	0.695566	1.61952	up	0.264256	-0.43131			AATAAGCTGCCAGAGGATGTCTACTACTACAGCAGCTGCCCCCATGGAGGTCTGGGCAGT
A_30_P01023551	1.61952	0.695565	1.61952	up	0.307882	-0.387683		lincRNA:chr4:89088538-89130181 forward strand	TAGATCAAGCATGAGACTCAGAATAGTTACTGGGTGACATAAAATGACAGAAACACCTTT
A_30_P01028359	1.61902	0.695125	1.61902	up	1.42892	0.733797		lincRNA:chr17:7793350-7871100 reverse strand	TCTGACCCACATTTCTCCATCTTGGCAGTTCAAACAGCATAAGATTATAGTGCTGGACCC
A_55_P2153122	1.61873	0.694862	1.61873	up	0.297607	-0.397255	Zap70	Mus musculus zeta-chain (TCR) associated protein kinase (Zap70), mRNA [NM_009539]	TCGCCCCGACTTCCTGACTGTGGAACAACGTATGCGGAACTATTACTACAGCCTGGCCAG
A_55_P2088148	1.61717	0.693471	1.61717	up	0.319707	-0.373765			AGGCCATGGCCTCTCACTGTGAACACATGAACAAATGGCTCCAAAATAGCAAGAAAGAAG
A_51_P487308	1.61702	0.693337	1.61702	up	0.325196	-0.36814	Pstk	Mus musculus phosphoseryl-tRNA kinase (Pstk), mRNA [NM_001039534]	ACCCTGAGAAAAATGCCTGGGAACACAACAGCCTCATAATTCAGAGTTCAGCATGTTCTC
A_30_P01022594	1.61701	0.693326	1.61701	up	0.334735	-0.358591		lincRNA:chrX:90997595-91009570 reverse strand	TTCTGAAATTGAATCCATAAGCAGCACACTCTTTTGCAAGTTGCCTGGGATGCACAAGGG
A_55_P2108784	1.61682	0.693155	1.61682	up	0.311452	-0.381704	Arhgap22	Mus musculus Rho GTPase activating protein 22 (Arhgap22), mRNA [NM_153800]	CAAAAGGATGGCACCTTGAGAGCCAGGCCACCAAGAACTTTATTAAAGTGCTCTGAAAGC
A_55_P2304864	1.6164	0.692783	1.6164	up	0.349935	-0.342848	Ros1	Mus musculus Ros1 proto-oncogene (Ros1), mRNA [NM_011282]	TTATATGGTGCTTGCCACAAAATGTAGCCAAGGTGAAGGAAGTTATGAGGGTCCTCTAGG
A_55_P2091473	1.61637	0.692759	1.61637	up	0.365699	-0.327059	Bnip3	Mus musculus BCL2/adenovirus E1B interacting protein 3 (Bnip3), mRNA [NM_009760]	CCATTAATCAGGATCCAAAGCTGCTTAAATCGGGCGTCCTCCCAGTCTTCTCTTTTCTAT
A_55_P2111039	1.61612	0.692531	1.61612	up	0.233674	-0.458857			CAGGCGCTAATTCAAAGAATTTCTTCTTGCTTCTTTCTAGAAAGAGAAACAGTTGGTAAT
A_55_P2015177	1.616	0.692426	1.616	up	0.295668	-0.396758			GGCATGGGACAGTTCGTACTGTGACTAAAACAGTTTCCAATGATTCTTTCTTTAATTTTT
A_55_P2334484	1.61502	0.691555	1.61502	up	0.381519	-0.310036	D9Ertd115e	UI-M-BH2.1-aps-b-08-0-UI.r1 NIH_BMAP_M_S3.1 Mus musculus cDNA clone UI-M-BH2.1-aps-b-08-0-UI 5'. [BE650233]	ATATGTAAAACCTACCTTCGTGTTTCTGTGCAATATCTCTCAGCACCAAGCCTCTCATCT
A_55_P1966874	1.61472	0.691281	1.61472	up	0.329478	-0.361803	Rtbdn	Mus musculus retbindin (Rtbdn), mRNA [NM_144929]	AGAACTCACATGGTAGCAAAAGAAACAACTCCAACAAGATGGCCTCTGTCCTCCAGGTTT
A_55_P2164977	1.61417	0.690792	1.61417	up	0.327077	-0.363715	Tcf24	Mus musculus transcription factor 24 (Tcf24), mRNA [NM_001285425]	TTTCTGAAACATTCTGTCTCTGGAGAAAAGGCAAGCCATAGCAACACTTCAACGGCCTCA
A_66_P101819	1.61391	0.690558	1.61391	up	0.315935	-0.374623		RIKEN cDNA E030042O20 gene [Source:MGI Symbol;Acc:MGI:2444099] [ENSMUST00000135244]	ACACTCCTTTAGTACCAAAATAAGTTGATGCTCCTTTTGTACCAAAATAAAACTTCAAAT
A_55_P2178317	1.61356	0.690249	1.61356	up	0.21045	-0.479799	Gm9199	Mus musculus predicted gene 9199 (Gm9199), non-coding RNA [NR_027860]	AAGCATATGAGAAATATGTGAAGACCATGGCACCCCTCCACTCCAGATCAAACTGGATGT
A_55_P2112105	1.61233	0.68915	1.61233	up	0.25714	-0.43201			TTCAGACCAATGTCATTTCCCAGGACATCAACACAGCAGCCAAATTTATTGGTGCTGTGG
A_55_P2163639	1.61226	0.689086	1.61226	up	0.423966	-0.26512	Rspo4	Mus musculus R-spondin family, member 4 (Rspo4), transcript variant 1, mRNA [NM_001040689]	GTTCACACCTCTGAAATGCTTTCTTATTTCAAGACTCCCAGCTACTTTTCAAAGAAAGAT
A_55_P1955276	1.61167	0.68856	1.61167	up	0.441826	-0.246734	Specc1	Mus musculus sperm antigen with calponin homology and coiled-coil domains 1 (Specc1), transcript variant 1, mRNA [NM_001281818]	AATCAAAGACATGAAAGAGACCATATTTGAATTGGAAGACCAGGTGGAGCAGCATCGCGC
A_52_P590235	1.61153	0.688427	1.61153	up	0.369344	-0.319083	Vars2	Mus musculus valyl-tRNA synthetase 2, mitochondrial (putative) (Vars2), mRNA [NM_175137]	CAAGAAAATGTCCCACCTAGAAGGAACGCTCAGAAAAGCTGACATAGCACATTCTTGGCA
A_52_P622694	1.61068	0.687674	1.61068	up	0.395333	-0.292341	Adal	Mus musculus adenosine deaminase-like (Adal), mRNA [NM_029475]	GAAGTTGGCATTGCATCTTGCCGAGATTCCAAACAGGGAAAAAGAAAATCAGATGCTGCT
A_51_P332141	1.61064	0.687631	1.61064	up	0.346486	-0.341145	Clcn2	Mus musculus chloride channel 2 (Clcn2), mRNA [NM_009900]	TACGGATGGCCTGTATTCCTTCTGCAAGCAGCAGTGACCAGAAACTGGAACCCAAGGCCA
A_55_P2017373	1.60997	0.687029	1.60997	up	0.435169	-0.25186	Ina	Mus musculus internexin neuronal intermediate filament protein, alpha (Ina), mRNA [NM_146100]	TGATTTGTGTAACTCACCCCTGCCCATTTCATGTCCTTTCACATCTGTAGCTTTAAAAAA
A_55_P2151116	1.609	0.686161	1.609	up	0.34934	-0.336822	Micu1	Mus musculus mitochondrial calcium uptake 1 (Micu1), mRNA [NM_144822]	GCTGCCCTCTGTCTAAGACACTCGTAAAATATCACTTTAATTATAGCACTTTGCAGGAAA
A_55_P2008437	1.60876	0.685949	1.60876	up	0.218172	-0.467777	Cdkn2a	Mus musculus cyclin-dependent kinase inhibitor 2A (Cdkn2a), transcript variant 1, mRNA [NM_009877]	GGCATGAGAAACTGAGCGAAGGCGGCCGCGAAGGGAATAATGGCTGGATTGTTTAAAAAA
A_55_P2076418	1.60812	0.685375	1.60812	up	0.39095	-0.294425	Dmtf1	Mus musculus cyclin D binding myb-like transcription factor 1 (Dmtf1), transcript variant 2, mRNA [NM_001110327]	CTTTGTTTGCAGTTTATAGAAGAGTGCTGCGCATGTATGATGACAGGAACCATGTGGGAA
A_51_P101573	1.60802	0.685284	1.60802	up	0.315038	-0.370246	Klc4	Mus musculus kinesin light chain 4 (Klc4), mRNA [NM_029091]	AACATGATCTCTACTTTGGAGTCCTCTAGAGTAGCTGACTGAGGCTCCCAAGGTGGGAGA
A_55_P2165120	1.60682	0.684204	1.60682	up	0.392765	-0.291439	Cblb	Mus musculus Casitas B-lineage lymphoma b (Cblb), mRNA [NM_001033238]	GCTTCTCTTGTTAGTTTAAGTTCTGTGACCTTTAGGTTCCCGAACTCTCCCTCTCATCCA
A_52_P246703	1.60675	0.684147	1.60675	up	0.411874	-0.272273	Ak7	Mus musculus adenylate kinase 7 (Ak7), mRNA [NM_030187]	CTACTTCGACGAGCTTGAAATTCACCCGATACATATCGATGTAGGAAAACTTGAAGACGC
A_55_P2062617	1.60655	0.68397	1.60655	up	0.391146	-0.292824	BC030499	cDNA sequence BC030499 [Source:MGI Symbol;Acc:MGI:2652869] [ENSMUST00000147549]	ATTTAGATGTTTTAACAAGTTAATCAGATGCCAGGTGGTGCCAGGTGGCACTTGTCCCTG
A_55_P2091472	1.60626	0.683707	1.60626	up	0.325797	-0.35791	Bnip3	Mus musculus BCL2/adenovirus E1B interacting protein 3 (Bnip3), mRNA [NM_009760]	CTGTCCCACACTTAACTCAGGTGTGCTAAAATAAAAGTGACATTTTAACAGTCTTTTGTT
A_55_P1991079	1.60591	0.683388	1.60591	up	0.372611	-0.310777	Phf21b	Mus musculus PHD finger protein 21B (Phf21b), transcript variant 1, mRNA [NM_001081166]	GGCTAGAGAAAGTGTTTGTCTTAAATATTCCAGTGTAGTTTTCCTTCTGTATGATGCATT
A_30_P01025080	1.60587	0.683357	1.60587	up	0.366005	-0.317352		lincRNA:chr7:66562613-66565106 forward strand	TACCCACTCCTACCTTATCTCTGGTTGTGTGGTTTCAGTGAAATTACCATGCAGCTGGTA
A_52_P187217	1.60558	0.683092	1.60558	up	0.313438	-0.369654	Phka2	Mus musculus phosphorylase kinase alpha 2 (Phka2), transcript variant 1, mRNA [NM_172783]	CCTTGCCACGGGTGAAATCGATCCCTTAAATAGAAGATTTTCTACTTCAGTCAAACCTGA
A_55_P1968295	1.60526	0.682804	1.60526	up	0.340488	-0.342316	Pacsin3	Mus musculus protein kinase C and casein kinase substrate in neurons 3 (Pacsin3), mRNA [NM_028733]	GCAGCACCTTCTTTTGTGACTTGTAGTGTGCATTAAATTTGATTAAGAATAAAAACCCCA
A_55_P1982122	1.60512	0.682684	1.60512	up	0.317192	-0.365492	Homer1	Mus musculus homer homolog 1 (Drosophila) (Homer1), transcript variant S, mRNA [NM_011982]	TTTGACACCAGAAAGTATCAATGGGACAGACGATGAGAGAACACCCGATGTGACACAGAA
A_55_P2129068	1.60431	0.681954	1.60431	up	0.406584	-0.27537	Zbtb44	Mus musculus zinc finger and BTB domain containing 44 (Zbtb44), transcript variant a, mRNA [NM_001115130]	GAAAATGTTCAGTATCCCTATCAACTCTACATTGCTCCTTCTACCAGCAGTACAGAGCGG
A_51_P157976	1.60396	0.681635	1.60396	up	0.324299	-0.357336	Mmab	Mus musculus methylmalonic aciduria (cobalamin deficiency) type B homolog (human) (Mmab), mRNA [NM_029956]	GTCGAACATGTCAGCTGACTTCCAAATTCTGGGAAGGCAAGGTAAACTGGAGGCCACGGA
A_55_P2142393	1.60368	0.681388	1.60368	up	0.439424	-0.241964	Cacna1a	Mus musculus calcium channel, voltage-dependent, P/Q type, alpha 1A subunit (Cacna1a), transcript variant 1, mRNA [NM_007578]	TTTATCATCTCGATTGAATCTTTCGTTTTCCCGGTGAATGAAACCGAGGTGGCTGCAAGC
A_52_P212025	1.6033	0.681042	1.6033	up	0.359736	-0.321306	Ror1	receptor tyrosine kinase-like orphan receptor 1 [Source:MGI Symbol;Acc:MGI:1347520] [ENSMUST00000039630]	GCTATAGAGATGTATAAGATGCACAATAAATCCTAGAAATATTTCATGAGGGGAAGATCC
A_55_P1978441	1.60307	0.680836	1.60307	up	0.294114	-0.386722	Kif3a	Mus musculus kinesin family member 3A (Kif3a), mRNA [NM_008443]	GATGCTCTGCTCCGCCAGTTTCAGAAAGAAATCGAAGAGCTGAAGAAAAAGCTTGAGGAA
A_55_P2133067	1.6014	0.679331	1.6014	up	0.306635	-0.372697	Ube2v1	Mus musculus ubiquitin-conjugating enzyme E2 variant 1 (Ube2v1), mRNA [NM_023230]	ATGTCAAAAGAGAACATGAAGCTGCCACAGCCGCCGGAAGGACAGTGTTACAGCAATTAG
A_66_P109012	1.60071	0.678713	1.60071	up	0.353234	-0.325479	Gm715	Mus musculus predicted gene 715 (Gm715), mRNA [NM_001271548]	ACCAGAGACTGCTGATCTTCCTTCTCTAAGTTAAAGATTTCTATCAAGTTTACCATAAAA
A_51_P378550	1.60056	0.678579	1.60056	up	0.2522	-0.42638	Oplah	Mus musculus 5-oxoprolinase (ATP-hydrolysing) (Oplah), mRNA [NM_153122]	AGAGCCTGGTACACGTGGCTTAAACCTCCTGATCAGAAAAGATGGGCGCACAGTGAATCT
A_51_P366061	1.60053	0.678546	1.60053	up	0.298998	-0.379547	Fscn1	Mus musculus fascin homolog 1, actin bundling protein (Strongylocentrotus purpuratus) (Fscn1), mRNA [NM_007984]	GGCTCTTTGACTCAAAGCTAGCTAGGTGGCACTCCGTGTCGCTCCTGCACATTCTGGAAG
A_30_P01021929	1.60047	0.678493	1.60047	up	0.41273	-0.265763		lincRNA:chr9:118291593-118324230 forward strand	ACAACCATCTGCTCCTGTCCAATGAGAGGCCCACATGGATGCTCTGGGATGCTCTCGATT
A_55_P2158962	1.60044	0.678465	1.60044	up	0.374698	-0.303766	Dixdc1	Mus musculus DIX domain containing 1 (Dixdc1), mRNA [NM_178118]	AATCTCTAGCCTCATGGAGCGTCTGCATGTCGTAGAGACACAGAAGAAACAAGAAAGGAA
A_55_P2012815	1.60039	0.678427	1.60039	up	0.30441	-0.374018	Acvr2b	Mus musculus activin receptor IIB (Acvr2b), mRNA [NM_007397]	CTAAAGAGTCCAGCATCTAAGCCCGGGACACGTAGCGTCTCTCCAGACTCAGTGGATCTG
A_51_P377508	1.60002	0.678094	1.60002	up	0.274277	-0.403817	Srebf2	Mus musculus sterol regulatory element binding factor 2 (Srebf2), mRNA [NM_033218]	AACTAGGTCTTTGCACCAGAGAGCATTTTGCATTCTGGACTTGATAGACGCACCCCTTTT
A_55_P1961725	1.59998	0.678053	1.59998	up	0.295018	-0.383034			AGTTCCACGTGAGAACAGAGCAGCTACGAAGACATGGGTTTGGAAAGATACAAAACCGTA
A_55_P2128626	1.59993	0.678008	1.59993	up	0.346591	-0.331417	Gm4349	Mus musculus predicted gene 4349 (Gm4349), non-coding RNA [NR_033637]	GATTCCTGATGAAGATGATGATGTCCTCAGTATTGATTCAGGTAAATGATGAAGCTTTGG
A_52_P458631	1.59953	0.677646	1.59953	up	0.306039	-0.371607	Ttll5	Mus musculus tubulin tyrosine ligase-like family, member 5 (Ttll5), mRNA [NM_001081423]	CACTGCCTGTAAAACCTTTGTTCCACACCGCAGCAGTTGTTTTGAACTGTATGGCTTTGA
A_55_P2183208	1.59937	0.677506	1.59937	up	0.291751	-0.385755	Prl2c1	Mus musculus Prolactin family 2, subfamily c, member 1 (Prl2c1), mRNA [NM_001045532]	TGAAGCTCTTCTGAAATCAGGAGAAATGATTTTGGATGCCTGGGAAAGCCCTCTGGATGA
A_30_P01017906	1.59865	0.676852	1.59865	up	0.271687	-0.405165		lincRNA:chr4:59093960-59122541 reverse strand	AATAAAAATAGTAGAAGAGTTTAAGACCTATTGTAAGAAAAATAAACAGAAGAAAACTTC
A_52_P391983	1.5979	0.676178	1.5979	up	0.305189	-0.370989	Nt5c2	Mus musculus 5'-nucleotidase, cytosolic II (Nt5c2), transcript variant 3, mRNA [NM_029810]	TATCTGTTCTCTGCAGATGGTTTGAAACTGTATAGGAAGAACAGGTAAAGGCAGGTGGAG
A_55_P2002050	1.59726	0.675603	1.59726	up	0.394866	-0.280737	Scgb2b24	Mus musculus secretoglobin, family 2B, member 24 (Scgb2b24), mRNA [NM_177446]	CAGAATGCCTGCAGTACTATTCCGAAGAAACCTTTACGAAAATTAAGGATGCATTAAAAA
A_30_P01026617	1.59685	0.675227	1.59685	up	0.306753	-0.368475		lincRNA:chr4:147108244-147183905 reverse strand	ATATTTGAAACTGGGAGAGGAAAAAGAAAAAGAATGAGTTCTCTGGTAAACACTCCACAG
A_52_P165521	1.59666	0.675056	1.59666	up	0.30859	-0.366466	Fancg	Mus musculus Fanconi anemia, complementation group G (Fancg), transcript variant 1, mRNA [NM_053081]	AACAAGGCTCCGACTGTGAGCAGAAGTGTAGGTCTGACGTGGCACTGAAACAGCTGCGAG
A_30_P01022703	1.59557	0.674071	1.59557	up	0.31166	-0.362411		lincRNA:chr1:88405875-88418150 reverse strand	TAGACAAGGTGAGGGCACTTTGTCATTGTCACCCAAAGTATACCAGAACCAATCAGCTAT
A_55_P2178503	1.59541	0.673923	1.59541	up	0.461415	-0.212508	Fam53b	Mus musculus family with sequence similarity 53, member B (Fam53b), mRNA [NM_212473]	GAGAAGCCTCATCAACCAGGGAGCTGACTCTGGAGCACACAGGACCTTCATCCCTGAACT
A_51_P407683	1.59527	0.673797	1.59527	up	0.210305	-0.463491	Ints3	Mus musculus integrator complex subunit 3 (Ints3), transcript variant 1, mRNA [NM_145540]	GGCAAAGATAATCGAGTTTTAAATTGTTTTTAAGTGATAATGAAACAAGCCAGAACATCT
A_66_P106905	1.5948	0.673377	1.5948	up	0.293831	-0.379547		Mus musculus mammary gland RCB-0526 Jyg-MC(A) cDNA, RIKEN full-length enriched library, clone:G830015H08 product:unclassifiable, full insert sequence. [AK144962]	AACACAGCCGCTGCTGACTTAGGAAAAGAGCTTTCTGGGAATAGGTGTTTGTAACAACTT
A_55_P1979620	1.5923	0.671108	1.5923	up	0.390159	-0.280949	Eif3h	Mus musculus eukaryotic translation initiation factor 3, subunit H (Eif3h), mRNA [NM_080635]	CATAATCAAATACAACACGTACATGCGCAACACCAGTAAGCAGCAGCAGCAGAAACATCA
A_55_P2148385	1.59213	0.670962	1.59213	up	0.229336	-0.441626			GCAGAATCCTGGTGGGGCATGCACTACACAATGATCTAAAGGTTTTGTCCATCCAAAAAA
A_52_P438082	1.592	0.670842	1.592	up	0.324346	-0.346496	Cebpg	Mus musculus CCAAT/enhancer binding protein (C/EBP), gamma (Cebpg), mRNA [NM_009884]	AAATTAAGTTGCTGACAAAGGAATTAAGTGTACTGAAAGATTTGTTTCTTGAGCATGCGC
A_51_P224282	1.59178	0.670642	1.59178	up	0.311893	-0.358749	Capn12	Mus musculus calpain 12 (Capn12), mRNA [NM_001110807]	GAGTTCTGGATGGAGCTTCAAGACTTTCTCACGCACTTCAACACAGTGCAGATTTGTTCA
A_30_P01024254	1.591	0.669937	1.591	up	0.416993	-0.252945		lincRNA:chr17:13806767-13824342 reverse strand	GTGTGCGGCCCTCTGTCTACACAGATCACAGCAGCATGAGATGAGTCACACCCCATGTGT
A_51_P427964	1.59062	0.669593	1.59062	up	0.366827	-0.302767	Lmod3	Mus musculus leiomodin 3 (fetal) (Lmod3), mRNA [NM_001081157]	ACACGTTCTTCTTCTCAGAGTTTGACTGCCTTGCCTGAAAATTGTAGCGTTGTGCTTCTA
A_51_P300618	1.58971	0.668761	1.58971	up	0.330161	-0.3386	Crb2	Mus musculus crumbs homolog 2 (Drosophila) (Crb2), mRNA [NM_001163566]	GAAATGAGAAATCAGGTCAAATGTGCACAATTTCCTGCATGTCTCTGATGGATGTTTTCT
A_55_P2023523	1.5896	0.668667	1.5896	up	0.310051	-0.358616	Aloxe3	Mus musculus arachidonate lipoxygenase 3 (Aloxe3), mRNA [NM_011786]	CATCCTATTGTCTGTCTTTGAGCCCAGTGACTTCAATAAAAGCTAACGTATTTGGCTCTC
A_51_P167876	1.5893	0.668393	1.5893	up	0.302983	-0.36541	Tfrc	Mus musculus transferrin receptor (Tfrc), mRNA [NM_011638]	ATCTCTATATAGAGACAGCAATTGGATTAGCAAAGTTGAGAAACTTTCCTTTGACAATGC
A_55_P2038247	1.58923	0.668328	1.58923	up	0.322927	-0.3454	Tyro3	Mus musculus TYRO3 protein tyrosine kinase 3 (Tyro3), mRNA [NM_019392]	GCAGGCTCTTGCTGTTAGGAACATTTCTAAGCTATTAAGTTGCTGTTTCAAAACAAATAA
A_55_P2004746	1.5891	0.668206	1.5891	up	0.326009	-0.342197	Xkrx	Mus musculus X Kell blood group precursor related X linked (Xkrx), mRNA [NM_183319]	GCCTTTTGTTACTTGATGTAAACCTCAGAGAAGCTAAACTGTAATTTGAAGTGTTTACTG
A_52_P81630	1.58894	0.668068	1.58894	up	0.319491	-0.348577	2810001G20Rik	Mus musculus RIKEN cDNA 2810001G20 gene (2810001G20Rik), long non-coding RNA [NR_033780]	TTCTGGAGACATTTTTGTTGCTGTTGTTTACTGAGCATGTGAAGGGAGGTCTTTCTGCCT
A_52_P120168	1.58886	0.667992	1.58886	up	0.292157	-0.375835	A530054K11Rik	Mus musculus RIKEN cDNA A530054K11 gene (A530054K11Rik), mRNA [NM_183146]	GAAGTGTGTGGCAAGGACTTCCATGTTTCATCATCACTATCTAAACACGGGATAATTCAT
A_51_P490023	1.58868	0.667827	1.58868	up	0.328317	-0.33951	Tubb2a	Mus musculus tubulin, beta 2A class IIA (Tubb2a), mRNA [NM_009450]	CTTAGTGAACTTCTGTTGTCCTCCAGCATTGGTCTTTCTATTTGTAAATTATGGTGCTCA
A_55_P2039205	1.58863	0.667781	1.58863	up	0.389433	-0.278349	Rprd2	Mus musculus regulation of nuclear pre-mRNA domain containing 2 (Rprd2), mRNA [NM_001081293]	AACTTTGGTTTTGCCAAACCTGGCAAATGTGGATCTGGCAAAGATCAGTTCCATCCTTAG
A_55_P2177658	1.58839	0.667564	1.58839	up	0.340743	-0.326821	Mast1	Mus musculus microtubule associated serine/threonine kinase 1 (Mast1), mRNA [NM_019945]	CTGTGCTGTACAGATGCCTGTATACATATGTACACATATAAATAAAGTGCCCATGCTGCC
A_30_P01023390	1.5883	0.667486	1.5883	up	0.294392	-0.373094		lincRNA:chr8:40100925-40196350 reverse strand	TGTGTAAACATGGGAGCAGGACACTCAGAATATGCAGAACTCATTTGCCAAGCAGGACAA
A_52_P533198	1.58758	0.666826	1.58758	up	0.390406	-0.27642	Dnajc2	Mus musculus DnaJ (Hsp40) homolog, subfamily C, member 2 (Dnajc2), mRNA [NM_009584]	CTGAATTAGAAGCTGTTCGGTTGGCTAAGGAGAAAGAAGAGGAAGAAGTTAGACAGCAAG
A_55_P2011819	1.58754	0.666789	1.58754	up	0.402566	-0.264222	Pdzrn4	Mus musculus PDZ domain containing RING finger 4 (Pdzrn4), transcript variant 1, mRNA [NM_001164593]	AGGCCAGTGAGAGACCGACTTCTGAAGGAACGTGCCTTAAAGATCAAGGAGGAGCGGAGT
A_55_P2277383	1.58723	0.666512	1.58723	up	0.293936	-0.372576	4930570N19Rik	BB017817 RIKEN full-length enriched, adult male testis (DH10B) Mus musculus cDNA clone 4930570N19 3'. [BB017817]	TGCTTGGTGAGGTGTACGAGCAAAAGATAGGACAGCGCCGAAGGCCAGACAGGAAATCGT
A_55_P2123466	1.58667	0.666001	1.58667	up	0.202507	-0.463494	Kpna3	Mus musculus karyopherin (importin) alpha 3 (Kpna3), mRNA [NM_008466]	CAAGGAGGTACTTACAATTTTGACCCAACAGCCAACCTTCAAACAAAAGAATTTAATTTC
A_55_P2099019	1.58614	0.665524	1.58614	up	0.328248	-0.337276	Micu1	mitochondrial calcium uptake 1 [Source:MGI Symbol;Acc:MGI:2384909] [ENSMUST00000020311]	TCTGTCTAAGACACTCGTAAAATATCACTTTAATTATAGCACTTTGCAGGAAATACCCGC
A_55_P2021689	1.58605	0.665439	1.58605	up	0.437522	-0.227917	Chrdl2	Mus musculus chordin-like 2 (Chrdl2), mRNA [NM_133709]	CCAAGACATTATAGCAAGGACCTAAAGAGTTGCAGATACGAGTTTTATTGGTTTTGTTAT
A_55_P1970583	1.58593	0.665331	1.58593	up	0.403519	-0.261812	Ttc38	Mus musculus tetratricopeptide repeat domain 38 (Ttc38), mRNA [NM_001033337]	TTGTCTGTAAAAGCTGGTATGTGTAGGCTTTCATGAAAGAAGGCATGCATCTGCCAGGGA
A_52_P23308	1.58504	0.664518	1.58504	up	0.348314	-0.316204	5730508B09Rik	Mus musculus RIKEN cDNA 5730508B09 gene (5730508B09Rik), mRNA [NM_027482]	TATGTACAGCAGTAAAACACCAGACATTTGATAGCCATGTATGTAACTGATATACACTTG
A_55_P2028773	1.58498	0.664467	1.58498	up	0.460031	-0.204435	Slc22a17	Mus musculus solute carrier family 22 (organic cation transporter), member 17 (Slc22a17), mRNA [NM_021551]	CCTCGCTCTTTCTCGCTCTTTCATTCTGTTTCAATAAAAGACATTTTGAATAAATGAGCA
A_55_P2168441	1.58492	0.664414	1.58492	up	0.353147	-0.311267	Fam163b	Mus musculus family with sequence similarity 163, member B (Fam163b), mRNA [NM_175427]	ATGGGACTTGCCAGGGACCCACACAGCACCCTGAAAAAGCAAAAGCCAATAAATTTGTTT
A_51_P462516	1.58488	0.664372	1.58488	up	0.274735	-0.389637	Senp7	Mus musculus SUMO1/sentrin specific peptidase 7 (Senp7), transcript variant 3, mRNA [NM_001003972]	GAGTTATGTTGACGAATGTTCTATGGACGGACTTAGGACGAGAATTCAGAAAGACCCTGC
A_55_P2071064	1.58455	0.664076	1.58455	up	0.376711	-0.287365	Fer1l4	Mus musculus fer-1-like 4 (C. elegans) (Fer1l4), mRNA [NM_001136556]	TTCCTTGCAATGTGCCCTGGAAGGGCTCAGTCCTTGGGTTCAATAAACTCTACCCCAGGC
A_55_P2119907	1.58316	0.662805	1.58316	up	0.395188	-0.267617	Dnah11	Mus musculus dynein, axonemal, heavy chain 11 (Dnah11), mRNA [NM_010060]	GCAAGCACAGTGAGGCCTCCAGTGTCTGTTTCTATTGTCTCTTAATAAAAAGGACACCTT
A_30_P01018238	1.5828	0.662474	1.5828	up	0.258743	-0.403732		lincRNA:chr2:108382077-108441137 reverse strand	GGATCTTACATTCACCATCACTACATCTTCCACCTCAGAAAATTTGTGTTGATAAAATCT
A_55_P1978830	1.58261	0.662306	1.58261	up	0.384452	-0.277854	Camk2d	Mus musculus calcium/calmodulin-dependent protein kinase II, delta (Camk2d), transcript variant 1, mRNA [NM_001025439]	GTGATGGGAAGTGGCAGAATGTTCACTTTCACCGTTCGGGGTCCCCCACAGTACCCATCA
A_52_P243102	1.5822	0.661936	1.5822	up	0.373356	-0.288579	Kctd3	Mus musculus potassium channel tetramerisation domain containing 3 (Kctd3), mRNA [NM_172650]	AGGATGAAAATGAGCATAAAGTGGAGTTCCGAAAGAAAGGGTTTGAAGCAGGAGGATTTC
A_55_P2142858	1.58194	0.661695	1.58194	up	0.31251	-0.349184	Parp9	poly (ADP-ribose) polymerase family, member 9 [Source:MGI Symbol;Acc:MGI:1933117] [ENSMUST00000114877]	ACACAGTGGAGTTGTGTGTGAAGCAGGGTAGGCATGCTGTGTGTATGCTGTCTAAATAAA
A_55_P1975400	1.57983	0.659765	1.57983	up	0.335258	-0.324507	Flnc	Mus musculus filamin C, gamma (Flnc), mRNA [NM_001081185]	ACTTGGGGGTCTTTTTTACACATTGTGGGTCCCAGCTGTCTGGGGAACTTTTGCACATGT
A_55_P2023191	1.57957	0.659534	1.57957	up	0.293748	-0.365786	Polg2	Mus musculus polymerase (DNA directed), gamma 2, accessory subunit (Polg2), transcript variant 1, mRNA [NM_015810]	GTGGCATTTCTTGAGAACTTATTAAAAACTTCTGGGAAACTACGGGCGACTCTTCTTCAC
A_55_P2180735	1.57944	0.659409	1.57944	up	0.391798	-0.267611	Zfp740	zinc finger protein 740 [Source:MGI Symbol;Acc:MGI:1915994] [ENSMUST00000133986]	TGCAGCCAGCAAGAAGATGATGCTGAGCCAGATTGCCAGCAAGCAGGCTGAAAACGGCGA
A_55_P2180551	1.57928	0.659263	1.57928	up	0.333075	-0.326188	Fam60a	Mus musculus family with sequence similarity 60, member A (Fam60a), mRNA [NM_019643]	GCTTCCAGCTCTAATAGAACTCCGGTTTTTTCCTTCTTAGATCTTACCTACTGGAAAAGA
A_52_P294123	1.57847	0.658525	1.57847	up	0.296468	-0.362057	D2hgdh	Mus musculus D-2-hydroxyglutarate dehydrogenase (D2hgdh), mRNA [NM_178882]	GAGGAAGTCTCCCAGATTCTTAGGCACTGCTATAAGAGGAACTTGGCTGTGAACCCACAG
A_51_P386058	1.57815	0.65823	1.57815	up	0.362741	-0.295489	Ppp2r5b	Mus musculus protein phosphatase 2, regulatory subunit B (B56), beta isoform (Ppp2r5b), mRNA [NM_198168]	TGAGGGCACAGGCAAGAAGATTCACATTGTCCTGGGGTGAGGGGGGAGGTCACAGTAATC
A_55_P2367250	1.57806	0.658152	1.57806	up	0.45617	-0.201982	Pou4f1	Mus musculus POU domain, class 4, transcription factor 1 (Pou4f1), mRNA [NM_011143]	TGCGCCAACATACAACAGGGAGATGTGTCCCAGTCCACTTCCAAATAAAACATGACTGAA
A_55_P2044627	1.57715	0.657321	1.57715	up	0.289652	-0.367669	Rnase10	Mus musculus ribonuclease, RNase A family, 10 (non-active) (Rnase10), transcript variant 1, mRNA [NM_029145]	TGGCTTTTCCTATATAAATGCAGTGTGCTGTGCTGACTATTAAACTTTGAGTCTTGATCA
A_55_P2003753	1.57681	0.657009	1.57681	up	0.359337	-0.297672	Sh2d5	Mus musculus SH2 domain containing 5 (Sh2d5), mRNA [NM_001099631]	CCACCACGGCTCTCTTGTGTGCACTTTGAGACAAATAAACCCCATTCTTCAGTCGACTGC
A_52_P348201	1.57633	0.656572	1.57633	up	0.230302	-0.42627	Wee2	Mus musculus WEE1 homolog 2 (S. pombe) (Wee2), mRNA [NM_201370]	GTCCAAAGAGCTTTCCCTGTACATAAAAAGGGATAAAATATGGCTTTAAGTGCCAGCTTC
A_55_P2117950	1.57622	0.656467	1.57622	up	0.293581	-0.362886	Lsmem2	CJ235721 RIKEN full-length enriched mouse cDNA library, pooled tissue 10 Mus musculus cDNA clone K630025J02 3', mRNA sequence [CJ235721]	TGTCCTGCCATGGAGGACAAAGGTGAGGTAGAGATCTTAGCTGCAGACAAGCCTGGGGTG
A_52_P63343	1.57596	0.656231	1.57596	up	0.241201	-0.415031	Gm129	Mus musculus predicted gene 129 (Gm129), mRNA [NM_001033302]	TTTTTTACTTTAATGTATTTGTGGTGAGGAAATAGAAATCCTTTCTGATTAAAGACATTT
A_30_P01021846	1.57557	0.655876	1.57557	up	0.3411	-0.314776		lincRNA:chr8:34646787-34680312 forward strand	TGGGAAGAAATTCACCATTCCAAAGATCAGGAGGACGACTGAAAAAGGTGACATTTCTAT
A_51_P269792	1.57557	0.655873	1.57557	up	0.241037	-0.414836	Rad51b	Mus musculus RAD51 homolog B (Rad51b), transcript variant 1, mRNA [NM_009014]	GGACTGCGCTGCTTGGAAAAAGGAAACGGAAGCCAACATAATGAGGATTAATTGGTTGGT
A_52_P172910	1.57491	0.655266	1.57491	up	0.27598	-0.379286	Serpinb12	Mus musculus serine (or cysteine) peptidase inhibitor, clade B (ovalbumin), member 12 (Serpinb12), transcript variant 1, mRNA [NM_027971]	TTGGGAAACTTCTCTCCAGAATAGACAGAGACAAATCTTATTACACTTTAAGTATGGCCA
A_30_P01030785	1.57489	0.655255	1.57489	up	0.349221	-0.306034		lincRNA:chrX:6950444-6952293 reverse strand	TCTATCACAAACAGGTCCTGGAACCTGAGCCAGAAAAGGTGAAAGAAATGACTCCACAAG
A_55_P1962214	1.5746	0.654986	1.5746	up	0.426409	-0.228577	Kpna3	Mus musculus karyopherin (importin) alpha 3 (Kpna3), mRNA [NM_008466]	ATGAGCAAATACAGATGGTTATTGATTCAGGGGTTGTACCCTTCCTCGTACCCCTTCTGA
A_66_P112816	1.57411	0.654539	1.57411	up	0.35247	-0.302068	B4galt6	Mus musculus UDP-Gal:betaGlcNAc beta 1,4-galactosyltransferase, polypeptide 6 (B4galt6), mRNA [NM_019737]	GTCTCAGTGTTTTTTGGAAGGTGGAAGTGTACTTAAGATTATTTATTAAGATATGGAAGT
A_55_P2176724	1.57212	0.652713	1.57212	up	0.343991	-0.308722	Fbxw7	Mus musculus F-box and WD-40 domain protein 7 (Fbxw7), transcript variant 2, mRNA [NM_001177773]	AGAGAAGATGAACATACGCACAATAGCAATGTCACAAACTGCAGTAGTGTCTCGGACCTG
A_55_P2019743	1.57205	0.652644	1.57205	up	0.352077	-0.300567			CAGTCACTAGCTCTGTATGTAGTTCATCTCAGAAAGAGGAGAGTGCTGCTTCAGGAAGAA
A_52_P604526	1.57188	0.652488	1.57188	up	0.261028	-0.39146	Mrpl19	Mus musculus mitochondrial ribosomal protein L19 (Mrpl19), mRNA [NM_026490]	AGCCATGGATTGAGTTTGATATGATGAGAGAATATGACACTTCAAAAATTGAAGCTGCAT
A_55_P2273454	1.57016	0.650909	1.57016	up	0.288209	-0.362699	D7Ertd128e	H3103F08-3 NIA Mouse 15K cDNA Clone Set Mus musculus cDNA clone H3103F08 3', mRNA sequence [BG071831]	TCATGTTATTGAGAGCTCAGGATGCTATTAGGTTCCTGCTAAGACCATCCAGCCTTGGAA
A_30_P01023095	1.57012	0.650872	1.57012	up	0.276463	-0.374409		lincRNA:chr6:133054025-133069850 reverse strand	CCTAAGGTAGACTCTTAAGGACCAAGATACTAATTTTTATGTTCATGTTTTTTGGTACCC
A_51_P288479	1.56983	0.650612	1.56983	up	0.266059	-0.384553	Slc25a29	Mus musculus solute carrier family 25 (mitochondrial carrier, palmitoylcarnitine transporter), member 29 (Slc25a29), mRNA [NM_181328]	AGACAGGCCACCGGCCTCAATGTCTCCACAGGGAAATTGTGTAGCAGCTGTCGCAAGACA
A_51_P406835	1.56952	0.650322	1.56952	up	0.348004	-0.302318	Mei1	Mus musculus meiosis defective 1 (Mei1), mRNA [NM_028897]	ACAAATTCCGGGCATAATGGTTGAGGGGGAAAACAATATCAAGCCTCTCTCTGGAGCTAT
A_30_P01023822	1.5688	0.649658	1.5688	up	0.281595	-0.368063		lincRNA:chr5:35893909-35899497 reverse strand	CTGTATATACTGCCTCCGGCTGCGTGGGTCCACTAGGACCTCCAGAATTTCTTTCGCCAG
A_51_P241769	1.56867	0.649545	1.56867	up	0.391401	-0.258144	Rhd	Mus musculus Rh blood group, D antigen (Rhd), mRNA [NM_011270]	TTGGTTTCATGACAGAGACTATTAATACTTTGGGATGAATACACCTCATTAAAGTTCTGG
A_51_P349727	1.56861	0.649491	1.56861	up	0.178686	-0.470805	Slc25a45	Mus musculus solute carrier family 25, member 45 (Slc25a45), mRNA [NM_134154]	TGAACAGGAGGATGACTTCTGTCTTCTTCATGTCCAGAATCCTTCAGGGGTTTCCATTAC
A_30_P01031939	1.56789	0.648826	1.56789	up	0.478755	-0.17007		lincRNA:chr13:53100475-53113850 forward strand	TCAGGGAAGCCCTGAACGTTGTTGGGTAACAGATTGAGAGCAAGGGTCAGAGGAAGACAG
A_52_P577533	1.56789	0.648823	1.56789	up	0.386559	-0.262264	Vat1l	Mus musculus vesicle amine transport protein 1 homolog-like (T. californica) (Vat1l), mRNA [NM_173016]	TTGTTTCCTGGAGGAAGTGTAAAGAGTTTATGTTTGCCTTAAGGGAGCTTCGAAGGCTTC
A_52_P144285	1.56773	0.648678	1.56773	up	0.368091	-0.280588	Fam72a	Mus musculus family with sequence similarity 72, member A (Fam72a), mRNA [NM_175382]	GACACTTCTGGATGTTTCACAGTCAGGCGGTTTATGGTATAAACAGACTAGATGCCACTG
A_52_P76034	1.56762	0.648577	1.56762	up	0.3049	-0.343677	Rcc2	Mus musculus regulator of chromosome condensation 2 (Rcc2), mRNA [NM_173867]	CGATTCAACGTTAACTACCTTTTTCTGTATGCTTTCCAAAGTGTTTCCCTCAATGTTTGA
A_55_P2017491	1.56757	0.64853	1.56757	up	0.289409	-0.359121	Rbm43	Mus musculus RNA binding motif protein 43 (Rbm43), transcript variant 2, mRNA [NM_001141981]	GGAAAAGATTCAATGTCTCAAGTATGATTTCTACTGACTCTTTATTCCTCTTGCACCATA
A_55_P2153743	1.5674	0.648373	1.5674	up	0.250431	-0.397942	Slc26a6	Mus musculus solute carrier family 26, member 6 (Slc26a6), mRNA [NM_134420]	CTGAAAAGGAGCTGATGTGGGAATACAGCTTTGGGAATAAATTTGTCTGTCCAACTTCAG
A_55_P1968355	1.56652	0.647563	1.56652	up	0.372526	-0.275037	Tle1	Mus musculus transducin-like enhancer of split 1, homolog of Drosophila E(spl) (Tle1), transcript variant 1, mRNA [NM_011599]	CGGCTTCATATTTACAGTTGGATTGGGCCAAATGTTTGGAATTTGTAGAAATAGAAGTTA
A_51_P403814	1.56625	0.647312	1.56625	up	0.38043	-0.266882	Slc4a5	Mus musculus solute carrier family 4, sodium bicarbonate cotransporter, member 5 (Slc4a5), mRNA [NM_001166067]	ATACCGAAAACATACAGCTTAAAATGCCACCCACCATAGATATAACCTTTCTCGTGAAAA
A_55_P2100088	1.56623	0.647295	1.56623	up	0.369173	-0.278122	E130309D14Rik	Mus musculus RIKEN cDNA E130309D14 gene (E130309D14Rik), mRNA [NM_001013784]	GGTGACTGTCATATGCCTTATTCTTAATAAAATGTTTGGAAAACATGGAGTCCATTCTCA
A_51_P440852	1.56584	0.646939	1.56584	up	0.386821	-0.260118	Mtrf1	Mus musculus mitochondrial translational release factor 1 (Mtrf1), mRNA [NM_145960]	AGAATGCTAGAAAATTGCAGGTGGGAACAAGAGCCCAGTCGGAGAGAATTCGGACATATA
A_51_P470989	1.56577	0.646876	1.56577	up	0.418535	-0.228341	Paip1	Mus musculus polyadenylate binding protein-interacting protein 1 (Paip1), transcript variant 1, mRNA [NM_145457]	TCCATGCAACTTCAACATACAGAGAAGCTACCCCTGAAAATGACCCTAACTACTTCATGA
A_55_P2328445	1.5656	0.646718	1.5656	up	0.384639	-0.262079	A930005G22Rik	Mus musculus adult retina cDNA, RIKEN full-length enriched library, clone:A930005G22 product:unclassifiable, full insert sequence. [AK044281]	CAGACATATTCATGATGTCATTATTTCTATCATAAACCACTATACCATGTTACCCACCTC
A_66_P129484	1.56526	0.646401	1.56526	up	0.310204	-0.336196	Tmed9	Mus musculus transmembrane emp24 protein transport domain containing 9 (Tmed9), mRNA [NM_026211]	GGAAGGGCGCTGTATTTCCACATCGGAGAAACAGAAAAGAAGTGCTTCATTGAGGAGATT
A_52_P603976	1.56511	0.646265	1.56511	up	0.322149	-0.324115	Jtb	Mus musculus jumping translocation breakpoint (Jtb), mRNA [NM_206924]	AGCTGAATTTCTACTGTATTATGGTGGCTCTTTACGGACTGTATCTCAGATGGAGAAAGT
A_51_P258806	1.56477	0.645949	1.56477	up	0.350922	-0.295027	Klrg2	Mus musculus killer cell lectin-like receptor subfamily G, member 2 (Klrg2), mRNA [NM_001033171]	TGATGGGGTCCCTTTGCCATCCCAACTATTCCCAGCAGACAGTGAGGACCACCCAGACTT
A_52_P136751	1.56359	0.644866	1.56359	up	0.265437	-0.379429	Dtnb	Mus musculus dystrobrevin, beta (Dtnb), transcript variant 2, mRNA [NM_007886]	GTGTACCCTCCAGAGAACCCCCACATCCTGTTTTTCCTGAGCAACCAGAGAAACCACTTG
A_55_P2150398	1.5631	0.644407	1.5631	up	0.29811	-0.346297	Cpne5	Mus musculus copine V (Cpne5), mRNA [NM_153166]	TCACCCTGCTTTCCTTTGCGGTAGAGTCAGAGAGTACCTTCCTGGATTACATCAAAGGAG
A_55_P1973838	1.563	0.644314	1.563	up	0.355226	-0.289088	Slc6a9	Mus musculus solute carrier family 6 (neurotransmitter transporter, glycine), member 9 (Slc6a9), mRNA [NM_008135]	GCCCAGTGTGTGCAGAACTAGGGTTTTAAAGTCCGTAGGTTTTAATGAAATTTCTATTCC
A_52_P374292	1.56187	0.643277	1.56187	up	0.277201	-0.366077	Tefm	Mus musculus transcription elongation factor, mitochondrial (Tefm), mRNA [NM_183275]	GAACTGGAAGCTTTCAGGTTGCTTCGAGGAAGGAAGTCCGTCAATATTGTAGAACACAGA
A_55_P2027541	1.56167	0.64309	1.56167	up	0.410639	-0.23245	Fsd1l	Mus musculus fibronectin type III and SPRY domain containing 1-like (Fsd1l), transcript variant 1, mRNA [NM_001195284]	TAGATTAACTACCAAATAGGAAGCAGCCATGGAGGTTATTGCCTGCGTCCCAGAATCAAG
A_51_P469252	1.56167	0.643088	1.56167	up	0.327981	-0.315107	Zfp647	Mus musculus zinc finger protein 647 (Zfp647), transcript variant 2, mRNA [NM_172817]	TCCTACAACTGTAGATACTGGTAAAGACAGCCATAATTCTACCTTTGTCTATTTGACATG
A_52_P588378	1.56165	0.643074	1.56165	up	0.319298	-0.323776	Cacna1h	calcium channel, voltage-dependent, T type, alpha 1H subunit [Source:MGI Symbol;Acc:MGI:1928842] [ENSMUST00000159052]	TCTCTACCTTGTGTGTTTAACTGTATAAATATTAAATACAAAAGAGAAGTCTGTACCAAA
A_52_P72434	1.56111	0.642568	1.56111	up	0.336571	-0.305998	Khk	Mus musculus ketohexokinase (Khk), mRNA [NM_008439]	TGCGTCTCTGTATACCTATCTCCTCTCTGCAGATACCTGGAGCAAATAAATCTTCCCCTG
A_51_P124798	1.56069	0.642187	1.56069	up	0.264071	-0.378115	Tmem192	Mus musculus transmembrane protein 192 (Tmem192), transcript variant 1, mRNA [NM_028427]	TGGAGCTGATCTGTTCCCTGAGCTGTCTGATCCTCTATATAGTGAAGATTAGGAGGTTCA
A_51_P124568	1.56065	0.642143	1.56065	up	0.356036	-0.286107	Mpp1	Mus musculus membrane protein, palmitoylated (Mpp1), mRNA [NM_008621]	CTCAGGCTCCTAAAGGGGTGAAGCTTTCCTACTATCTACATTTCAAAATGATCTCTGGAA
A_51_P243514	1.56025	0.641774	1.56025	up	0.253224	-0.38855	Macc1	Mus musculus metastasis associated in colon cancer 1 (Macc1), mRNA [NM_001163136]	AAGGAGGCTACAGTCAGGTCACTAAAACCTTTAGCACTTAGGAAGGAAAGATACACCTCA
A_30_P01017684	1.56001	0.64156	1.56001	up	0.288487	-0.353073		lincRNA:chr17:17492400-17507525 forward strand	TCACTAACCACCAAGCAGATCAATAGGAAGCAACCGTGACTTCCATTTAACTTTTTAAGG
A_55_P1953545	1.55978	0.641342	1.55978	up	0.329971	-0.311371	Brd2	Mus musculus bromodomain containing 2 (Brd2), transcript variant 2, mRNA [NM_001204973]	TTTCAAAGATGGAGGCGGCGGCTCTCTGAAACCCCTTTTTGGTGCTCATCCGCCTCCATC
A_55_P2082070	1.5594	0.640996	1.5594	up	0.262719	-0.378277	Ak6	Mus musculus adenylate kinase isoenzyme 6 (Ak6), mRNA [NM_027592]	GACAATATCAACCAAATCTCAAAATGGATTGAGCAGTGGGTCAAAGATCATAACCCTTAA
A_30_P01019010	1.55922	0.640828	1.55922	up	0.252812	-0.388016		lincRNA:chr11:96111499-96126224 reverse strand	AGAATCAAAAACCATCTAAGTCTGGGATGCCTTGGATGCCTGTGACATCTCTCCATCTCT
A_55_P2068330	1.5588	0.640437	1.5588	up	0.264582	-0.375856	Cryzl1	Mus musculus crystallin, zeta (quinone reductase)-like 1 (Cryzl1), transcript variant 2, mRNA [NM_026994]	TGCACAGCTCTGTATTATCTTTCTCAACTCTCTCCTGGAAAGTCTGTGCTGATCATGGAC
A_55_P2134251	1.55794	0.639638	1.55794	up	0.333303	-0.306335	Hmgb1	Mus musculus 12 days embryo spinal ganglion cDNA, RIKEN full-length enriched library, clone:D130095O09 product:high mobility group box 1, full insert sequence. [AK051800]	GTCTATAAAGCATTTAACCCCCCTGTACACAACTCACTCCTTTTACAGAATATAAATTGA
A_30_P01022707	1.55768	0.639398	1.55768	up	0.2656	-0.373798		lincRNA:chr4:128727331-128735227 reverse strand	TCTCCATCTGCCCAGGAAAGAACCTTAGACAGGAACGTCTGGGAGCACCCTTCCCACTAC
A_55_P2069460	1.55766	0.639378	1.55766	up	0.323175	-0.316203			TATGGTTCCTGGCAAGCCCATGTGTGTTGAGAGCTTATCTGACGATCCTTCTAAGCTTAT
A_52_P634822	1.55758	0.639305	1.55758	up	0.302568	-0.336737	Nap1l4	Mus musculus nucleosome assembly protein 1-like 4 (Nap1l4), transcript variant 2, mRNA [NM_008672]	ACTGTGATGGGTGTACAATAGACTGGAAGAAAGGAAAAAATGTCACAGTCAAAACCATCA
A_55_P2160412	1.55755	0.639276	1.55755	up	0.342628	-0.296647	Xylt2	Mus musculus xylosyltransferase II (Xylt2), mRNA [NM_145828]	TTTCTGGTCTGTGGCAGGATTGTGTGCCATAGGACCTTCTGCTTGTCCCTCCCTGGAGCT
A_55_P2136862	1.55693	0.6387	1.55693	up	0.316743	-0.321957	Dpy30	Mus musculus dpy-30 homolog (C. elegans) (Dpy30), transcript variant 4, mRNA [NM_001146224]	TTTTGCAAGACTGGTATCCGGTTGATTGCGGTTTGCAGGGTCCGCCATGGAGTCGGAGCA
A_30_P01027050	1.55649	0.6383	1.55649	up	0.267987	-0.370313		lincRNA:chr9:35112668-35113346 forward strand	GTCAGACTCTCACTGTGTAACTAACAATACTGTTTTCCTAAATATATCTTGTCACACACT
A_51_P274073	1.55544	0.637322	1.55544	up	0.217765	-0.419557	A830039N20Rik	PREDICTED: Mus musculus RIKEN cDNA A830039N20 gene (A830039N20Rik), misc_RNA [XR_105607]	AGAGCGTGGTTTGTTTCTTTGTCTTTCACACTTTGATTGCTGGCATGGTGACTGTGGCTA
A_52_P464831	1.55442	0.636373	1.55442	up	0.31261	-0.323763	Dlx1	Mus musculus distal-less homeobox 1 (Dlx1), mRNA [NM_010053]	GTTGTCAAAAACGTTTGGACAAGAACACCTGGCCAAGAAGAAAAATCATACTTTGGGCAG
A_52_P432904	1.55418	0.636149	1.55418	up	0.354892	-0.281257	Ddx11	Mus musculus DEAD/H (Asp-Glu-Ala-Asp/His) box helicase 11 (Ddx11), mRNA [NM_001003919]	CTAGGACATACATAATATTGAAAGAGCTGACATGAATTTTGACTTTTGTGAAGGACCATC
A_55_P2130438	1.55373	0.635737	1.55373	up	0.354195	-0.281542	6530409C15Rik	PREDICTED: Mus musculus RIKEN cDNA 6530409C15 gene (6530409C15Rik), mRNA [XM_987873]	GTACTTGAACAACCTACATCATTTTTCTTTCCTGGACCATATTTTAGAAAGTTGAGCCAA
A_55_P2001078	1.55353	0.635553	1.55353	up	0.360916	-0.274636	Mmel1	Mus musculus membrane metallo-endopeptidase-like 1 (Mmel1), mRNA [NM_013783]	TAGTGTGTGGCTAAATGTTCTCGAGCTTCAGACTTGAGCTAAGTAAACGCTTCAAAGAAG
A_55_P2019890	1.55281	0.634886	1.55281	up	0.458983	-0.175903	Rasef	Mus musculus RAS and EF hand domain containing (Rasef), mRNA [NM_001017427]	CAAGGAGCTACAGAATCTGTGCCTTAAAAAATACAATAAAGTGCTCTTCTTTTGGCCCCT
A_55_P2107422	1.55224	0.634347	1.55224	up	0.298445	-0.335903	Kif21a	Mus musculus kinesin family member 21A (Kif21a), transcript variant 1, mRNA [NM_001109040]	GGGCAGAAGCAGAAGCCGACACTGTGACGACGCTCCGTGTTCTTTATTAAAAACGATGTC
A_55_P1954965	1.55161	0.633762	1.55161	up	0.306256	-0.327506	Npm1	Mus musculus nucleophosmin 1 (Npm1), transcript variant 3, mRNA [NM_001252261]	ATCTGTACGAGATACCCCAGCCAAAAATGCACAAAAATCAAACCTAAATGGAAAAGACTT
A_66_P125777	1.55074	0.632955	1.55074	up	0.357735	-0.27522	Slc43a2	Mus musculus solute carrier family 43, member 2 (Slc43a2), transcript variant 1, mRNA [NM_001199283]	GGTTTTCTCTTGTTTTATCATGATTCTTTTTATGAAGCAATAAATCCATTTCCCTGTTGG
A_55_P2125963	1.55033	0.632574	1.55033	up	0.386926	-0.245647	Gm13247	Mus musculus predicted gene 13247 (Gm13247), transcript variant 1, mRNA [NM_001243138]	GAATTCATACAGGAAAGAAACCTTACAAATGCAGTGAATGTGGGAAATGCTTTACTGACA
A_55_P2054942	1.54998	0.632252	1.54998	up	0.296293	-0.335959	Iffo2	Mus musculus intermediate filament family orphan 2 (Iffo2), transcript variant 1, mRNA [NM_001205173]	TTAAATATAAAACTCTAAGGTGAGGGTGGGGCCTGGAGGCGTGGTAGCTTTTGGTTTTCT
A_55_P1966204	1.54965	0.631939	1.54965	up	0.353297	-0.278642	Cxcl12	Mus musculus chemokine (C-X-C motif) ligand 12 (Cxcl12), transcript variant 1, mRNA [NM_021704]	GCTGTAAACCTCCTACCGTATGTGGGAATTTATTTACCTGAAATAAAATCTACTAGTTGT
A_55_P2094034	1.54919	0.631518	1.54919	up	0.334671	-0.296847	Nrg2	Mus musculus neuregulin 2 (Nrg2), mRNA [NM_001167891]	GGCAAAGACGTTTTTATAGGGAAACTATTTATATGTAACATCCTGATTTACAGCTTCGGA
A_52_P13730	1.54876	0.631116	1.54876	up	0.32608	-0.305036	Cbx2	Mus musculus chromobox 2 (Cbx2), mRNA [NM_007623]	CCTTTTATTTTACTGGTTACGTCAGTCCCAAAGTTGAAATCTACAAATCCTTTCCTCTCA
A_51_P293753	1.54823	0.630618	1.54823	up	0.372816	-0.257802	Cul7	Mus musculus cullin 7 (Cul7), mRNA [NM_025611]	GGGGTTGGGGGTAGGTGAGGCTGGGGCTTTCTACAGAAAATAAAATGCTGGAATTTGAAC
A_55_P2003410	1.54778	0.6302	1.54778	up	0.282297	-0.347904	Kng1	Mus musculus kininogen 1 (Kng1), transcript variant 1, mRNA [NM_001102411]	ATTTGATCCCTGATATCCATGTACAGCCAGATAGCCTTTCATTTAAGCTGATATCTGATT
A_52_P367675	1.54756	0.629993	1.54756	up	0.402941	-0.227051	Acin1	Mus musculus apoptotic chromatin condensation inducer 1 (Acin1), transcript variant 2, mRNA [NM_023190]	ACCCCATGCTGCATTCCAGCCAAATTCACAGATCGGGGAGGAAATGAGCCAGAACAGCTT
A_52_P299627	1.54652	0.629027	1.54652	up	0.232487	-0.39654	Cep110	centrosomal protein 110 [Source:MGI Symbol;Acc:MGI:1889576] [ENSMUST00000028235]	CTTGAACAAATTGGTTTTCAATAAATGAAGGCTACATGACACACTGGGGTTAGTGGCTGA
A_55_P1999972	1.54634	0.628861	1.54634	up	-0.0867439	-0.715604		predicted gene 3187 [Source:MGI Symbol;Acc:MGI:3781366] [ENSMUST00000178429]	AAACTATTTTGGCTGCTCAGGCTATGTCAGAAAGAGAATGGCGATGAAGGAGAGACCAGA
A_52_P170486	1.54476	0.627381	1.54476	up	0.338524	-0.288856	Rps6kb1	Mus musculus ribosomal protein S6 kinase, polypeptide 1 (Rps6kb1), transcript variant 2, mRNA [NM_028259]	TGGAAAGGTTTTTCAAGTACGAAAAGTAACAGGAGCAAATACTGGGAAGATATTTGCCAT
A_30_P01019123	1.54461	0.627245	1.54461	up	0.251106	-0.376139		lincRNA:chr17:95150800-95180650 forward strand	AAGAGGAAAATGCTAAAGCCGACAGAGAGTACGAAGAATTCATGTCTGAAGATCTGGAAA
A_30_P01032393	1.54438	0.627023	1.54438	up	0.241592	-0.385432		lincRNA:chr4:89088538-89130181 forward strand	TTCCAGCTCTTCTGTTTTTTGGCAAGTGCATGTGAGTTTCTGGATGACTTATACTGATTT
A_52_P355398	1.54339	0.626102	1.54339	up	0.272709	-0.353393	Dars	Mus musculus aspartyl-tRNA synthetase (Dars), transcript variant 1, mRNA [NM_177445]	ACAAGAAAAGCCAGATAGAGTTTTGGTTCGAGTTAAGGACCTGACAGTTCAAAAAGCTGA
A_55_P2053958	1.54318	0.625908	1.54318	up	0.338339	-0.28757	Rabep2	Mus musculus rabaptin, RAB GTPase binding effector protein 2 (Rabep2), mRNA [NM_030566]	CCCCAAGATATAAGGAAGCAAGGCCAGACTTTTCTGTCATTTATTTTCAATAAATAAGCA
A_55_P2050778	1.5429	0.625642	1.5429	up	0.371299	-0.254343	Gpam	Mus musculus glycerol-3-phosphate acyltransferase, mitochondrial (Gpam), mRNA [NM_008149]	CACGTGACAATGCAGTCTCTAATTGTTCACTGTCCATATATATGATTTTACGGAATTATG
A_55_P2018111	1.54275	0.625503	1.54275	up	0.276131	-0.349372	Pabpc4l	Mus musculus poly(A) binding protein, cytoplasmic 4-like (Pabpc4l), mRNA [NM_001101479]	TGTGCTTGAGTGACTGCCTGCATGTGAAAACTATAGCAATTAAAAACATAAAATTCATCC
A_55_P2086143	1.5426	0.625362	1.5426	up	0.302092	-0.32327	Cyp39a1	Mus musculus cytochrome P450, family 39, subfamily a, polypeptide 1 (Cyp39a1), transcript variant 1, mRNA [NM_018887]	GGGGAACGGAAACTGGGGTGGGAATGTATTGTCTTAAGAGATGAATAAATAAATCAATGG
A_66_P105764	1.54228	0.625063	1.54228	up	0.268474	-0.356589	Tor1b	Mus musculus torsin family 1, member B (Tor1b), mRNA [NM_133673]	ATAAAGACCTAGGAAGGACATAAAATAGAATGAGGCTTATTCTCAGGTTTTTAACGTTGC
A_55_P2144341	1.54125	0.624099	1.54125	up	0.276929	-0.347171	BC033916	Mus musculus cDNA sequence BC033916 (BC033916), long non-coding RNA [NR_040470]	AGGAGGAGGCAGCTCTGGTGCTCTGAGCATCTTCATAGACCACCTGTCCTTGCTACTGAG
A_55_P2178748	1.54106	0.623925	1.54106	up	0.442711	-0.181214	Gja5	Mus musculus adult male hypothalamus cDNA, RIKEN full-length enriched library, clone:A230062H11 product:gap junction membrane channel protein alpha 5, full insert sequence. [AK038780]	TGTGTGCTTTATCTGTAAATATTGATTGCAGCTTTCTTAACCAATGTCCCTTCCCCACCC
A_55_P1960738	1.54083	0.623712	1.54083	up	0.327258	-0.296453	Gm4470	602334681F2 NCI_CGAP_Mam1 Mus musculus cDNA clone IMAGE:4457756 5'. [BG175686]	TGTGCTGTGCTGTCCTTTCAAATTTCACACTGAGCATTGTTTAGGGCTGGGACAGATGTT
A_51_P507622	1.53952	0.622481	1.53952	up	0.277399	-0.345082	Itpkc	Mus musculus inositol 1,4,5-trisphosphate 3-kinase C (Itpkc), mRNA [NM_181593]	GACTCTAGAACTCTGGGGTGGGGGAGAAACAATGTGTTCTGTGCTCCAGAACCTCGGCTT
A_52_P229728	1.53856	0.621584	1.53856	up	0.222629	-0.398955	Cdc42	Mus musculus cell division cycle 42 (Cdc42), transcript variant 1, mRNA [NM_009861]	GACTACGACCGCTAAGTTATCCACAGACAGATGTTTTTCTAGTATGTTTCTCAGTGGTCT
A_51_P134972	1.53813	0.621176	1.53813	up	0.308875	-0.312301	Shkbp1	Mus musculus Sh3kbp1 binding protein 1 (Shkbp1), mRNA [NM_138676]	CTTAACGAAACTTCCTTTTGAATCTAGCCACCAATGTGCCTTCATGTGGACTGGTCCCAG
A_55_P2041141	1.53756	0.62064	1.53756	up	0.318434	-0.302207	Gm10354	Mus musculus predicted gene 10354 (Gm10354), mRNA [NM_001281514]	CCTGCTGAGCACCATCTCCAGGACCCACAATCTTCCTCGGATGAATCTTCTTCCATATAA
A_52_P191468	1.53723	0.620336	1.53723	up	0.286964	-0.333372	Ubfd1	Mus musculus ubiquitin family domain containing 1 (Ubfd1), mRNA [NM_138589]	AGTATTTTTGAAAGCACTTTCACCTCTGGCCCAGGAGACTGACCCAAAGTGAAGGACATT
A_51_P312949	1.53687	0.619998	1.53687	up	0.310512	-0.309486	Tdrd12	Mus musculus tudor domain containing 12 (Tdrd12), mRNA [NM_028034]	AGAGTGTTTCCTGGTCGATTTTGCCAAGTATATTCCAGTAAAATCTAAAAACATCCGAGT
A_55_P1976764	1.53666	0.619798	1.53666	up	0.250796	-0.369002	Polr3e	Mus musculus polymerase (RNA) III (DNA directed) polypeptide E (Polr3e), transcript variant 1, mRNA [NM_025298]	CAAACTAAACCAGGTAAGTGTGGAACAGTATATAAGCGAGGTTATCACTTTGATGTAAAA
A_30_P01019260	1.53619	0.619358	1.53619	up	0.315619	-0.303739		lincRNA:chr8:106619342-106624851 forward strand	AGGAGTACCAAGTAGTCAGCCCACACTGGCAAAAACAAGACAAAACAAAAGGGCATCAAG
A_55_P2176731	1.53619	0.619356	1.53619	up	0.203749	-0.415608	Prdx6	Mus musculus peroxiredoxin 6 (Prdx6), mRNA [NM_007453]	ATTCTCAGAGTGGTTGACTCTCTCCAGCTGACAGGCACAAAGCCGGTTGCCACCCCAGTT
A_55_P2098086	1.53564	0.618838	1.53564	up	0.319453	-0.299385		START domain containing 9 [Source:MGI Symbol;Acc:MGI:3045258] [ENSMUST00000180041]	ATTTGGCTTTGATTACTGCTATTGGTCAGTCAACCCAGAGGACCCTCACTATGCATCTCA
A_30_P01028600	1.53528	0.6185	1.53528	up	0.340514	-0.277986		lincRNA:chr6:121036119-121036703 reverse strand	AAGCAAGTATTAGGGTGTGTCAGGGAAGACAAATGCTTGTATCCCAACCTTGGAGATGTC
A_51_P239766	1.53473	0.617984	1.53473	up	0.365285	-0.252699	Plcd1	Mus musculus phospholipase C, delta 1 (Plcd1), mRNA [NM_019676]	CTGAGCTTCTACTTCTCTGGGGGTCCAGGAGCAGTCCAGTCCCCGGAGTGGTCTAAAATT
A_55_P2020410	1.53447	0.617743	1.53447	up	0.337746	-0.279996	Mapk8	Mus musculus mitogen-activated protein kinase 8 (Mapk8), mRNA [NM_016700]	AATAGATGCATCCAAAAGGATCTCCGTAGATGAAGCTCTCCAGCACCCATACATCAACGT
A_66_P130241	1.53401	0.617307	1.53401	up	0.337237	-0.28007	Slc25a1	Mus musculus solute carrier family 25 (mitochondrial carrier, citrate transporter), member 1 (Slc25a1), mRNA [NM_153150]	TGTGTCCAGCCTGGCCATGGCTGGGTGTCTCTTTGGCCTGTGAATATGTGCTCACTTATC
A_55_P1984158	1.53278	0.616148	1.53278	up	0.311564	-0.304585	Slc44a2	Mus musculus solute carrier family 44, member 2 (Slc44a2), transcript variant 2, mRNA [NM_152808]	TATGCCCAGCCCTGTGCTTATGTAATTGCATTCCGGCCAGTTAATAAAGTGCCTCTTGTA
A_55_P1976356	1.53251	0.6159	1.53251	up	0.256051	-0.35985	Fgf18	Mus musculus fibroblast growth factor 18 (Fgf18), transcript variant 1, mRNA [NM_008005]	ACAATTCAAAACTCATCCCCAGAGGAGGACTTGAACGAGGAAACTGCGAGAAACCAAAGT
A_55_P1997791	1.53192	0.615339	1.53192	up	0.312721	-0.302618	Fbl	Mus musculus fibrillarin (Fbl), mRNA [NM_007991]	CTTGTGATTTTTTGGGGGCGGGGGAGTTGTTTTGTTTTTCTATTAAAAGACTCATCTGTC
A_55_P1968399	1.53174	0.615167	1.53174	up	0.180879	-0.434288	Rdh7	Mus musculus retinol dehydrogenase 7 (Rdh7), transcript variant 1, mRNA [NM_001150749]	GAGGTGGTTTTGCTGGTGGGATAGAATCTTGCTAAGATAAACAACAACAACAATTTTTAT
A_52_P45606	1.53136	0.614816	1.53136	up	0.319238	-0.295577	2510003E04Rik	Mus musculus RIKEN cDNA 2510003E04 gene (2510003E04Rik), mRNA [NM_028197]	CCCGACTGAGCATTTTCTTCCTGAAGAAGAGAAACTTACTGAACAAGAGAGATCAAAAAG
A_55_P2128148	1.53129	0.614746	1.53129	up	0.334772	-0.279974	D830031N03Rik	Mus musculus RIKEN cDNA D830031N03 gene (D830031N03Rik), mRNA [NM_001167918]	CCAGGCTAGCCTAAGCTATGTAGTAAATCTTGTCTTCAATAAGCAAAGCAATGATTTTTT
A_55_P2109263	1.53125	0.614714	1.53125	up	0.289095	-0.32562	Ppp1r14b	Mus musculus protein phosphatase 1, regulatory (inhibitor) subunit 14B (Ppp1r14b), mRNA [NM_008889]	TATATTGACTCTGCGGCGCAGGCCCTTTAAAAATAAAGCTAGGATACAGCCTTTGGAGCA
A_55_P2096807	1.5308	0.614281	1.5308	up	0.270167	-0.344114	Rbms1	Mus musculus RNA binding motif, single stranded interacting protein 1 (Rbms1), transcript variant 3, mRNA [NM_020296]	GCAGCAGCCTAGGGCTTTTAAAAGGTAGTCAATAAAAGTTGCTGAAATTTTGGCTTTTTT
A_51_P182993	1.53077	0.61426	1.53077	up	0.328278	-0.285982	Map3k2	Mus musculus mitogen-activated protein kinase kinase kinase 2 (Map3k2), mRNA [NM_011946]	CTCTCTTACTGCACTTTCCTTTTTTATAAAAAAGAGAGATGGGGAGAAAAAGACAAGAGG
A_55_P2102454	1.53061	0.614109	1.53061	up	0.395867	-0.218242			GGAGCGGTGAACTCTTCAAGTCTCCAATTAAATTTAGAAAATGGTCTTCAATAAAACTAC
A_55_P1984751	1.5306	0.614098	1.5306	up	0.300883	-0.313215	Ppp1r14b	Mus musculus protein phosphatase 1, regulatory (inhibitor) subunit 14B, mRNA (cDNA clone MGC:99938 IMAGE:6820968), complete cds. [BC082545]	ACTCTGCGGCGCAGGCCCTTTAAAAATAAAACTAGGATACAGCCTCTGGAGCAGAAAAAA
A_55_P2017689	1.53038	0.613891	1.53038	up	0.253168	-0.360723	Gprc5c	Mus musculus G protein-coupled receptor, family C, group 5, member C (Gprc5c), transcript variant 2, mRNA [NM_147217]	AAGACATGTACATGGTCCAGAGCCACCAGGTGGCCACGCCACCAAAAGACGGCAAGATCT
A_51_P343913	1.53028	0.6138	1.53028	up	0.413809	-0.199991	Parp4	Mus musculus poly (ADP-ribose) polymerase family, member 4 (Parp4), mRNA [NM_001145978]	CCTCCATATCACAGACAGAGATTGATTCTTCGAGACTAAAGCACAATAAACTCTCTGATG
A_51_P360963	1.52974	0.613289	1.52974	up	0.323853	-0.289436	Mbtd1	Mus musculus mbt domain containing 1 (Mbtd1), mRNA [NM_134012]	GGCTTCCTTAAGAAGTAGAATGAAAGGGTAAATTGGTGACATGTTTGCTCTCTGCATTTT
A_51_P113773	1.52887	0.612467	1.52887	up	0.347086	-0.265382	Slx1b	Mus musculus SLX1 structure-specific endonuclease subunit homolog B (S. cerevisiae) (Slx1b), transcript variant 1, mRNA [NM_029420]	GACAGACTTGCTGGAGACTTGATCCTAAGTGTCCCCCTGTACCTTTCCTGCTTCTCTCTT
A_55_P2037439	1.52885	0.61245	1.52885	up	0.377898	-0.234552	Depdc1a	Mus musculus DEP domain containing 1a (Depdc1a), transcript variant 1, mRNA [NM_001172092]	GAAAAGATTTCCAACCACTGAGAGTGAAGCAGCACTTTTTGATGATAAACCTACAATCAA
A_55_P1966369	1.52816	0.611797	1.52816	up	0.252886	-0.358911	Mybl1	Mus musculus myeloblastosis oncogene-like 1 (Mybl1), mRNA [NM_008651]	GCCAGTGTTGTTTCTTGCCATTACAGCTAACATAGTAAACAATAACTTTGACTTTCAAGT
A_55_P2307603	1.52695	0.61065	1.52695	up	0.350932	-0.259718		expressed sequence R74862 [Source:MGI Symbol;Acc:MGI:2142382] [ENSMUST00000133630]	GCTTGAATTCCTGCATTGGCTTTCATTAATGATGTATTGTTACCTGGAAGTATAAGTCAA
A_30_P01024672	1.52661	0.610329	1.52661	up	0.242721	-0.367609		lincRNA:chr11:97275905-97310538 forward strand	AGAGTCTTCAGGATGGCTTTGGTTTCACCCTGCGCCACTTCATCGTGTACCCACCCGAGT
A_52_P393367	1.5266	0.610322	1.5266	up	0.259922	-0.3504	Fbxw2	Mus musculus F-box and WD-40 domain protein 2 (Fbxw2), transcript variant 1, mRNA [NM_013890]	ATTTGGGCTGGCAGATAGATGATTCTGTTCAGGACTCATTGCACTGGAAGAAGGTTTATT
A_55_P2061520	1.52542	0.60921	1.52542	up	0.332205	-0.277005			TTCTCCAGTAGTGGTGTTCAGGTTTTTCCAGGAATTACCAGCCTCAGGTAGGTGATTAAA
A_30_P01029794	1.52485	0.608666	1.52485	up	0.247472	-0.361194		lincRNA:chr2:60581618-60589968 forward strand	GTGGTTCTCTTTCTAAAGCACTATGTTAGTATAAAGGACAAAACATTCGGTGACTCCCCT
A_66_P134707	1.52478	0.608599	1.52478	up	0.33244	-0.276159	Mphosph9	Mus musculus M-phase phosphoprotein 9 (Mphosph9), transcript variant 1, mRNA [NM_001277867]	ACAACTTGCTAGAAATAGAAGTGAGTGACTTGAGAGAACGCTTCAATGCAGCCAGCAGTG
A_51_P211325	1.52477	0.608596	1.52477	up	0.296166	-0.312431	Nudt2	Mus musculus nudix (nucleoside diphosphate linked moiety X)-type motif 2 (Nudt2), mRNA [NM_025539]	ACAACCAAGAGCAGATAGGTTAGTGAAATTAAAATTAACTCGGCACTCTCAGGTGACAGC
A_55_P2026964	1.5243	0.608146	1.5243	up	0.268705	-0.33944			ATCCAGACTCTGTCTACTGAGGCTGCTCCTAGGAACGGACCCTGGGAACAGGAGCTGAAA
A_55_P2126805	1.52387	0.607741	1.52387	up	0.284596	-0.323144	Wdr81	Mus musculus WD repeat domain 81 (Wdr81), mRNA [NM_138950]	GCTGCCTTCTCACTAGTTGCAGTCTATGTAAATAAGGTCAATAAATTCTTTGGAAGAGCC
A_55_P1953758	1.52358	0.607461	1.52358	up	0.305335	-0.302126	Serinc2	Mus musculus serine incorporator 2 (Serinc2), transcript variant 2, mRNA [NM_001253386]	TCCTAGACCATGTGCCTTAATGAGTCTCTAAGACTTCACTCAATAAACATGCCAGTACCT
A_55_P2153517	1.52257	0.606511	1.52257	up	0.281277	-0.325234	Enho	Mus musculus energy homeostasis associated (Enho), mRNA [NM_027147]	CTGGGCCCCTTCTCTGGTCCTCCCACTGTTTGTTGGGTAATAAATGGAACTATGGCTTGC
A_51_P307644	1.52147	0.605466	1.52147	up	0.309548	-0.295917	Gtf3a	Mus musculus general transcription factor III A (Gtf3a), mRNA [NM_025652]	GGCAAGACATTCGCAATGAAACAGAGTCTCATGAGGCACAGTGTCGTGCACGATCCCGAC
A_52_P490770	1.52118	0.605195	1.52118	up	0.237801	-0.367394	Zfp26	Mus musculus zinc finger protein 26 (Zfp26), mRNA [NM_011753]	CTGTGGGGAAACTTTCGTTAATCAGCTAGAACTTCAGACACATAGTTCTTCTCATCGTGA
A_55_P2102424	1.52097	0.604996	1.52097	up	0.301894	-0.303102	Msto1	Mus musculus misato homolog 1 (Drosophila) (Msto1), mRNA [NM_144898]	GCTTCATGGACGCTGGCGTGGAGCAGGATGACATGGAAGAGATGCTGCACGAGTTACACA
A_55_P2040031	1.5208	0.604831	1.5208	up	0.290253	-0.314579			TCTGATTATCCTCCACTTGGTCATTGTGCTTTTCATGACATGAGACGGACAGTTGCTGTG
A_55_P2139881	1.5207	0.604734	1.5207	up	0.223746	-0.380988			AAACGCGAGCAGAGGCACCTCTAGGAAAAACAATGCGCTAGTATTTATTTAGAGAGCCTG
A_51_P165934	1.52039	0.604437	1.52039	up	0.354886	-0.249551	Phb	Mus musculus prohibitin (Phb), mRNA [NM_008831]	TCTCAAATACCCAATGGGATTCCAGCTTGAAGGATTGCATCCTGCAGGGAATGAGCACAC
A_55_P2147836	1.52018	0.604244	1.52018	up	0.245381	-0.358863	Lyg2	Mus musculus lysozyme G-like 2 (Lyg2), mRNA [NM_001033427]	ATCTACTGAGAACTATGCCTAAGATGTTAACCCAAATGTCCATTAAATTGCCTTGCATCT
A_55_P2003129	1.51985	0.603931	1.51985	up	0.245592	-0.35834	Tmem194	Mus musculus transmembrane protein 194 (Tmem194), transcript variant 1, mRNA [NM_001113211]	GAGCCATTTTTTACTTCTGTCTGCTCTATTTCACTGGATCCTTATAATAATCCTGAATGA
A_55_P2016681	1.51946	0.603558	1.51946	up	0.264997	-0.338561	Alkbh7	Mus musculus alkB, alkylation repair homolog 7 (E. coli) (Alkbh7), transcript variant 1, mRNA [NM_025538]	AGTACATGTGTTGGACCTGGAACCTCGGGGCTACATCAAGCCTCATGTTGACAGTGTCAA
A_65_P10673	1.51916	0.603278	1.51916	up	0.263665	-0.339614	Tmem44	Mus musculus transmembrane protein 44 (Tmem44), mRNA [NM_172614]	TTTGAGGATGATTTTAATAACGTGACCACGAGTGAGGGAATGAGTAAAGGGAATGAGGCC
A_55_P1995427	1.51891	0.603038	1.51891	up	0.275502	-0.327536	Nxf2	Mus musculus nuclear RNA export factor 2 (Nxf2), mRNA [NM_031259]	CCACATTGGCAATTTTTCTGTCTCCCTCCAAAGTTGTTTGTGATTTCATAATAAAGAGTT
A_55_P2101182	1.51884	0.602973	1.51884	up	0.281456	-0.321517	Pcmt1	Mus musculus protein-L-isoaspartate (D-aspartate) O-methyltransferase 1 (Pcmt1), mRNA [NM_008786]	TCTCATGGGGGTGATATACGTGCCTTTAACAGATAAAGAAAAGCAGTGGTCCAGGTGGAA
A_51_P193185	1.51818	0.602341	1.51818	up	0.197687	-0.404654	Mb	Mus musculus myoglobin (Mb), transcript variant 2, mRNA [NM_013593]	CATTTTCTTCTGGTTTTGGGAAAATCTCTTTTCCACTGTCACATTTGACCCCAAATCCAA
A_55_P1995902	1.51784	0.602022	1.51784	up	0.322499	-0.279523	Gm13251	Mus musculus predicted gene 13251 (Gm13251), mRNA [NM_001085522]	AAATGCTTTACTGAAAAAGGCCATCAGAGAATTCATACAGGAGAGATACCTTACAAATAG
A_55_P1959064	1.51775	0.601932	1.51775	up	0.323306	-0.278626	Oas1b	Mus musculus 2'-5' oligoadenylate synthetase 1B (Oas1b), mRNA [NM_001083925]	CAGAAGGAGAATATTATGGTTTGTATATGGTTGGCCCAGGGAATGGCACTGTTAGGAGGT
A_52_P525837	1.51708	0.601295	1.51708	up	0.101688	-0.499607	Trmt6	Mus musculus tRNA methyltransferase 6 (Trmt6), mRNA [NM_175113]	AGAGCCTAAAGACAGCACTCCAGTTGAAGAAAGTAACGGTGAGCTTGAGGAGAAAGAGAT
A_51_P369762	1.51705	0.601273	1.51705	up	0.3048	-0.296472	Nmrk2	Mus musculus nicotinamide riboside kinase 2 (Nmrk2), mRNA [NM_027120]	CTGGACAGCAGGGCCTGAGATGTTCTGACTGGACGCAGTGGCTCTTCGCCTATAGGAAAT
A_55_P2171746	1.5169	0.601123	1.5169	up	0.351722	-0.249401			ATTCTCCGTTTGAAAAAGAATCCATCATCCCCATTATATACAACCCTGGGGGTGATTACC
A_30_P01022231	1.5167	0.600934	1.5167	up	0.234886	-0.366048		lincRNA:chr17:8088950-8106700 reverse strand	TAAAAAGTTCCCATGCAGGAGCTTGGCTCCTACATCATTTTTCTCCATCCTGCTACCTGA
A_55_P2015753	1.51589	0.60016	1.51589	up	0.259083	-0.341077	Enho	Mus musculus energy homeostasis associated (Enho), mRNA [NM_027147]	TCCTCCCACTGTTTGTTGGGTAATAAATGGAACTATGGCTTGCCCCGAGATTTCTTTTTT
A_30_P01029848	1.51586	0.600141	1.51586	up	0.258307	-0.341834		lincRNA:chr1:135830093-135840837 forward strand	AAACTCGAGCCACAAAATTTCCATGCTACCTGGAACTAATGAGCAGGGACCATGAATGCT
A_51_P278018	1.51574	0.600018	1.51574	up	0.307007	-0.293011	Vps36	Mus musculus vacuolar protein sorting 36 (yeast) (Vps36), mRNA [NM_027338]	AATAAAGGACCCCAGCCAGGAAGAGTAAGAGCTGTTGGAATTGTAGGTATTGAAAGGAAA
A_52_P141112	1.51547	0.599763	1.51547	up	0.288653	-0.311109	Csnk1g3	Mus musculus casein kinase 1, gamma 3 (Csnk1g3), mRNA [NM_152809]	ATTGATCCAGAGACAAAGAAACATATACCATACAGAGAACACAAAAGCCTTACCGGAACC
A_55_P2020731	1.51518	0.599489	1.51518	up	0.412247	-0.187242	Brs3	Mus musculus bombesin-like receptor 3 (Brs3), mRNA [NM_009766]	GCTTACTTAAAGTGGGGGTGCTAATATTGTATTAACATTGCTTAAAAGTGAGCAAAGTTG
A_55_P2217438	1.51488	0.5992	1.51488	up	0.237133	-0.362067	Myoz3	Mus musculus myozenin 3 (Myoz3), mRNA [NM_133363]	GATCCTGAGAAAGCAAATAAACATTTCAAGTATTTTGGGGACCTAACAAGTCCTTCATCG
A_51_P327874	1.5146	0.598939	1.5146	up	0.360593	-0.238345	Pth1r	Mus musculus parathyroid hormone 1 receptor (Pth1r), transcript variant 1, mRNA [NM_011199]	CATTGAGAACGAAACCATACCAGTTACTATGACAGTTCCCAAGGACGACGGCTTCCTTAA
A_55_P2114218	1.51447	0.598816	1.51447	up	0.276452	-0.322363	Zcchc7	Mus musculus zinc finger, CCHC domain containing 7 (Zcchc7), mRNA [NM_138590]	CTCTTTAGAATCTTTTGTACTTGTGAGCCTTTTTTACCCTTGTGAAAGCCTAATGTTAGA
A_52_P162509	1.51432	0.598666	1.51432	up	0.292249	-0.306417	Ahcyl2	Mus musculus S-adenosylhomocysteine hydrolase-like 2 (Ahcyl2), transcript variant 1, mRNA [NM_021414]	TCTCGCCTTGATAGAACTTTACAATGCTCCTGAGGGTCGCTATAAGCAAGATGTGTACCT
A_55_P2085616	1.51387	0.598246	1.51387	up	0.367991	-0.230255	Nsa2	Mus musculus NSA2 ribosome biogenesis homolog (S. cerevisiae) (Nsa2), mRNA [NM_021552]	TCCTCCATTTCCTATATTCTAAAAATAGGGAGCTCGCTCACTACTGCTACAACAATGTGA
A_51_P342906	1.51376	0.598136	1.51376	up	0.283396	-0.314741	Sh3bp1	Mus musculus SH3-domain binding protein 1 (Sh3bp1), mRNA [NM_009164]	TTTTTTCTCTTGCCAATGTATTTTTGTAAGGCTCGTAAATAAATTATTTTGAACAAAAAA
A_55_P2071472	1.51349	0.597878	1.51349	up	0.442646	-0.155232	Atf1	Mus musculus adult pancreas islet cells cDNA, RIKEN full-length enriched library, clone:C820012G08 product:activating transcription factor 1, full insert sequence. [AK148500]	CTTCACCCTGGTACATACCTTTAGTAAACTCCAGTGAGGCACTTCTTTTATAGCTCCATC
A_55_P2068922	1.51306	0.597466	1.51306	up	0.408386	-0.18908	Ago3	Mus musculus argonaute RISC catalytic subunit 3 (Ago3), mRNA [NM_153402]	GAGATACACTTTTGGGTATGGCCACACAGTGTGTACAAGTCAAGAATGTAATAAAAACAT
A_55_P1952220	1.51305	0.597461	1.51305	up	0.330346	-0.267114	Pnpo	Mus musculus pyridoxine 5'-phosphate oxidase (Pnpo), mRNA [NM_134021]	TTTAGTGTGATCCCAACTGTCAGTGCCAGTGCACAAGGGTGTAATAAAAACTTGTCAGCC
A_52_P641195	1.51292	0.597334	1.51292	up	0.347187	-0.250148	1700029J07Rik	Mus musculus RIKEN cDNA 1700029J07 gene (1700029J07Rik), mRNA [NM_001033148]	CCAATGGACCAAAAAGCAGACCCGTTGAAAGTATAATGGCGCTGAATGTCAAAAGGGCAT
A_55_P2274233	1.51211	0.596563	1.51211	up	0.299011	-0.297551	Agap3	Mus musculus ArfGAP with GTPase domain, ankyrin repeat and PH domain 3 (Agap3), transcript variant 1, mRNA [NM_139153]	TTGGAATATTTATGTTGGTGTATATACGTGGTGTGTGTGTATGATGAGCCAATAAAGCAG
A_55_P2027127	1.512	0.596456	1.512	up	0.2905	-0.305956	Triml2	Mus musculus tripartite motif family-like 2 (Triml2), mRNA [NM_001160412]	CCCAAGATCAAAAGAGACACAAAAATAAGATCCAGACTTTGTGAACACCACTTATGTAAT
A_30_P01030529	1.51189	0.59635	1.51189	up	0.317717	-0.278634		lincRNA:chr4:155560050-155570900 reverse strand	TCTGCGACAACCAGGTGTCCACCGGGGACACTAGAATCTTCTTTGTGAACCCAGCACCAC
A_55_P2025340	1.51177	0.596243	1.51177	up	0.220172	-0.376071	Olfr1276	Mus musculus olfactory receptor 1276 (Olfr1276), mRNA [NM_146395]	TATCCTGTTTAATGTAAGAAAACATTCATCAGGAGATTTGTCCAAGGCCCTCTCAACACT
A_30_P01028810	1.51078	0.595295	1.51078	up	0.215825	-0.37947		lincRNA:chr13:70745633-70776516 reverse strand	CTATGGAATCAGCTTTGGAAGATTACACAGCAGAGTCACGGGCTTATTTTGACTTGCTTG
A_51_P451588	1.50983	0.594382	1.50983	up	0.308142	-0.286241	Plekhb1	Mus musculus pleckstrin homology domain containing, family B (evectins) member 1 (Plekhb1), transcript variant 1, mRNA [NM_013746]	AACCCCTCATGTGCCTGTCTATAGGTAGCAAGCAATCTCTCCATTTGATCCTGTTCCAAA
A_52_P116120	1.50937	0.59395	1.50937	up	0.405249	-0.188701	Coro2a	Mus musculus coronin, actin binding protein 2A (Coro2a), transcript variant 1, mRNA [NM_178893]	GGGAACATCCGCTACTATGAGGTAAGCATGGAGAAACCTCACCTGACCTACCTGACCGAG
A_30_P01020734	1.50928	0.593857	1.50928	up	0.311975	-0.281881		lincRNA:chr17:32213027-32228368 reverse strand	CCTCTGAAAAGCTGTAACATCTGCCTTAGAGCCATGACTGAAACTGGACATCATGTTCCT
A_52_P448006	1.50904	0.593631	1.50904	up	0.294634	-0.298997	Nit2	Mus musculus nitrilase family, member 2 (Nit2), mRNA [NM_023175]	GGAATCAAAGAAGCCTTGATATCTGTTTCAAAAATGTCACCAACAGGATGATGCTCTGTC
A_55_P2161132	1.50892	0.593516	1.50892	up	0.301393	-0.292123	Dst	Mus musculus dystonin (Dst), transcript variant 1, mRNA [NM_001276764]	CATACTAGAGAAAGATATTAGTATGCATTTAATAAAACATATTCACTTGAACGTATGGAA
A_55_P2130535	1.50866	0.593267	1.50866	up	0.206702	-0.386565	Dnmt3b	Mus musculus DNA methyltransferase 3B (Dnmt3b), transcript variant 1, mRNA [NM_001003961]	GTGCAAAGATGACAGATGCCCAGAGTTTACCTTTCTGGTTGATTAAAGTTGTATTTCTCT
A_52_P3468	1.50734	0.592005	1.50734	up	0.215237	-0.376768	9630028B13Rik	Mus musculus RIKEN cDNA 9630028B13 gene (9630028B13Rik), long non-coding RNA [NR_038006]	GCCTTCATGTATGCGATCTACTAGCACAATGAGATTATCTGAAGTTCTTTCGTGAAGGAC
A_55_P1987131	1.50712	0.59179	1.50712	up	0.327256	-0.264534	Lsm14b	Mus musculus LSM14 homolog B (SCD6, S. cerevisiae) (Lsm14b), mRNA [NM_177727]	GTTTTGGTATTTTGCAAAAAGGTTTCTATAGGCAAAGGCTCAATCCTCACTTTGTAACTT
A_55_P2061701	1.50659	0.591289	1.50659	up	0.23066	-0.360629	Osgep	Mus musculus O-sialoglycoprotein endopeptidase (Osgep), mRNA [NM_133676]	TCCAAAGAAGCCCTCATCGTCGGAGGAGTTGGATGTAACCTGGGGCTGCAGGAGATGATG
A_30_P01020592	1.506	0.590717	1.506	up	0.242472	-0.348246		lincRNA:chrX:123306246-123307974 forward strand	AATTCGAGATGCTCTAATACATTATTTCTGATAAAAATGTAAGAAAACTACAGGAAAAAA
A_51_P310548	1.50513	0.58989	1.50513	up	0.302039	-0.287851	Osgep	Mus musculus O-sialoglycoprotein endopeptidase (Osgep), mRNA [NM_133676]	TCTTTGCAACAGATGAGAGATTCTGCGTTGACAATGGAGCCATGATAGCACAAGCTGGTT
A_55_P2164609	1.50461	0.589388	1.50461	up	0.301281	-0.288107	Gm960	predicted gene 960 [Source:MGI Symbol;Acc:MGI:2685806] [ENSMUST00000096325]	TATCTCGGAAGGCCTGCAGCTCTTCAGTAGACTCACTTTTAGATTTAAACAATCACTGCT
A_52_P120925	1.50458	0.589365	1.50458	up	0.229563	-0.359802	Metap1	Mus musculus methionyl aminopeptidase 1 (Metap1), mRNA [NM_175224]	TGAAGCCTGGTGTTCGATACAGAGAACTGGGAAAAATCATTCAGAAACACGCCCAAGCAA
A_55_P2054744	1.50438	0.589173	1.50438	up	0.291201	-0.297972	Sh3bgrl2	Mus musculus SH3 domain binding glutamic acid-rich protein like 2 (Sh3bgrl2), mRNA [NM_172507]	GAAGCCTGCGCAGGGCAACCCTCTGCCACCTCAGATATTTAATGGGGATCGATACTGTGG
A_55_P2030282	1.50259	0.587452	1.50259	up	0.0974446	-0.490007	Gm5796	Mus musculus predicted gene 5796 (Gm5796), mRNA [NM_001029930]	GTCCTTCATACATTCAGTATGGAGAGTTTGTCCAACTGTCTGGATAGGAACTTAATGATG
A_30_P01020374	1.50247	0.587333	1.50247	up	0.295408	-0.291925		lincRNA:chr8:111766396-111772271 forward strand	GTGGAAGCAAGATCATTTCACAAAGCTTAGCAATCACTCGTGATTTAAAAAGGGAAAAAA
A_52_P66226	1.50218	0.587054	1.50218	up	0.288002	-0.299051	Rab33a	Mus musculus RAB33A, member of RAS oncogene family (Rab33a), mRNA [NM_011228]	TTCTCACAAGAGGCTAACGGTAAAGCCTCCTGTCCTTGTTGAAGCCAAATGGTGTCAATA
A_52_P72587	1.50193	0.586817	1.50193	up	0.193181	-0.393636	Prkcq	Mus musculus protein kinase C, theta (Prkcq), mRNA [NM_008859]	CATTTACTTGAAAGATGGTTCCCGATGCTGTGAAAGATTCGAAATGCAGTTCTGCTCTTG
A_66_P107482	1.50149	0.58639	1.50149	up	0.293718	-0.292672	Arhgef33	Mus musculus Rho guanine nucleotide exchange factor (GEF) 33 (Arhgef33), mRNA [NM_001145452]	TGTGTGTGTTCAGCGCCTCCGAGTGTTTATCTCTCATTATACCCTGCTGTTTCAATGCAA
A_55_P2072493	1.50097	0.585899	1.50097	up	0.353976	-0.231923	F8	Mus musculus coagulation factor VIII (F8), transcript variant 3, mRNA [NM_001161374]	TAAAAAGTACCCTAAAACTTGGATACATTATATTTCTGCTGAGGAGGAAGACTGGGACTA
A_55_P1973818	1.50003	0.584994	1.50003	up	0.314412	-0.270582	Mmel1	Mus musculus membrane metallo-endopeptidase-like 1 (Mmel1), mRNA [NM_013783]	CTCTCCATAGTGTGTGGCTAAATGTTCTCGAGCTTCAGACTTGAGCTAAGTAAACGCTTC

## Sheet: Oct4-GFP neg enriched
ProbeName	FC ([GFP+] vs [GFP-])	Log FC ([GFP+] vs [GFP-])	FC (abs) ([GFP+] vs [GFP-])	Regulation ([GFP+] vs [GFP-])	[GFP+](normalized)	[GFP-](normalized)	GeneSymbol	Description	Sequence
A_55_P2012849	-1.50018	-0.585139	1.50018	down	-0.334144	0.250995	Dock10	Mus musculus dedicator of cytokinesis 10 (Dock10), transcript variant 2, mRNA [NM_001285927]	CGATGGTGGCAAACCGCTTTTCAAAGTGTCCACATTTGTTGTATCAACAGTGAACACTCA
A_52_P426513	-1.50125	-0.586165	1.50125	down	-0.298834	0.287332	Sh3bgrl	Mus musculus SH3-binding domain glutamic acid-rich protein like (Sh3bgrl), mRNA [NM_019989]	CTGAAGTCTGTAGATTTAAAGTACAAGTTTGAATTGAGTCTTCTCCAATTGAAGCCTGTC
A_55_P1983412	-1.5021	-0.586979	1.5021	down	-0.169688	0.417291	Ano8	Mus musculus anoctamin 8 (Ano8), mRNA [NM_001164679]	AGTCAAGTACCTCATCCATGTAGCCATCCCTGACATCCCCGGCTGGGTAGCTGAGGAGAT
A_55_P2171177	-1.50255	-0.587415	1.50255	down	-0.327057	0.260358	Ttll13	Mus musculus tubulin tyrosine ligase-like family, member 13 (Ttll13), mRNA [NM_177765]	TTGTCAATGAAGAAATCTGGGAGGCACTATATTTCCAGCTCTAGAGTCAGGCTCACTAGC
A_55_P2033312	-1.50472	-0.589491	1.50472	down	-0.294953	0.294538	Lgi4	Mus musculus leucine-rich repeat LGI family, member 4 (Lgi4), mRNA [NM_144556]	ATGAGAGGTGGCCCTTCTCCTGGGCGGTGACTAAGGAAATAAATGAGATAATGTCCGAAT
A_52_P521564	-1.50524	-0.589993	1.50524	down	-0.271176	0.318816	Ppp1r36	Mus musculus protein phosphatase 1, regulatory subunit 36 (Ppp1r36), mRNA [NM_001163103]	AGAGAAGAAGCGCATGACATTGGTACAGTTCAGGAGAATGATGGCAAAACGTCCAGCAAT
A_55_P2220937	-1.50658	-0.591278	1.50658	down	-0.389203	0.202075	Otud1	Mus musculus OTU domain containing 1 (Otud1), mRNA [NM_027715]	GGTGAGCCTACTGCTATTTAAAATTTGCTGTATAAAGTGAGTGCTACTTAATTTGCAAGC
A_51_P483261	-1.50946	-0.594028	1.50946	down	-0.246887	0.347141	Pomt1	Mus musculus protein-O-mannosyltransferase 1 (Pomt1), mRNA [NM_145145]	CTGTCCACTGGTTCCTTGTTTGAAGCAATTGATTTCTCTTCACACAGTGAAGAATGTGCC
A_51_P394788	-1.5102	-0.594743	1.5102	down	-0.220593	0.37415	Actn4	Mus musculus actinin alpha 4 (Actn4), mRNA [NM_021895]	GATTGATTTTTATTTTCTTGGTTTCTGGATAAACCACCCTCTGGGGATGGGAGAATAAAA
A_55_P2018507	-1.51269	-0.597114	1.51269	down	-0.262278	0.334837	Gorasp2	Mus musculus golgi reassembly stacking protein 2 (Gorasp2), transcript variant 1, mRNA [NM_027352]	ATTGTTGCCGCCACAAGTAAACCAGTCCCTTGCTTCTATGCCACCAATGAACCCAGCTAC
A_51_P364901	-1.51314	-0.597546	1.51314	down	-0.431564	0.165982	Mroh9	Mus musculus maestro heat-like repeat family member 9 (Mroh9), mRNA [NM_030071]	TCCGGAAATGGGTTAAGATGTTCCGAACCAAAAAACTGAAGCTCATTTATGATGTGGCCA
A_51_P304510	-1.51778	-0.601967	1.51778	down	-0.279682	0.322285	BC017158	Mus musculus cDNA sequence BC017158 (BC017158), mRNA [NM_145590]	CAGTCCCGTGTTTCACCCCAAGTTTTAGGTCTACACCGAGAATCATAGTTCTTCAGTTCT
A_30_P01021934	-1.51846	-0.602611	1.51846	down	-0.275361	0.32725		lincRNA:chr3:84609788-84618062 reverse strand	TAAGTTTTCTTCTGGCCTACGAATTTTAGGACCTGTGAAAGAGGAAGCCTTGCCAGGAAG
A_55_P2113683	-1.51947	-0.60357	1.51947	down	-0.201978	0.401591	Raph1	Mus musculus Ras association (RalGDS/AF-6) and pleckstrin homology domains 1 (Raph1), mRNA [NM_001045513]	CCTCCAAGGCACCTGAACATGTGTGGCATACATACACTTAAATAAATAAAAGTAGATTTT
A_52_P669964	-1.52037	-0.604423	1.52037	down	-0.249596	0.354827	Cchcr1	Mus musculus coiled-coil alpha-helical rod protein 1 (Cchcr1), mRNA [NM_146248]	AGATATTTGTGTGGAAGATAACCAGAACACCAAGAAAACCAAGAACCCTCCTTCAGATCC
A_30_P01018925	-1.52167	-0.605652	1.52167	down	-0.242723	0.362928		lincRNA:chr8:27131895-27132834 reverse strand	GAAAAAGTGAAGATTTGGTCAAACTATATTTTCCCATTCAAGTACAAAAAATGTTTTCAA
A_55_P2316612	-1.52231	-0.606266	1.52231	down	-0.179103	0.427163	6720407P12Rik	Mus musculus 12 days embryo male wolffian duct includes surrounding region cDNA, RIKEN full-length enriched library, clone:6720407P12 product:unclassifiable, full insert sequence. [AK020106]	AACAGCCTGAATTTTGAGTCATATTTGCTGGCAGAGGGGGGATTTGAAGAAAGTGGGAGA
A_52_P570700	-1.52277	-0.606696	1.52277	down	-0.160763	0.445934	Dpp8	Mus musculus dipeptidylpeptidase 8 (Dpp8), mRNA [NM_028906]	CTAGGAGGTCAAGCTTTGACAGCTACAGGGTCAGTCAGTCTTTGGAGTGGTTACTTTTAT
A_51_P161257	-1.52417	-0.608023	1.52417	down	-0.219339	0.388684	Ptchd4	Mus musculus patched domain containing 4 (Ptchd4), mRNA [NM_028474]	AATAGCCATTCTTGTATGTTGATCTTGAGTGTAAGAGCTATGTCCATTCTGTAATTATCC
A_55_P1972426	-1.52425	-0.608099	1.52425	down	-0.229776	0.378323	Pdzd11	Mus musculus PDZ domain containing 11 (Pdzd11), mRNA [NM_028303]	ACATATATACCTTGGAGTCCCATACACTTAGGAAACTCCAAGGAGACACGTCCTGCTCAT
A_55_P2165879	-1.52569	-0.609465	1.52569	down	-0.272487	0.336979	Ankrd42	Mus musculus ankyrin repeat domain 42 (Ankrd42), mRNA [NM_028665]	AATTGAAATGGGAGCCGAAAGCAATATTACCAACAAAGCAGGAGAGACCCCCAGTGATGT
A_30_P01028102	-1.52616	-0.60991	1.52616	down	-0.218875	0.391034		lincRNA:chr5:137392195-137426421 forward strand	TCTCTAATGAGAAGCACTGGGCCACCTCTGCATGGTTTTTCTTGCCAATTTCTCTTGTAG
A_52_P476029	-1.53104	-0.614511	1.53104	down	-0.340895	0.273616	8430427H17Rik	Mus musculus RIKEN cDNA 8430427H17 gene (8430427H17Rik), transcript variant 1, mRNA [NM_001001986]	GTCATAAGTATGTGGAATCCTTTTCCTTTTGAGACTGTATATCATATACCAGACTGAATC
A_55_P2354531	-1.53107	-0.614541	1.53107	down	-0.232715	0.381826	2610029K11Rik	Mus musculus 10 days embryo whole body cDNA, RIKEN full-length enriched library, clone:2610029K11 product:unclassifiable, full insert sequence. [AK011616]	TTCTGATTCTCCTGCTAGGTTTCTGCAAAAAAGGCTCAACTGGTGTAACCTCTGTAGAGG
A_66_P110167	-1.53127	-0.614732	1.53127	down	-0.268725	0.346008	Trim38	Mus musculus tripartite motif-containing 38 (Trim38), mRNA [NM_001029935]	TTCCAGGATACTCTGAGGCCCTTTTTCCAGGTTTATCAATATTCTCCTTTGTTCCTGCCT
A_55_P1993864	-1.53518	-0.618404	1.53518	down	-0.202496	0.415908	Sh2b3	Mus musculus SH2B adaptor protein 3 (Sh2b3), mRNA [NM_008507]	TTTACGACAGAAGCTCTGCCAGAGGGACAAGCTTAAAGATCAAAATTGATTTAAACATTT
A_30_P01024316	-1.53544	-0.618651	1.53544	down	-0.356191	0.26246		lincRNA:chr3:19179899-19216399 reverse strand	TATGAACCTGGTGCCCTCATTGCCTGCTGCCAGAAGTTCTGTGTTTATGAGATTACTTTT
A_55_P2312783	-1.53731	-0.620407	1.53731	down	-0.247333	0.373074	LOC101056152	PREDICTED: Mus musculus uncharacterized LOC101056152 (LOC101056152), misc_RNA [XR_168805]	GCCTTTCCTGCCCAGTATTGTTTCAGACATGTTTCTAAATTGATTCTTCAAAACCAATTA
A_55_P1954960	-1.53858	-0.621597	1.53858	down	-0.441576	0.18002	Ifltd1	Mus musculus intermediate filament tail domain containing 1 (Ifltd1), mRNA [NM_028742]	GAAAATGGAAAGCCATGAAATCTGTGAACGTGAGTAACTATTGTAGAGTTGCTTTATAAC
A_51_P276943	-1.53876	-0.621767	1.53876	down	-0.273929	0.347838	Gpc1	Mus musculus glypican 1 (Gpc1), mRNA [NM_016696]	CGGTGTCAGTGGATAATGTGTGTTCTTTGAGTCCTTGTATGAATTAAAGGCTGGGGACCT
A_55_P2148284	-1.54032	-0.623231	1.54032	down	-0.285392	0.337839			TGAGGCGAGATCAGGTGATGACAATGACTTCTTAATGACTTCTTAATGTAATGGGTGCAT
A_51_P458451	-1.54052	-0.623413	1.54052	down	-0.411268	0.212145	Adipoq	Mus musculus adiponectin, C1Q and collagen domain containing (Adipoq), mRNA [NM_009605]	TGTATGGGGATGGGGACCACAATGGACTCTATGCAGATAACGTCAACGACTCTACATTTA
A_51_P362066	-1.54132	-0.624165	1.54132	down	-0.418056	0.20611	Chi3l1	Mus musculus chitinase 3-like 1 (Chi3l1), mRNA [NM_007695]	GGACACCACTTGGATCAAGTAGGCAAATATCTTACAGGATTGAGGGACCATACTAATTAT
A_52_P635598	-1.54368	-0.62637	1.54368	down	-0.340323	0.286047	Rgs8	Mus musculus regulator of G-protein signaling 8 (Rgs8), mRNA [NM_026380]	GTTTTGATCAAGCTCAGGGAAAAGTCCACAGCCTCATGGAGAAAGACTCCTACCCTAGGT
A_55_P2021109	-1.54372	-0.626414	1.54372	down	-0.405683	0.220732	Ier5	Mus musculus immediate early response 5 (Ier5), mRNA [NM_010500]	ACGTGGCAAACCTCATCAGCATCTTCGGGTCTAGCTTCTCGGGACTCCTACGGAAAAGCC
A_30_P01017535	-1.54395	-0.626628	1.54395	down	-0.250147	0.376481		lincRNA:chr1:92546371-92551596 reverse strand	TCATTCTGGGGTGCTGTGCCTACTTCTCTGTGGCCACCACGGTAGAAAGATGCAGGCTGT
A_55_P2212653	-1.54474	-0.627366	1.54474	down	-0.56597	0.0613966	A230107N01Rik	PREDICTED: Mus musculus RIKEN cDNA A230107N01 gene (A230107N01Rik), misc_RNA [XR_105567]	GCCCTACACTCACAGAGAAAGATAATTGAAAATGTATCCATTACCATTCAGCATTCATTT
A_55_P2022504	-1.54668	-0.629179	1.54668	down	-0.299759	0.32942	1700019B21Rik	Mus musculus RIKEN cDNA 1700019B21 gene (1700019B21Rik), transcript variant 1, long non-coding RNA [NR_045442]	GGGAAAAAGGATTCAGTGAAATGTACCTTTATTTGCCAAGCTCATGCAAGAAAACAAAAA
A_51_P240453	-1.54771	-0.630134	1.54771	down	-0.312724	0.31741	Nusap1	Mus musculus nucleolar and spindle associated protein 1 (Nusap1), transcript variant 1, mRNA [NM_133851]	AGGGAGGCTGGAAGACCACATTTTTGTTCAGTAGCCTGGAAAATCTATTAGTCTTATTGA
A_55_P2078365	-1.548	-0.630402	1.548	down	-0.27057	0.359831	Rgs12	Mus musculus regulator of G-protein signaling 12 (Rgs12), transcript variant 1, mRNA [NM_173402]	CGGGTTTTCTCTTTAGGATTGAAGTACAGGCATGTTTCTACATCTTAACCATTTTAAAGA
A_55_P2166446	-1.548	-0.630407	1.548	down	-0.230256	0.400151	Timm10b	translocase of inner mitochondrial membrane 10B [Source:MGI Symbol;Acc:MGI:1315196] [ENSMUST00000106780]	ATTGTGTGGCTGCCGAGAAAGCGCTACGTCAGCACCTGTATGTATCCTTTCAATAAACAT
A_30_P01024852	-1.54855	-0.630915	1.54855	down	-0.277017	0.353898		lincRNA:chr10:94870971-94871658 reverse strand	TTAGTTCTCTTCAGGATTTAAAAACCAAAGCCAGTTCCTAACACCACATTTCAACACTTT
A_55_P1958171	-1.54892	-0.631267	1.54892	down	-0.367097	0.264169	Ms4a5	Mus musculus membrane-spanning 4-domains, subfamily A, member 5 (Ms4a5), mRNA [NM_183190]	CCCATACCCAAGGTTTCCTTTTATATTTATCTCAGGATATCCTTTCTGGGGCTCTGTTTT
A_55_P1998561	-1.55261	-0.634696	1.55261	down	-0.397338	0.237358	Gm10731	Mus musculus predicted gene 10731 (Gm10731), non-coding RNA [NR_045392]	CTGGGATGCTATCCGCAGTTCTTCATTTTACACTGACTGTGCTCTCCATATAAGTAAAAA
A_66_P120901	-1.55287	-0.634935	1.55287	down	-0.313508	0.321427	Atxn10	Mus musculus ataxin 10 (Atxn10), mRNA [NM_016843]	GATTCTGAAGTCTAATAATGACATCCCCCGCCTTGAATGCCATCTTCATATGAACACATT
A_51_P437247	-1.55373	-0.63574	1.55373	down	-0.381975	0.253765	Arap1	Mus musculus ArfGAP with RhoGAP domain, ankyrin repeat and PH domain 1 (Arap1), transcript variant 3, mRNA [NM_001040111]	TCTGCCTTCTCTGGAGTCTCATTGCCACCCTATCTCAAAGGCTTAGTGAGCAGACTTGCT
A_55_P2044257	-1.55384	-0.635837	1.55384	down	-0.33917	0.296667	Crem	Mus musculus cAMP responsive element modulator (Crem), transcript variant 7, mRNA [NM_001110851]	CTGCAAAGCCTCAGGACTTGGCTATTAAAACATGTTATCTCCTTTTCTGTATGGAAGATC
A_51_P212038	-1.55391	-0.635899	1.55391	down	-0.315555	0.320345	Atp6v0e2	Mus musculus ATPase, H+ transporting, lysosomal V0 subunit E2 (Atp6v0e2), mRNA [NM_133764]	TTTTGGGAGTGGCAGCAGAATACACTATAGCTCAGATTGCTGGGCATTAAGTGTGCTAGT
A_55_P2099520	-1.55784	-0.639548	1.55784	down	-0.234303	0.405246	H2afv	Mus musculus H2A histone family, member V (H2afv), mRNA [NM_029938]	ATTATGGAAGTTCTGACAAATGCACAGAAATAAAGAAACTAGCACTAGTGTGACAAAGCC
A_51_P314107	-1.55789	-0.639597	1.55789	down	-0.395633	0.243965	Gsdma	Mus musculus gasdermin A (Gsdma), mRNA [NM_021347]	CTAAGCCCATCTCCTGATGCTTAAATCCTGAAGATACAGAATCATTCAAACCCTTACTAC
A_52_P590392	-1.55829	-0.639968	1.55829	down	-0.285258	0.354709	Rab10	Mus musculus RAB10, member RAS oncogene family (Rab10), mRNA [NM_016676]	GACTGACAGTTTTGTTGTTTGCATAATTATAATCGACATTGTACAGAGAAAGGATAAGGC
A_51_P101137	-1.55998	-0.641531	1.55998	down	-0.306959	0.334572	Samd14	Mus musculus sterile alpha motif domain containing 14 (Samd14), transcript variant 1, mRNA [NM_146025]	CAGGGCCCTATGTTTGTGCTCAGTCACCTTCACTGGAAGAGGGGGCCTCATAGGGAAAAC
A_52_P125550	-1.56004	-0.641586	1.56004	down	-0.485566	0.15602	Rhod	Mus musculus ras homolog gene family, member D (Rhod), mRNA [NM_007485]	ATAATGCCACTCTGCAGATGAAGGGTAAACCTGTGCACCTCCAAATCTGGGACACAGCAG
A_55_P1973668	-1.56027	-0.641795	1.56027	down	-0.244197	0.397597	Slc39a13	Mus musculus solute carrier family 39 (metal ion transporter), member 13 (Slc39a13), mRNA [NM_026721]	CCACAGCAGTTATGCTGTGGCTCATCTTTATCTGTAAATACTTGTTCTGTAGATATAAAT
A_55_P1964408	-1.56059	-0.642088	1.56059	down	-0.424507	0.217581	Cryab	Mus musculus crystallin, alpha B (Cryab), mRNA [NM_009964]	AGAAGCCTGCTGTCGCCGCAGCCCCTAAGAAGTAGATCCCCTTTCCTCATTGAGTTTTTT
A_55_P1965776	-1.561	-0.642472	1.561	down	-0.437724	0.204748	Ahsa2	Mus musculus AHA1, activator of heat shock protein ATPase 2 (Ahsa2), mRNA [NM_172391]	GTAGGTCAGAGTAAAGACGTAAGTCAGAAACCAAATAATGCAGCTTACACTTAAATAGTA
A_55_P2152014	-1.5619	-0.643302	1.5619	down	-0.359071	0.28423		RIKEN cDNA C920021L13 gene [Source:MGI Symbol;Acc:MGI:1923991] [ENSMUST00000143306]	CACTGTATGGCGCTACCTCCACAGCCATAAAATGCTAACATTTTAATAAATTTTTAGCTA
A_30_P01017904	-1.56246	-0.643816	1.56246	down	-0.33611	0.307706		lincRNA:chr1:186560855-186563399 forward strand	GGCTGGAAGCAGAGCCACGCCAGTCATGCGTTGGCCCTCTGAAAACAAGCTAAGACAAAC
A_55_P2183015	-1.56464	-0.645829	1.56464	down	-0.36157	0.28426	P2rx4	Mus musculus purinergic receptor P2X, ligand-gated ion channel 4 (P2rx4), mRNA [NM_011026]	GCTTTTCCTTTCATAAGGGCTGTGTTGAAATGACCTAGGACCAAACATTAAAGAAAATAA
A_55_P2025006	-1.56467	-0.645862	1.56467	down	-0.38944	0.256422	Klk1b26	Mus musculus kallikrein 1-related petidase b26 (Klk1b26), mRNA [NM_010644]	TATGATGAAAAATGCCTGAGTGTCACATTGTCCCATGTTCTTAATAAAGCCCACCATGAA
A_51_P152463	-1.56475	-0.645929	1.56475	down	-0.37648	0.269449	Adam26a	Mus musculus a disintegrin and metallopeptidase domain 26A (testase 3) (Adam26a), mRNA [NM_010085]	AAGGAATCTGCAATAATAAACAACACTGCCATTGTGGTGTCACATGGAAACCACCAGACT
A_55_P2035613	-1.56621	-0.647276	1.56621	down	-0.327078	0.320198	Tmbim1	Mus musculus transmembrane BAX inhibitor motif containing 1 (Tmbim1), mRNA [NM_027154]	CTGTCCAGTACTTGATTCTGAATATATCACAGAGGGACACAACTAGAAATGTAATAAAGT
A_52_P80702	-1.56648	-0.647524	1.56648	down	-0.280797	0.366727	4930503B20Rik	Mus musculus RIKEN cDNA 4930503B20 gene (4930503B20Rik), mRNA [NM_029144]	AAGATGAAGACCTTTTCTCAGGAGACTGTTTGTTCTCAGGTCCCATTACTGGGTCCAGAA
A_30_P01031764	-1.56654	-0.647579	1.56654	down	-0.384537	0.263043		lincRNA:chr10:69669025-69686275 forward strand	GCCCCAGAGCCTGGAAGATGAGATTCTGGGACGGCTTCTGAAAATTCTCTTCGTTTTGTT
A_55_P2157448	-1.56707	-0.648065	1.56707	down	-0.235441	0.412625	Abr	Mus musculus active BCR-related gene (Abr), transcript variant 1, mRNA [NM_198018]	CCCCCCATTTCCTTCGCAGAACTGAAGCGGAACACACTGTACTTCTCCACAGACGTGTAG
A_55_P2091149	-1.56937	-0.650189	1.56937	down	-0.470014	0.180175	BC051142	cDNA sequence BC051142 [Source:MGI Symbol;Acc:MGI:3039565] [ENSMUST00000131998]	CCTCACATTGCCAAGTATCTATAAAGCCCCAGAAGACATATGTTCTTTCGGCTGATTGGA
A_30_P01025195	-1.57132	-0.651974	1.57132	down	-0.414559	0.237415		lincRNA:chr1:138477829-138478580 forward strand	CTGAACCAAGCCACAAATATGATCTAAATGACCCCAAGATCATCAGGCCTGTCTGACACA
A_55_P1967538	-1.57135	-0.652005	1.57135	down	-0.233188	0.418818	Hunk	Mus musculus hormonally upregulated Neu-associated kinase (Hunk), mRNA [NM_015755]	GAAGAGTCTATTTTAGTCATACGATTTGGTCATGAGTAAGGACTATATTTATGTCACCAC
A_51_P350214	-1.5726	-0.653152	1.5726	down	-0.322927	0.330225	Amz2	Mus musculus archaelysin family metallopeptidase 2 (Amz2), transcript variant 1, mRNA [NM_025275]	ACTGGGTATCCCACGGGGGCCTGTGCTTACATGACAAGCCCCTTACAGGCTGAGCTATTT
A_52_P114722	-1.57276	-0.653297	1.57276	down	-0.240085	0.413212	Ptpn6	Mus musculus protein tyrosine phosphatase, non-receptor type 6 (Ptpn6), transcript variant 2, mRNA [NM_001077705]	CGGTCGGCAGACAAGGAGAAGAACAAAGGTTCTCTCAAGAGGAAGTGATCTGGGCATTCG
A_55_P2359807	-1.57302	-0.653541	1.57302	down	-0.217641	0.4359	Dnajb14	DnaJ (Hsp40) homolog, subfamily B, member 14 [Source:MGI Symbol;Acc:MGI:1917854] [ENSMUST00000090178]	TGTCTTTCAGTCTCTGTAATTTATCTCAACATATGAATAAAAAGAGGGGGTGTTCTCACC
A_55_P1989608	-1.57383	-0.654281	1.57383	down	-0.370914	0.283367	Olfr10	Mus musculus olfactory receptor 10 (Olfr10), mRNA [NM_206822]	TATACCCTGAGAAACAAAGATATGAAGGGGGCTCTGTGGAAGGTACTAGGAAGAGCTACA
A_51_P389216	-1.57397	-0.654408	1.57397	down	-0.423326	0.231082	Fam131b	Mus musculus family with sequence similarity 131, member B (Fam131b), transcript variant a, mRNA [NM_029528]	GGGGTTTTATCTGGGCTCGCACTCCAGAAACCCGTCATTCCAGGAACTGAGACCCAGACA
A_55_P2115772	-1.57493	-0.655288	1.57493	down	-0.333034	0.322253			GTTGGCACCCCAAACCGCAAAGTCACACTGACAAAAACCCCAGCAGAGATGACCTATTAG
A_55_P2124361	-1.57692	-0.657114	1.57692	down	-0.412906	0.244208			AACCCCCCGAAGTGTGACGGTACATCACCCTTCCCTTTTCTATCCATACTAAATAATTAG
A_52_P279425	-1.57704	-0.657218	1.57704	down	-0.44375	0.213468	Cd96	Mus musculus CD96 antigen (Cd96), mRNA [NM_032465]	TCTTTTTCTGCACACTATTGTTTGGGCTTGGAGTAAGAAAATGGTATCGGTATCAAAATG
A_55_P2179834	-1.57873	-0.65876	1.57873	down	-0.330347	0.328413	Gatad2a	Mus musculus GATA zinc finger domain containing 2A (Gatad2a), transcript variant 1, mRNA [NM_145596]	TCACTGTGTCATGGGGAAGTCTGAAACCCTGAAGGACAATAAAGAAATGGACCAAATGTC
A_51_P471458	-1.5791	-0.659104	1.5791	down	-0.356371	0.302733	Sult5a1	Mus musculus sulfotransferase family 5A, member 1 (Sult5a1), mRNA [NM_020564]	AGCTGAATGAGAAGTTCAACGCTGTCTACCAGTCCAAGATGGGTGACTCTGGCCTTTGCC
A_66_P124549	-1.58002	-0.659943	1.58002	down	-0.323227	0.336716	H13	Mus musculus histocompatibility 13 (H13), transcript variant 1, mRNA [NM_001159551]	TGGGCACTGAATGTGGTTTTTAGATTTTTGTATTGTGGACTGTCTTTGCCTCATATTAAA
A_55_P2243728	-1.58064	-0.660508	1.58064	down	-0.376233	0.284275	9030405F24Rik	Mus musculus adult male colon cDNA, RIKEN full-length enriched library, clone:9030405F24 product:hypothetical protein, full insert sequence. [AK018486]	GGGAAGAGGAAAATACAAGGACTTGGTTGGTGTCTTAGTTTGGATTCAATTAAAAAATGA
A_51_P264695	-1.5812	-0.661023	1.5812	down	-0.407822	0.253201	Crym	Mus musculus crystallin, mu (Crym), mRNA [NM_016669]	CCCCTATTCATGTTTGTGGTTGGATAGCTAAACCAGGTAACCATTTCTTCTGTTAAGGGG
A_51_P473229	-1.58208	-0.661823	1.58208	down	-0.194972	0.466851	Zbtb7b	Mus musculus zinc finger and BTB domain containing 7B (Zbtb7b), mRNA [NM_009565]	AGGTTTTGGGGCACAAGCTCTCTAGATTGGGGTGATCACCCAAGGAGTTAAACATGAAAT
A_55_P2357342	-1.58438	-0.663918	1.58438	down	-0.42022	0.243698	1700003F17Rik	Mus musculus RIKEN cDNA 1700003F17 gene (1700003F17Rik), long non-coding RNA [NR_045932]	CCATGCCCACAGCTAAGTAACTTGATTATGACCACATATCTATAAACAGTAATAGACTAA
A_55_P2185323	-1.58572	-0.665138	1.58572	down	-0.291715	0.373423	Gmps	Mus musculus guanine monophosphate synthetase (Gmps), mRNA [NM_001033300]	CTTAGGGAACCTATCAGTGATGGTCTGTCTATGGGATATAACAACCTCATATATATTTTT
A_52_P444517	-1.58636	-0.665718	1.58636	down	-0.416711	0.249008	Pfn3	Mus musculus profilin 3 (Pfn3), mRNA [NM_029303]	CAGACGAGGCGTGCATGGAGGCATCCTCAATAAGACAGTGCACGATCTGATTGGTGGGCT
A_66_P137268	-1.58637	-0.665729	1.58637	down	-0.370125	0.295604	Abcc6	Mus musculus ATP-binding cassette, sub-family C (CFTR/MRP), member 6 (Abcc6), mRNA [NM_018795]	AAGGGTGACACCTTGTCCAACTCTAGAGCATCACACCGACTCTGACCGACTCGTCTTTAC
A_55_P2046158	-1.58654	-0.66588	1.58654	down	-0.319466	0.346414	Tax1bp3	Mus musculus Tax1 (human T-cell leukemia virus type I) binding protein 3, mRNA (cDNA clone MGC:7169 IMAGE:3257323), complete cds. [BC008166]	GTATGATGGTATCCCATGTTCAACACTTGTGTCCAATAAACAACGCTGGAATTCAAAAAA
A_65_P08291	-1.58703	-0.666331	1.58703	down	-0.247027	0.419304	Gpalpp1	Mus musculus GPALPP motifs containing 1 (Gpalpp1), mRNA [NM_026177]	ATGGTGTGTACAAGGTTGAAAGGTTGTATACTCCTTGTAGCCGTTTCATTTAGGAAAGGC
A_55_P2404344	-1.5872	-0.666483	1.5872	down	-0.384745	0.281738	4933430N04Rik	Mus musculus RIKEN cDNA 4933430N04 gene (4933430N04Rik), long non-coding RNA [NR_045854]	TATCCATGCATGAAGTGCTCAAGTAACCAAAGATTCAGTTGCTAAATAAAGGGGTATAAT
A_55_P2080431	-1.5872	-0.666486	1.5872	down	-0.426929	0.239558	4930570E03Rik	Mus musculus adult male testis cDNA, RIKEN full-length enriched library, clone:4930570E03 product:unclassifiable, full insert sequence. [AK019797]	TAGAGTCGGTCCTTTGATGTGAGTACAAGGCATGTGAACCCAAAGGAAGTCATTTATCTG
A_51_P137388	-1.58732	-0.666596	1.58732	down	-0.291635	0.374961	Zadh2	Mus musculus zinc binding alcohol dehydrogenase, domain containing 2 (Zadh2), mRNA [NM_146090]	GGGGGGCTTTATGAATGTCAGAATGCTCAGGAAATGACTGGTAATGGAAAAAATGTTGTA
A_55_P2081690	-1.58741	-0.666673	1.58741	down	-0.304981	0.361693	Tex38	Mus musculus testis expressed 38 (Tex38), mRNA [NM_029196]	CCAACACTGGCCCACGGAACAAACTGCTTTAATGCCAAGCCTTTTGCTTTAGAGCTGTAG
A_55_P2075195	-1.5885	-0.667662	1.5885	down	-0.38042	0.287243	Cd302	Mus musculus CD302 antigen (Cd302), mRNA [NM_025422]	TTGTGTAGTTTTCATTTGAGTACATGAAAGCTGCAAGTACAATAAAGCTGGTAAAACGCC
A_55_P2067226	-1.58886	-0.667995	1.58886	down	-0.285325	0.38267	Arpc5l	Mus musculus actin related protein 2/3 complex, subunit 5-like (Arpc5l), mRNA [NM_028809]	GATGCTACCGAGAGACCTTTTGCTGAGTGTTTATTTTTCTTACTCTTTTGATTTGTATGT
A_55_P2114776	-1.58937	-0.66846	1.58937	down	-0.360289	0.308171	Greb1	Mus musculus gene regulated by estrogen in breast cancer protein (Greb1), transcript variant 1, mRNA [NM_015764]	CCTATGCCATCCTCCCTGCTTTATTAGTTAATTTAAATGAACACTCTTATGTTCCAGTCT
A_55_P2112404	-1.59	-0.669024	1.59	down	-0.383726	0.285298	BC051628	cDNA sequence BC051628 [Source:MGI Symbol;Acc:MGI:3051572] [ENSMUST00000108835]	CCTGACCACACCTTCTGAGAGATGATTTTCTAATATTTATCCACTAATAAAGAGGAGTAT
A_52_P561690	-1.59147	-0.670361	1.59147	down	-0.360843	0.309518	BC034090	cDNA sequence BC034090 [Source:MGI Symbol;Acc:MGI:2672904] [ENSMUST00000035914]	GGGAGCCAGAATATTAAGAATTACTAGAGATTTTTATGACCAACACAAAGTTGAAAAATG
A_30_P01029584	-1.59338	-0.672091	1.59338	down	-0.314002	0.358089		lincRNA:chr6:90915489-90940052 reverse strand	CGTGCGCTCGGCGCCCGGACCCGGGCCCTTCGCCACTGGGCGCCATCCCGGAGCTCGGCT
A_55_P2357860	-1.59345	-0.672153	1.59345	down	-0.323525	0.348628	4933415E08Rik	Mus musculus adult male testis cDNA, RIKEN full-length enriched library, clone:4933415E08 product:unclassifiable, full insert sequence. [AK160262]	CTATTGATACTCCCGTGGTTCAGCACCAGGTCTGGAAATATTCTCCCGTAAGTGATTGTA
A_66_P130908	-1.59371	-0.672386	1.59371	down	-0.316373	0.356013	Cyb5r4	Mus musculus cytochrome b5 reductase 4 (Cyb5r4), mRNA [NM_024195]	GTCCAGTTTTGTGAACTGGACAGATAGAATAAAACTATACTTCCATACTTTTTACTCCCT
A_51_P301804	-1.59428	-0.672905	1.59428	down	-0.333218	0.339687	St3gal1	Mus musculus ST3 beta-galactoside alpha-2,3-sialyltransferase 1 (St3gal1), mRNA [NM_009177]	AATACCAGGAAAGGTCTAGCCTCCAAACAAGTTATTTTGTCTTCTGAGTTGGATTGGAGG
A_30_P01024528	-1.59516	-0.673697	1.59516	down	-0.371737	0.30196		lincRNA:chr18:83087114-83122014 reverse strand	AGGACCATTTGGGCTGAAGATTAAATGCCAGATCTTCCTTGAAAAACTACTTTTAAGGCA
A_52_P324754	-1.59518	-0.673715	1.59518	down	-0.403465	0.27025	Nupr1l	Mus musculus nuclear protein transcriptional regulator 1 like (Nupr1l), mRNA [NM_026916]	CCTGGACTTTTTGACAGGGTTTTAAGTTTACTGCTCTAGTGTTTTTCCTCACTAATTAAT
A_55_P2133716	-1.59539	-0.673907	1.59539	down	-0.34479	0.329117	Tax1bp3	Mus musculus Tax1 (human T cell leukemia virus type I) binding protein 3 (Tax1bp3), mRNA [NM_029564]	GGGGCAGTATGATGGTATCCCATGTTCAACACTTGTGTCCAATAAACAACGCTGGAATTC
A_51_P507899	-1.59542	-0.673939	1.59542	down	-0.3835	0.290439	Ttc8	Mus musculus tetratricopeptide repeat domain 8 (Ttc8), transcript variant 1, mRNA [NM_029553]	CTGACTAAGATCTAGAAGCCGCAGATTAGAGAAGAAACACAATGTATATAGTTGTTAAAC
A_55_P2042655	-1.59738	-0.675711	1.59738	down	-0.360465	0.315246	2210013O21Rik	Mus musculus RIKEN cDNA 2210013O21 gene (2210013O21Rik), mRNA [NM_027327]	TTCACCTCCAGAATTTGGATGACTCTAGGACATTGGCAAGATCAGGTGGTAGACTTCTAG
A_30_P01025799	-1.59741	-0.675731	1.59741	down	-0.346953	0.328778		lincRNA:chr4:124127144-124334840 forward strand	TGAAGCCCAAGCCGATCCGAATCTGTCCGTGCCTGCTGCACTTTCAGGACTGCAGAGGTC
A_55_P2086770	-1.59801	-0.676279	1.59801	down	-0.321931	0.354347	Uevld	Mus musculus UEV and lactate/malate dehyrogenase domains (Uevld), mRNA [NM_001040695]	CCTGTACTGGGGCATCTAAGATTTTTATTGGGTCTTGGATTAAAATGCTTTTTGATACTA
A_51_P388847	-1.59863	-0.676837	1.59863	down	-0.325303	0.351534	Stap2	Mus musculus signal transducing adaptor family member 2 (Stap2), transcript variant 1, mRNA [NM_145934]	CAGGCTCCCAGGGATCAGTGGGCTATCTCTGGGTACAATAGTCTTCTTCCAGCTCTATCC
A_55_P2148285	-1.59926	-0.677404	1.59926	down	-0.277258	0.400146			TCTAACTCTATCAGCTCCTGGATGACTACAAGGAAGGTAACCTCCACATCATTCCAGAGA
A_51_P193296	-1.59928	-0.677419	1.59928	down	-0.413798	0.263621	Iqcf1	Mus musculus IQ motif containing F1 (Iqcf1), transcript variant 1, mRNA [NM_028843]	GGAGGTCTTGCTGGGTTCGGGGCCTTGTATTGTGACCGAATGTATTCCCCTCCCAATAAA
A_55_P2130885	-1.59938	-0.67751	1.59938	down	-0.34855	0.32896	Mas1	Mus musculus MAS1 oncogene (Mas1), mRNA [NM_008552]	GATGAGGTAGGCAAAGCACCCAGCTCATTGTCAAAGTTCAATAAATATCCATCTCTCCTC
A_55_P2156776	-1.60031	-0.67835	1.60031	down	-0.474758	0.203592		predicted gene 9978 [Source:MGI Symbol;Acc:MGI:3641806] [ENSMUST00000069431]	CCTATGCCACATCAGCCTGACCTGACCCAGCTGTGCTTTACGCTGGAGTTCAATATGTAG
A_51_P496400	-1.6004	-0.678435	1.6004	down	-0.356121	0.322314	Med9	Mus musculus mediator of RNA polymerase II transcription, subunit 9 homolog (yeast) (Med9), mRNA [NM_138675]	TCCCATTAACAGCAGTTTCATGAAACATTTGCATAGAATTCACGGGGTACATTAGGCCTG
A_51_P179921	-1.60068	-0.678689	1.60068	down	-0.254118	0.424571	Igdcc3	Mus musculus immunoglobulin superfamily, DCC subclass, member 3 (Igdcc3), mRNA [NM_008988]	AATGTCCCCTCACCAATGCCTGCTGCCCATAGGACTTAGGAAACAAACGTTTTCCTTTAA
A_55_P1981734	-1.60177	-0.679665	1.60177	down	-0.20097	0.478695	Zcchc6	Mus musculus zinc finger, CCHC domain containing 6 (Zcchc6), mRNA [NM_153538]	CACAAGCCTTTCTGAAATAGTACAGAGTCAGAACTATGCCGGTTTATTTATCATTTTGAA
A_55_P1954092	-1.60331	-0.681054	1.60331	down	-0.296144	0.38491		BB713741 RIKEN full-length enriched, 2 cells egg Mus musculus cDNA clone B020049A06 3', mRNA sequence [BB713741]	AGAGCTCTGGTCTATGTGCTTTCATGCTGCTGCTTTATTAAATCTTGCCTTCAACATTTT
A_55_P2023335	-1.6036	-0.681313	1.6036	down	-0.241353	0.439959			TACTAGAAGGATCTGGTACTCTACGTCTATCAGCTCCTGGATGACTACAAGGAAGGTAAC
A_52_P601385	-1.60409	-0.681751	1.60409	down	-0.372767	0.308985	Cd99l2	Mus musculus CD99 antigen-like 2 (Cd99l2), transcript variant 2, mRNA [NM_138309]	TGCTGTCTAATGCATGCCTTGAGTGTGTTTGCTGTTTAAAGACTATTCTTGGTGGAGGGC
A_30_P01017865	-1.60509	-0.682654	1.60509	down	-0.267821	0.414834		lincRNA:chr6:112552041-112560067 forward strand	CGAGGACAGCTCCTGTACAGCTACTTCTGTACAGTGTTTATATGATTTATCTTTTTATTT
A_30_P01021616	-1.6055	-0.683022	1.6055	down	-0.198696	0.484326		lincRNA:chr4:114627748-114632898 reverse strand	TTTAGTAAATAATCCCAATAAACGCTATGCTGATGCCTTTGCTGTCCTTGCTGGTTCTGA
A_51_P503303	-1.60617	-0.683625	1.60617	down	-0.302481	0.381144	C1galt1c1	Mus musculus C1GALT1-specific chaperone 1 (C1galt1c1), mRNA [NM_021550]	CAATGATGCATTGGTTTTCTTACCTCCAAATGGTTCTGAGAATGACTGACAGAAAGCAAG
A_55_P2078935	-1.60787	-0.685154	1.60787	down	-0.723647	-0.0384926	Cmtm1	CKLF-like MARVEL transmembrane domain containing 1 [Source:MGI Symbol;Acc:MGI:2447159] [ENSMUST00000164175]	ATTCAGAGATAGCTTCTGGCATTTTTGCTGCTCAGCCAATGGGATGTTGAAGGTCTTGAG
A_55_P2020532	-1.6079	-0.685178	1.6079	down	-0.292813	0.392365	BC089491	Mus musculus cDNA sequence BC089491 (BC089491), mRNA [NM_175033]	TTTCTGATGGTGGCTGGGGCTTGGGTGGGGCTTGGGAGAGTAAAGAAAAATGTAAACTGC
A_51_P104897	-1.60918	-0.686321	1.60918	down	-0.251336	0.434985	Itpr3	Mus musculus inositol 1,4,5-triphosphate receptor 3 (Itpr3), mRNA [NM_080553]	TACATGTCCTGTGTCCTGGGGACTAATGTGTTAATTGCCTTAAATAAATTAATAGACTCC
A_55_P2080021	-1.60926	-0.686401	1.60926	down	-0.323636	0.362765	Papss2	Mus musculus 3'-phosphoadenosine 5'-phosphosulfate synthase 2 (Papss2), transcript variant 1, mRNA [NM_011864]	ATAACTGTTTCAGTGTCCCGCTGGTACCTGTTCTTATTCAATAAATCTCTCAAAAGACCA
A_66_P102853	-1.61028	-0.687307	1.61028	down	-0.366431	0.320877	Ccbe1	Mus musculus collagen and calcium binding EGF domains 1 (Ccbe1), mRNA [NM_178793]	TCTGAAAACAAGATCACCACGACCAAATACCCATGTCTGAAGTCTTCGGGCGAGCTCACC
A_55_P2005285	-1.61037	-0.687393	1.61037	down	-0.349951	0.337442	Klhl22	Mus musculus kelch-like 22 (Klhl22), mRNA [NM_145479]	CCCTCATTGCTCTGTGTCTGACCCAATATTGTTGAAAAATGAAATAAAGCATTATGCAAA
A_52_P429534	-1.61188	-0.688747	1.61188	down	-0.267662	0.421085	Elavl1	Mus musculus ELAV (embryonic lethal, abnormal vision)-like 1 (Hu antigen R) (Elavl1), mRNA [NM_010485]	CTACCAGCTGATTCCCTTGTTGTACACTAGATGGCTAGACATTTTTGTATATTAGTGTGT
A_55_P2077666	-1.6122	-0.68903	1.6122	down	-0.378455	0.310575	Porcn	Mus musculus porcupine homolog (Drosophila) (Porcn), transcript variant Mporc-d, mRNA [NM_023638]	CTGCCGTCTCCCTTTTTTATATGCAGTTTGTTATTGTCGAATAAAAGTAGAACTTACACA
A_51_P293339	-1.61335	-0.690061	1.61335	down	-0.350845	0.339215	Tob1	Mus musculus transducer of ErbB-2.1 (Tob1), mRNA [NM_009427]	GAGAAGTCTTTTGTAGACGGCTTGAATTTTAGCTTAAATAACATGCAGTATTCTAACCAG
A_55_P1988083	-1.614	-0.690638	1.614	down	-0.344455	0.346183	Prc1	Mus musculus protein regulator of cytokinesis 1 (Prc1), transcript variant 1, mRNA [NM_145150]	GACTGATCTTGAAAACCTGTCAGTCTGCTCTTCACACACATATATGTTGTTTTTAAATGT
A_55_P2012430	-1.61565	-0.692112	1.61565	down	-0.259282	0.43283			CGTTTCTGCTGGTACTGGAAGGACTTGAAAGGTAAATAAATAAATGCTCTCGTTTATTTA
A_51_P452875	-1.61566	-0.692125	1.61566	down	-0.432302	0.259823	Pigyl	Mus musculus phosphatidylinositol glycan anchor biosynthesis, class Y-like (Pigyl), mRNA [NM_001082532]	TCTTTTGTAGCTGAAAAATACTTTTCAATAAAATGTCTTATGGGAGAGGAACACGACCAG
A_51_P165504	-1.61585	-0.692293	1.61585	down	-0.418937	0.273356	Twist2	Mus musculus twist basic helix-loop-helix transcription factor 2 (Twist2), mRNA [NM_007855]	TTATTGAGATATTTTACCAGCTAAGTGACTGCCACGCGGTTGTGTATAACGCTCCACACC
A_55_P1961320	-1.61592	-0.692359	1.61592	down	-0.225345	0.467014	Tes	Mus musculus testis derived transcript (Tes), mRNA [NM_207176]	CCATCCTTGGGTGTTTTTAATGTTTTCCCTTGTATGCATTCATACATAACTATGCACTAT
A_66_P105874	-1.61671	-0.693061	1.61671	down	-0.517077	0.175984	4930562C15Rik	Mus musculus RIKEN cDNA 4930562C15 gene (4930562C15Rik), mRNA [NM_030192]	GCATAGGGGACCCATGACTCAGTGTTTAACTGTGTATCTAAAATATAAGCCATACAGTCC
A_55_P2108708	-1.61679	-0.693129	1.61679	down	-0.267817	0.425312	Kcne3	Mus musculus potassium voltage-gated channel, Isk-related subfamily, gene 3 (Kcne3), transcript variant 4, mRNA [NM_001190870]	TATTCTCTTTGTCATGTTCCTATTTGCCGTCACTGTGGGCAGTCTCATCCTGGGATATAC
A_66_P112855	-1.61764	-0.693887	1.61764	down	-0.453127	0.240759	AI413582	Mus musculus expressed sequence AI413582 (AI413582), mRNA [NM_001002895]	CCCACGGTGACAGGTCCAGATGTATAGGTGTATATGTTTTGTAAATAAAAACTTTTGTGG
A_51_P162116	-1.61826	-0.69444	1.61826	down	-0.242338	0.452102	Mblac1	Mus musculus metallo-beta-lactamase domain containing 1 (Mblac1), mRNA [NM_177878]	ACACAGTCAAGACAAGCAATATTTGTCACGTGCAGCTTTCTAGGAGGCAGCTTCCAAACA
A_52_P133538	-1.61897	-0.695074	1.61897	down	-0.428053	0.267021	BC048502	Mus musculus cDNA sequence BC048502 (BC048502), mRNA [NM_177631]	GCCACTTAACCTTCAAAAGATTACTCACCCAGTTTTTGAAGAAAATGAAAACTTCTCCAG
A_30_P01025056	-1.61939	-0.695446	1.61939	down	-0.488737	0.206709		lincRNA:chr13:67211950-67217199 reverse strand	TTGACCCGGGTATTTTCTAAACACATGCATACCTCCTCTTCAGCTTTCCTAAGATCAGGG
A_30_P01030378	-1.61951	-0.695555	1.61951	down	-0.341877	0.353678		lincRNA:chr7:16633756-16634410 forward strand	ATAGCCTGCTTCTTCACGCCTGGCCGGCAGCGCAGATCCGAAGCTCAAAAATCCTTTGAG
A_55_P1953459	-1.61994	-0.695938	1.61994	down	-0.310853	0.385086	Yap1	Mus musculus yes-associated protein 1 (Yap1), transcript variant 1, mRNA [NM_001171147]	GGCTGTAGTAGGTAGCATACAGGTAAGAACTTAACTGGTTATTCTTGAATTTCTTTTACA
A_55_P2186405	-1.62012	-0.696103	1.62012	down	-0.292153	0.40395	Phc1	polyhomeotic-like 1 (Drosophila) [Source:MGI Symbol;Acc:MGI:103248] [ENSMUST00000160696]	GATAACTCCAGTAATCTGTACAACTGTGCCATGCTGCCTCTAATCCTTACCCACTTTTTT
A_52_P151905	-1.62193	-0.697714	1.62193	down	-0.326514	0.3712	Gm5132	Mus musculus predicted gene 5132 (Gm5132), mRNA [NM_001085517]	TCTTCCACACTTTCATTCCTCACGAGTGTGCTCGAGTACTTAACATCGAACATCCTTGAA
A_55_P2002578	-1.62222	-0.697972	1.62222	down	-0.406051	0.291921	Ephx1	Mus musculus epoxide hydrolase 1, microsomal (Ephx1), mRNA [NM_010145]	TCGCCCCACTGCATAGCTGTGTTAAGCTACATGGCTTTAATGATAAATGGGTTTATTTCT
A_30_P01027433	-1.62431	-0.699825	1.62431	down	-0.345774	0.354051		lincRNA:chr1:162965309-162970704 reverse strand	CTTACAAATATGCTAAACATCATTCGACTATTCTTAGTTGCCTGCCACAAGGTTCTTCAG
A_52_P401484	-1.62632	-0.701611	1.62632	down	-0.346339	0.355273	Inha	Mus musculus inhibin alpha (Inha), mRNA [NM_010564]	AGGTTACTCTTTCAAGTATGAGATGGTACCCAACCTTATTACTCAACACTGTGCTTGTAT
A_55_P2044074	-1.62652	-0.701791	1.62652	down	-0.308429	0.393362	Gucy2e	Mus musculus guanylate cyclase 2e (Gucy2e), mRNA [NM_008192]	ACCATGGTATCAGCCTGCAGGAGATTCCCCCAGAGAGACGCAAGAAGCTGGAGAAAGCCA
A_52_P474902	-1.62653	-0.701801	1.62653	down	-0.436405	0.265396	Col20a1	Mus musculus collagen, type XX, alpha 1 (Col20a1), mRNA [NM_028518]	ATCATCCATAATTTTGTCTCAGCACTAAGAACAACTGTGTGCTGGAGGGGCAGAGAAGGA
A_30_P01029152	-1.62725	-0.702434	1.62725	down	-0.320141	0.382293		lincRNA:chr8:74431707-74442440 forward strand	AGTTTCTTCTAAAACTGCCTGCTGCTTAGTCATATAGCTTTAGGATTAACTCCTGTATCA
A_51_P295442	-1.62727	-0.702454	1.62727	down	-0.272195	0.430259	Nek7	Mus musculus NIMA (never in mitosis gene a)-related expressed kinase 7 (Nek7), mRNA [NM_021605]	GTGACCATTTGTGTTGTGTTATATCCATTGTAATGTCACAGGACTGATTGAGATGAAACA
A_51_P322043	-1.62804	-0.70314	1.62804	down	-0.369496	0.333643	Ablim2	Mus musculus actin-binding LIM protein 2 (Ablim2), transcript variant 3, mRNA [NM_177678]	AGCCTGGCTGGGCCGTGGAGGGGAACTTTTGGTACTTAATCTGCTTCCTGCCACTTAGCA
A_51_P397117	-1.62846	-0.703506	1.62846	down	-0.342819	0.360687	4933424G06Rik	Mus musculus RIKEN cDNA 4933424G06 gene (4933424G06Rik), long non-coding RNA [NR_040290]	TATCCTCCAGCGAACATGACATACAATATTTTTATAATGAATGGGAAGTCTTTGTGGCAA
A_30_P01021634	-1.62886	-0.703861	1.62886	down	-0.375997	0.327865		lincRNA:chr7:86662963-86663649 forward strand	GAATTTAGAAGGCAAATTAAATGCAGGCACCCCTTTATTGAATAGGTAGTGTCCATTCAC
A_52_P512817	-1.62899	-0.703976	1.62899	down	-0.276733	0.427244	Shisa5	Mus musculus shisa homolog 5 (Xenopus laevis) (Shisa5), transcript variant 1, mRNA [NM_025858]	TGATTGGTGTTTCTGAGCATTCAGACTCCGCACCCTCATTTCTAATAAATGCAACATTGG
A_55_P2022499	-1.62922	-0.704179	1.62922	down	-0.346929	0.35725	Sfrs18	Mus musculus serine/arginine-rich splicing factor 18 (Sfrs18), mRNA [NM_025669]	CATTCTTGTACCTCGACATAGCATCTTAATTTTGAGCAGTTACGCATTTATCTAAAGGAA
A_51_P160544	-1.62922	-0.704181	1.62922	down	-0.36009	0.344091	Efemp2	Mus musculus epidermal growth factor-containing fibulin-like extracellular matrix protein 2 (Efemp2), transcript variant 1, mRNA [NM_021474]	CTCCCATAGCTTAAGCAGCCCCGGGGGCCTAGGGATGACCGTTCTGCTTAAAGGAACTAT
A_55_P1965592	-1.62976	-0.704658	1.62976	down	-0.340979	0.363679	Commd7	Mus musculus COMM domain containing 7 (Commd7), transcript variant 2, mRNA [NM_001195390]	CAAGGTCTTTTTGTAACACCCTGGATGCTCTGAAATTTGAAGATTAAAGATCTTCACCAC
A_30_P01026417	-1.63005	-0.70492	1.63005	down	-0.311449	0.393472		lincRNA:chr2:33500594-33501874 forward strand	GCCCCTTCCTGTAATTATTTGGTGTCTAGTAAAGTTTTTATGAGTGTCTGTGCAAATAAA
A_52_P252258	-1.63199	-0.706635	1.63199	down	-0.32213	0.384504	Mapk12	Mus musculus mitogen-activated protein kinase 12 (Mapk12), mRNA [NM_013871]	TCCAAGACCCCTACCCAACATGGGACTAGCCTTTGAATTCTGGAGTTGTACATGAAATCA
A_55_P2115437	-1.63229	-0.706897	1.63229	down	-0.384633	0.322264	Prm3	Mus musculus protamine 3 (Prm3), mRNA [NM_013638]	GGCAATGGGTGCCCATTGCCACGCCAGAGGACATTCAGAAAAGAATAAAGAGTCTCCATG
A_55_P2005838	-1.63247	-0.707055	1.63247	down	-0.294938	0.412117	Ticrr	Mus musculus TOPBP1-interacting checkpoint and replication regulator (Ticrr), mRNA [NM_029835]	CAGGAATTCTTGGGGGACATATTTAAGATGTAAGCCATAATGAGATTACTCCTGTTTATT
A_55_P2127557	-1.63334	-0.707823	1.63334	down	-0.358416	0.349406	Abracl	Mus musculus ABRA C-terminal like (Abracl), mRNA [NM_028440]	TGCTGCAAGATTAATGTGGTTTGCATGGCTTGGTGTATCTGATAAACTGGAATAATTAAG
A_55_P2136678	-1.63334	-0.707823	1.63334	down	-0.366888	0.340935		predicted gene 10330 [Source:MGI Symbol;Acc:MGI:3642221] [ENSMUST00000072014]	GCAGGTCACAATCATCTCCAATATCATAAAAGAATCCATAATGGAGAGAAACCTTAGAAA
[truncated: 1,862 more rows]

## Sheet: Gene lists qPCR confirmation
Validation in vivo				Validation in vitro
[truncated: 98 more rows]
