# Supplementary material for: Identification of dynamic undifferentiated cell states within the male germline
Source: Nat Commun. 2018 Jul 19;9:2819. doi: 10.1038/s41467-018-04827-z (PMC6053434; doi:10.1038/s41467-018-04827-z)
Supplement: Supplementary file 4 — Supplementary Data 2 [file 41467_2018_4827_MOESM4_ESM.xlsx]

## Sheet: KEGG
Supplementary Data 2. KEGG pathway analysis of differentially expressed genes (DEG) in PDX1+ and PDX1- Aundiff.
Category	Term	Count	%	PValue	Genes	List Total	Pop Hits	Pop Total	Fold Enrichment	Bonferroni	Benjamini	FDR
KEGG_PATHWAY	mmu03010:Ribosome	49	2.12674	1.64e-12	ENSMUSG00000062647, ENSMUSG00000007892, ENSMUSG00000029614, ENSMUSG00000000740, ENSMUSG00000025794, ENSMUSG00000071415, ENSMUSG00000062997, ENSMUSG00000046330, ENSMUSG00000046756, ENSMUSG00000024829, ENSMUSG00000023939, ENSMUSG00000093674, ENSMUSG00000025508, ENSMUSG00000028936, ENSMUSG00000047675, ENSMUSG00000003429, ENSMUSG00000024608, ENSMUSG00000030744, ENSMUSG00000012848, ENSMUSG00000074129,…	876	145	7720	2.97811	4.61e-10	4.61e-10	2.17e-09
KEGG_PATHWAY	mmu05016:Huntington's disease	42	1.82292	8.03e-05	ENSMUSG00000063882, ENSMUSG00000020022, ENSMUSG00000024248, ENSMUSG00000036199, ENSMUSG00000020153, ENSMUSG00000003072, ENSMUSG00000005198, ENSMUSG00000018770, ENSMUSG00000006057, ENSMUSG00000039943, ENSMUSG00000022956, ENSMUSG00000000171, ENSMUSG00000041697, ENSMUSG00000031231, ENSMUSG00000014313, ENSMUSG00000025428, ENSMUSG00000033020, ENSMUSG00000021018, ENSMUSG00000022262, ENSMUSG00000059534,…	876	198	7720	1.86938	0.0223188	0.0112224	0.106212
KEGG_PATHWAY	mmu04260:Cardiac muscle contraction	20	0.868056	0.000746	ENSMUSG00000063882, ENSMUSG00000040752, ENSMUSG00000033161, ENSMUSG00000040373, ENSMUSG00000024248, ENSMUSG00000040118, ENSMUSG00000020723, ENSMUSG00000078815, ENSMUSG00000003352, ENSMUSG00000028464, ENSMUSG00000041697, ENSMUSG00000031231, ENSMUSG00000014313, ENSMUSG00000026414, ENSMUSG00000031818, ENSMUSG00000022551, ENSMUSG00000041329, ENSMUSG00000059534, ENSMUSG00000016327, ENSMUSG00000007097	876	77	7720	2.28904	0.189285	0.0675562	0.98307
KEGG_PATHWAY	mmu05012:Parkinson's disease	31	1.34549	0.00113888	ENSMUSG00000063882, ENSMUSG00000020022, ENSMUSG00000028964, ENSMUSG00000024248, ENSMUSG00000036199, ENSMUSG00000020153, ENSMUSG00000003072, ENSMUSG00000018770, ENSMUSG00000006057, ENSMUSG00000019505, ENSMUSG00000022956, ENSMUSG00000000171, ENSMUSG00000041697, ENSMUSG00000031231, ENSMUSG00000014313, ENSMUSG00000025428, ENSMUSG00000059534, ENSMUSG00000059734, ENSMUSG00000013593, ENSMUSG00000014294,…	876	149	7720	1.83353	0.274001	0.0769315	1.49625
KEGG_PATHWAY	mmu05205:Proteoglycans in cancer	39	1.69271	0.00115885	ENSMUSG00000062825, ENSMUSG00000048583, ENSMUSG00000053137, ENSMUSG00000018166, ENSMUSG00000002603, ENSMUSG00000038387, ENSMUSG00000030170, ENSMUSG00000031740, ENSMUSG00000001729, ENSMUSG00000023951, ENSMUSG00000024998, ENSMUSG00000035027, ENSMUSG00000029661, ENSMUSG00000022261, ENSMUSG00000081683, ENSMUSG00000059495, ENSMUSG00000023067, ENSMUSG00000028763, ENSMUSG00000055653, ENSMUSG00000017009,…	876	203	7720	1.6931	0.27807	0.0630874	1.5223
KEGG_PATHWAY	mmu05010:Alzheimer's disease	35	1.5191	0.00130838	ENSMUSG00000063882, ENSMUSG00000020022, ENSMUSG00000024248, ENSMUSG00000036199, ENSMUSG00000020153, ENSMUSG00000003072, ENSMUSG00000027820, ENSMUSG00000018770, ENSMUSG00000019370, ENSMUSG00000006057, ENSMUSG00000032086, ENSMUSG00000039943, ENSMUSG00000022956, ENSMUSG00000000171, ENSMUSG00000041697, ENSMUSG00000031231, ENSMUSG00000014313, ENSMUSG00000025428, ENSMUSG00000059534, ENSMUSG00000059734,…	876	177	7720	1.74264	0.307811	0.0594741	1.71716
KEGG_PATHWAY	mmu03008:Ribosome biogenesis in eukaryotes	20	0.868056	0.00194877	ENSMUSG00000060152, ENSMUSG00000021418, ENSMUSG00000022538, ENSMUSG00000030521, ENSMUSG00000021149, ENSMUSG00000029430, ENSMUSG00000031403, ENSMUSG00000040688, ENSMUSG00000042271, ENSMUSG00000041057, ENSMUSG00000078941, ENSMUSG00000022325, ENSMUSG00000001056, ENSMUSG00000027613, ENSMUSG00000009941, ENSMUSG00000024800, ENSMUSG00000018040, ENSMUSG00000062309, ENSMUSG00000028010, ENSMUSG00000003848	876	83	7720	2.12356	0.421976	0.0753183	2.54766
KEGG_PATHWAY	mmu03050:Proteasome	13	0.564236	0.00344322	ENSMUSG00000021737, ENSMUSG00000031897, ENSMUSG00000069744, ENSMUSG00000022216, ENSMUSG00000078153, ENSMUSG00000079197, ENSMUSG00000027566, ENSMUSG00000005625, ENSMUSG00000096727, ENSMUSG00000039067, ENSMUSG00000022193, ENSMUSG00000018286, ENSMUSG00000032301	876	45	7720	2.54592	0.620619	0.114101	4.46057
KEGG_PATHWAY	mmu04919:Thyroid hormone signaling pathway	24	1.04167	0.00356712	ENSMUSG00000026923, ENSMUSG00000062825, ENSMUSG00000064127, ENSMUSG00000075707, ENSMUSG00000034297, ENSMUSG00000033161, ENSMUSG00000033083, ENSMUSG00000022951, ENSMUSG00000000708, ENSMUSG00000019768, ENSMUSG00000027646, ENSMUSG00000001729, ENSMUSG00000027087, ENSMUSG00000039943, ENSMUSG00000024998, ENSMUSG00000035027, ENSMUSG00000040061, ENSMUSG00000028645, ENSMUSG00000041329, ENSMUSG00000025499,…	876	113	7720	1.87174	0.633645	0.105573	4.61759
KEGG_PATHWAY	mmu04360:Axon guidance	26	1.12847	0.00481437	ENSMUSG00000038264, ENSMUSG00000001227, ENSMUSG00000061353, ENSMUSG00000028039, ENSMUSG00000038777, ENSMUSG00000036606, ENSMUSG00000022883, ENSMUSG00000063531, ENSMUSG00000031398, ENSMUSG00000021451, ENSMUSG00000030257, ENSMUSG00000059495, ENSMUSG00000006445, ENSMUSG00000052133, ENSMUSG00000019843, ENSMUSG00000009376, ENSMUSG00000027544, ENSMUSG00000062929, ENSMUSG00000025810, ENSMUSG00000032537,…	876	129	7720	1.77622	0.742337	0.126817	6.18506
KEGG_PATHWAY	mmu05412:Arrhythmogenic right ventricular cardiomyopathy (ARVC)	17	0.737847	0.0050587	ENSMUSG00000062825, ENSMUSG00000026208, ENSMUSG00000022817, ENSMUSG00000060843, ENSMUSG00000040373, ENSMUSG00000001507, ENSMUSG00000040118, ENSMUSG00000027985, ENSMUSG00000042284, ENSMUSG00000020723, ENSMUSG00000078815, ENSMUSG00000020354, ENSMUSG00000055799, ENSMUSG00000003352, ENSMUSG00000027087, ENSMUSG00000039115, ENSMUSG00000050953	876	71	7720	2.1101	0.759516	0.121513	6.48932
KEGG_PATHWAY	mmu00190:Oxidative phosphorylation	27	1.17188	0.00663693	ENSMUSG00000063882, ENSMUSG00000020022, ENSMUSG00000024248, ENSMUSG00000036199, ENSMUSG00000003072, ENSMUSG00000020153, ENSMUSG00000018770, ENSMUSG00000006057, ENSMUSG00000000171, ENSMUSG00000022956, ENSMUSG00000041697, ENSMUSG00000025428, ENSMUSG00000014313, ENSMUSG00000031231, ENSMUSG00000059534, ENSMUSG00000059734, ENSMUSG00000013593, ENSMUSG00000014294, ENSMUSG00000025781, ENSMUSG00000040048,…	876	139	7720	1.71184	0.84606	0.144383	8.43277
KEGG_PATHWAY	mmu04010:MAPK signaling pathway	43	1.86632	0.00672452	ENSMUSG00000024242, ENSMUSG00000027368, ENSMUSG00000021708, ENSMUSG00000066839, ENSMUSG00000039384, ENSMUSG00000053137, ENSMUSG00000040118, ENSMUSG00000034765, ENSMUSG00000002603, ENSMUSG00000015656, ENSMUSG00000038387, ENSMUSG00000020723, ENSMUSG00000029337, ENSMUSG00000003352, ENSMUSG00000091971, ENSMUSG00000001729, ENSMUSG00000021453, ENSMUSG00000035027, ENSMUSG00000024112, ENSMUSG00000029231,…	876	253	7720	1.49783	0.849828	0.135708	8.53954
KEGG_PATHWAY	mmu05410:Hypertrophic cardiomyopathy (HCM)	17	0.737847	0.0144119	ENSMUSG00000062825, ENSMUSG00000026208, ENSMUSG00000022817, ENSMUSG00000040373, ENSMUSG00000001507, ENSMUSG00000002603, ENSMUSG00000040118, ENSMUSG00000042284, ENSMUSG00000020723, ENSMUSG00000078815, ENSMUSG00000020354, ENSMUSG00000003352, ENSMUSG00000027087, ENSMUSG00000028464, ENSMUSG00000039115, ENSMUSG00000026414, ENSMUSG00000020681	876	79	7720	1.89642	0.983079	0.252762	17.4735
KEGG_PATHWAY	mmu04540:Gap junction	18	0.78125	0.0150414	ENSMUSG00000030516, ENSMUSG00000001525, ENSMUSG00000042644, ENSMUSG00000030102, ENSMUSG00000067702, ENSMUSG00000023004, ENSMUSG00000045136, ENSMUSG00000027646, ENSMUSG00000039943, ENSMUSG00000035027, ENSMUSG00000040061, ENSMUSG00000058672, ENSMUSG00000050953, ENSMUSG00000026202, ENSMUSG00000025499, ENSMUSG00000029231, ENSMUSG00000043091, ENSMUSG00000036752	876	86	7720	1.84454	0.98586	0.24717	18.1681
KEGG_PATHWAY	mmu04974:Protein digestion and absorption	18	0.78125	0.0186895	ENSMUSG00000001435, ENSMUSG00000048126, ENSMUSG00000033161, ENSMUSG00000031503, ENSMUSG00000001506, ENSMUSG00000027820, ENSMUSG00000026043, ENSMUSG00000029661, ENSMUSG00000029675, ENSMUSG00000041329, ENSMUSG00000021565, ENSMUSG00000058806, ENSMUSG00000023243, ENSMUSG00000016327, ENSMUSG00000079436, ENSMUSG00000026837, ENSMUSG00000007097, ENSMUSG00000022371	876	88	7720	1.80262	0.995016	0.282039	22.0883
KEGG_PATHWAY	mmu04330:Notch signaling pathway	12	0.520833	0.0190222	ENSMUSG00000029478, ENSMUSG00000026923, ENSMUSG00000030970, ENSMUSG00000040415, ENSMUSG00000018169, ENSMUSG00000014773, ENSMUSG00000021224, ENSMUSG00000029570, ENSMUSG00000003233, ENSMUSG00000000708, ENSMUSG00000027314, ENSMUSG00000063160	876	49	7720	2.15823	0.995469	0.272	22.4371
KEGG_PATHWAY	mmu01130:Biosynthesis of antibiotics	35	1.5191	0.0254258	ENSMUSG00000059743, ENSMUSG00000028692, ENSMUSG00000028961, ENSMUSG00000063229, ENSMUSG00000025791, ENSMUSG00000001467, ENSMUSG00000006517, ENSMUSG00000037601, ENSMUSG00000026575, ENSMUSG00000000171, ENSMUSG00000025533, ENSMUSG00000027452, ENSMUSG00000028405, ENSMUSG00000026687, ENSMUSG00000026520, ENSMUSG00000029446, ENSMUSG00000025742, ENSMUSG00000002010, ENSMUSG00000031672, ENSMUSG00000078941,…	876	214	7720	1.44134	0.999281	0.331059	28.8745
KEGG_PATHWAY	mmu04915:Estrogen signaling pathway	19	0.824653	0.0256074	ENSMUSG00000015656, ENSMUSG00000042644, ENSMUSG00000019768, ENSMUSG00000030102, ENSMUSG00000027646, ENSMUSG00000019370, ENSMUSG00000023944, ENSMUSG00000024462, ENSMUSG00000031740, ENSMUSG00000001729, ENSMUSG00000091971, ENSMUSG00000039943, ENSMUSG00000021250, ENSMUSG00000035027, ENSMUSG00000040061, ENSMUSG00000021948, ENSMUSG00000017737, ENSMUSG00000025499, ENSMUSG00000020048	876	98	7720	1.7086	0.999317	0.318632	29.0496
KEGG_PATHWAY	mmu03013:RNA transport	29	1.25868	0.0263086	ENSMUSG00000028798, ENSMUSG00000060152, ENSMUSG00000021418, ENSMUSG00000028609, ENSMUSG00000029430, ENSMUSG00000016554, ENSMUSG00000028760, ENSMUSG00000040034, ENSMUSG00000090919, ENSMUSG00000109511, ENSMUSG00000036572, ENSMUSG00000057561, ENSMUSG00000024800, ENSMUSG00000031490, ENSMUSG00000030224, ENSMUSG00000003235, ENSMUSG00000070319, ENSMUSG00000027680, ENSMUSG00000042271, ENSMUSG00000029145,…	876	170	7720	1.50336	0.999442	0.312426	29.7222
KEGG_PATHWAY	mmu04015:Rap1 signaling pathway	34	1.47569	0.0398602	ENSMUSG00000062825, ENSMUSG00000053137, ENSMUSG00000028039, ENSMUSG00000038387, ENSMUSG00000019370, ENSMUSG00000029337, ENSMUSG00000005534, ENSMUSG00000001729, ENSMUSG00000023951, ENSMUSG00000039943, ENSMUSG00000024998, ENSMUSG00000035027, ENSMUSG00000056917, ENSMUSG00000029648, ENSMUSG00000029231, ENSMUSG00000006445, ENSMUSG00000031137, ENSMUSG00000032946, ENSMUSG00000057967, ENSMUSG00000044288,…	876	214	7720	1.40016	0.999989	0.419746	41.6163
KEGG_PATHWAY	mmu00240:Pyrimidine metabolism	19	0.824653	0.0399853	ENSMUSG00000030880, ENSMUSG00000022476, ENSMUSG00000035834, ENSMUSG00000024854, ENSMUSG00000000811, ENSMUSG00000025574, ENSMUSG00000041608, ENSMUSG00000005198, ENSMUSG00000031562, ENSMUSG00000017176, ENSMUSG00000020407, ENSMUSG00000042462, ENSMUSG00000037601, ENSMUSG00000032420, ENSMUSG00000036315, ENSMUSG00000026575, ENSMUSG00000033020, ENSMUSG00000021018, ENSMUSG00000004667	876	103	7720	1.62566	0.99999	0.4062	41.7168
KEGG_PATHWAY	mmu05414:Dilated cardiomyopathy	16	0.694444	0.0445558	ENSMUSG00000062825, ENSMUSG00000026208, ENSMUSG00000022817, ENSMUSG00000040373, ENSMUSG00000001507, ENSMUSG00000002603, ENSMUSG00000040118, ENSMUSG00000042284, ENSMUSG00000020723, ENSMUSG00000078815, ENSMUSG00000020354, ENSMUSG00000003352, ENSMUSG00000027087, ENSMUSG00000028464, ENSMUSG00000039115, ENSMUSG00000026414	876	83	7720	1.69885	0.999997	0.426992	45.2828
KEGG_PATHWAY	mmu00520:Amino sugar and nucleotide sugar metabolism	11	0.477431	0.0451998	ENSMUSG00000020766, ENSMUSG00000025232, ENSMUSG00000026956, ENSMUSG00000022474, ENSMUSG00000025791, ENSMUSG00000057363, ENSMUSG00000018042, ENSMUSG00000037012, ENSMUSG00000042684, ENSMUSG00000032872, ENSMUSG00000020363	876	49	7720	1.97838	0.999998	0.418153	45.7687
KEGG_PATHWAY	mmu03020:RNA polymerase	8	0.347222	0.0464722	ENSMUSG00000030880, ENSMUSG00000022476, ENSMUSG00000035834, ENSMUSG00000036315, ENSMUSG00000033020, ENSMUSG00000021018, ENSMUSG00000005198, ENSMUSG00000004667	876	30	7720	2.35008	0.999998	0.414257	46.7171
